# Supplementary material for: Construction of a high-density genetic map and QTL mapping of leaf traits and plant growth in an interspecific F1 population of Catalpa bungei × Catalpa duclouxii Dode
Source: BMC Plant Biol. 2019 Dec 30;19:596. doi: 10.1186/s12870-019-2207-y (PMC6937828; doi:10.1186/s12870-019-2207-y)
Supplement: Supplementary file 2 — Additional file 2: Table S1. The read counts of individual alleles (including both parents and F1 alleles) at the 9,593 polymorphic loci. [file 12870_2019_2207_MOESM2_ESM.xlsx]

## Sheet: Sheet1
#MarkerID	Male parent(F)	Female parent(M)	individual1	individual2	individual3	individual4	individual5	individual6	individual7	individual8	individual9	individual10	individual11	individual12	individual13	individual14	individual15	individual16	individual17	individual18	individual19	individual20	individual21	individual22	individual23	individual24	individual25	individual26	individual27	individual28	individual29	individual30	individual31	individual32	individual33	individual34	individual35	individual36	individual37	individual38	individual39	individual40	individual41	individual42	individual43	individual44	individual45	individual46	individual47
sca1_57243	14	24	3	3	3	8	3	3	3	3	19	14	3	14	18	13	3	3	14	14	3	17	3	3	15	16	3	3	19	14	3	14	3	3	3	3	17	3	18	16	4	14	3	3	3	18	3	13	13
sca1_57564	19	16	9	18	6	13	16	17	8	15	13	18	14	19	14	18	6	7	15	14	14	13	NA	15	14	16	14	13	13	17	13	14	14	19	13	17	17	14	15	53	16	13	17	NA	16	13	13	14	17
sca1_201322	11	11	18	9	14	7	3	3	4	14	13	13	14	4	18	14	4	4	9	9	13	6	15	14	5	13	13	4	5	8	13	7	3	5	9	13	13	16	8	13	9	9	14	13	7	7	3	7	16
sca1_459545	15	12	14	4	3	4	6	15	6	14	7	13	13	7	3	3	17	4	13	14	6	8	17	8	4	6	14	3	6	6	14	13	6	17	5	8	16	7	4	15	18	9	14	NA	17	7	6	9	16
sca1_646753	10	12	14	8	5	14	14	14	13	14	17	6	16	7	14	13	8	14	14	8	6	4	4	13	14	14	5	4	14	5	19	13	3	13	14	19	5	14	4	7	13	6	7	19	14	17	13	6	14
sca1_702245	10	10	17	14	8	4	14	14	7	9	9	13	13	14	14	9	9	7	13	14	14	9	13	13	14	14	13	8	4	5	17	14	9	16	4	5	14	7	13	14	14	17	9	15	13	14	8	4	14
sca1_702663	11	17	13	14	13	16	13	19	7	16	14	13	4	13	14	15	14	13	17	17	13	13	15	4	7	14	13	14	7	7	7	14	9	14	18	14	13	9	4	19	13	8	18	7	13	19	19	4	5
sca1_702760	12	14	14	13	14	16	14	18	7	18	14	14	7	15	16	15	17	14	17	13	14	13	18	5	7	14	14	14	7	7	7	14	14	14	17	13	13	7	4	17	14	13	18	5	14	13	13	4	5
sca1_932307	11	11	13	18	15	14	5	13	14	17	17	13	13	14	14	19	15	13	19	14	7	14	16	16	13	18	13	14	13	16	14	13	13	13	16	18	15	14	16	16	19	16	15	18	13	14	14	9	19
sca1_1310704	10	11	14	14	14	4	6	4	14	9	13	13	13	8	9	17	14	13	14	3	7	9	16	14	3	15	13	3	7	14	13	4	13	16	8	14	15	13	14	13	8	17	14	15	5	8	3	15	14
sca1_1502041	13	12	4	7	5	4	7	3	4	13	14	7	4	7	5	5	6	4	6	6	7	14	4	6	4	4	14	8	8	5	14	3	3	4	13	5	4	7	14	4	4	14	5	13	17	14	4	6	7
sca1_1679785	13	11	13	6	4	15	14	17	7	13	13	15	15	16	16	19	13	19	13	14	14	13	15	15	8	14	16	5	8	13	17	14	17	17	16	18	13	14	15	18	8	17	7	13	16	16	13	14	18
sca1_1769461	10	14	13	18	8	7	16	13	9	15	3	13	4	8	13	16	4	13	9	14	7	17	18	14	13	18	14	4	16	3	13	5	14	13	6	7	15	17	4	54	4	13	13	14	14	13	13	14	6
sca1_1778232	10	11	5	4	3	3	3	3	4	3	4	4	5	3	13	4	5	3	3	3	3	4	3	4	3	4	3	3	4	3	4	3	3	4	4	3	3	5	3	3	13	6	3	8	4	5	3	4	4
sca1_1778247	10	11	5	4	3	3	3	3	4	4	4	4	5	3	9	4	4	3	3	3	3	4	3	4	3	4	3	3	3	3	4	3	4	4	4	3	4	4	3	4	9	7	3	8	4	5	3	3	4
sca1_1778250	10	11	5	4	3	3	3	3	4	4	4	4	5	3	9	4	4	3	3	3	3	4	3	4	3	4	3	3	3	3	4	3	4	4	4	3	4	3	3	4	9	7	3	8	4	5	3	3	4
sca1_1832609	10	13	3	4	3	4	4	4	4	4	4	3	5	3	3	7	4	7	6	4	3	4	15	14	4	6	9	3	15	3	3	4	14	4	4	4	5	3	3	4	4	13	3	5	3	3	6	3	5
sca1_1832629	18	17	3	4	3	4	4	4	3	4	3	6	6	3	3	7	4	7	6	4	3	4	13	14	4	6	9	3	14	3	3	4	8	3	4	3	4	3	3	4	3	13	3	8	3	3	5	3	5
sca1_2097948	11	10	14	3	4	16	5	14	5	4	9	9	7	4	14	4	14	8	14	14	9	13	5	6	7	13	4	3	8	9	3	13	3	5	13	17	14	9	4	5	5	3	14	14	14	17	9	8	4
sca1_2097950	11	11	14	3	4	16	5	14	5	4	9	9	7	4	14	4	14	8	14	14	9	13	5	6	7	13	4	3	8	9	3	13	3	5	13	17	14	9	4	5	5	3	14	14	14	17	9	8	4
sca1_2097951	11	11	14	3	4	16	5	14	5	4	9	9	7	4	14	4	14	8	14	14	9	13	5	6	7	13	4	3	8	9	3	13	3	5	13	17	14	9	4	5	5	3	14	14	14	17	9	8	4
sca1_2097960	12	12	14	3	4	16	5	14	5	4	9	9	7	4	14	4	14	8	14	14	9	13	5	6	7	13	4	3	8	9	3	13	3	5	13	17	14	13	4	5	5	3	14	14	14	17	9	8	4
sca1_2097968	12	13	14	3	4	16	5	14	5	4	9	9	7	4	14	4	14	8	14	14	9	13	5	6	7	13	4	3	8	9	3	13	3	5	13	17	14	13	4	5	5	3	14	16	14	17	9	8	4
sca1_2097970	11	13	14	3	4	16	5	14	5	4	9	9	7	4	14	4	14	8	14	14	9	13	5	6	7	13	4	3	8	9	3	13	3	5	13	17	14	13	4	5	5	3	14	16	14	17	9	8	4
sca1_2097972	11	13	14	3	4	16	5	14	5	4	9	9	7	4	14	4	14	8	14	14	9	14	5	6	7	13	4	3	8	9	3	13	3	5	13	17	14	13	4	5	5	3	14	16	14	17	9	8	4
sca1_2098020	17	14	14	3	4	16	5	16	6	4	9	9	7	4	14	4	14	8	14	14	7	14	5	6	7	13	4	3	13	14	3	14	3	5	13	17	14	13	4	5	5	3	14	16	14	17	9	8	4
sca1_2098025	17	14	14	3	4	16	5	16	6	4	9	14	8	4	14	4	14	8	14	14	7	15	5	6	7	13	4	3	13	14	3	14	3	5	13	17	14	13	4	5	5	3	14	16	14	17	9	8	4
sca1_2098034	16	12	14	3	4	16	5	15	6	4	9	14	9	4	14	4	14	8	14	14	7	15	5	6	7	13	4	3	14	14	3	14	3	5	9	16	14	13	4	5	5	3	14	16	13	19	13	8	4
sca1_2098036	16	12	14	3	4	16	5	15	6	4	9	14	9	4	14	4	14	8	14	14	8	15	5	6	7	13	4	3	14	14	3	14	3	5	9	16	14	13	4	5	5	3	14	16	13	17	13	8	4
sca1_2098041	16	13	14	3	3	16	5	15	6	3	9	14	9	4	14	4	14	8	14	14	8	15	5	6	7	13	4	3	14	14	3	14	3	5	9	16	14	13	4	5	5	3	14	16	13	19	13	8	4
sca1_2098166	10	11	14	3	4	14	3	7	5	4	7	5	6	3	15	4	9	3	15	8	7	13	5	6	4	13	4	4	5	3	3	3	4	4	6	14	9	4	3	5	4	3	19	13	14	14	9	7	4
sca1_2555345	12	14	7	8	7	5	7	6	4	7	3	14	4	3	6	7	5	4	13	5	13	14	5	7	4	4	4	4	7	4	4	6	6	3	5	4	4	15	4	7	17	6	3	14	4	7	4	13	7
sca1_2636449	11	12	16	13	13	6	8	14	6	13	4	14	9	14	6	17	7	16	6	9	17	16	15	14	8	13	16	3	14	4	14	7	13	16	13	3	4	7	15	14	16	14	6	16	5	13	4	14	15
sca1_2664665	10	10	3	3	3	14	3	3	7	5	14	3	6	3	5	14	4	4	15	6	4	3	4	8	6	14	6	8	9	3	3	8	7	3	3	14	14	7	3	3	7	4	13	13	13	3	18	7	8
sca1_2772934	11	11	17	15	7	18	14	18	19	17	8	14	13	15	18	14	14	14	14	8	13	14	16	14	15	18	14	9	14	14	18	14	8	16	19	3	14	15	13	13	19	16	15	15	13	7	18	9	18
sca1_2800386	13	14	18	19	14	4	19	19	14	13	3	6	13	15	4	17	18	14	4	14	13	13	14	6	14	13	14	3	6	3	17	14	14	19	14	13	3	14	8	18	4	8	14	13	18	9	14	18	4
sca1_2812987	12	13	8	13	3	3	5	13	4	13	8	8	8	14	4	6	4	8	3	7	5	13	13	13	7	18	14	3	7	3	15	14	3	16	4	4	3	16	14	4	14	4	4	4	4	6	4	4	4
sca1_2817404	82	12	14	16	13	18	17	17	13	19	19	18	14	14	18	17	15	18	94	13	18	14	17	19	8	14	18	13	15	15	13	13	19	14	15	19	17	15	14	19	9	17	13	14	14	15	18	15	18
sca1_2817784	14	22	14	14	15	3	8	3	3	14	3	13	17	17	3	8	17	4	3	13	13	13	14	14	14	4	13	3	13	4	14	7	13	16	13	4	3	14	16	15	19	15	5	18	4	17	4	7	13
sca1_2827124	21	15	6	8	3	14	8	14	4	8	14	13	8	13	7	14	13	6	6	4	7	8	14	9	5	9	9	4	9	13	14	7	6	9	13	4	5	8	14	19	13	13	3	13	5	18	3	13	9
sca1_2827139	19	15	6	8	3	14	7	8	4	4	14	14	8	13	7	14	16	6	8	4	5	8	9	9	5	9	13	4	7	13	13	7	6	5	9	4	5	9	14	17	9	13	3	8	5	18	3	13	6
sca1_2827151	21	17	3	14	5	13	13	6	4	4	15	14	7	14	7	7	17	14	9	3	6	13	7	7	6	9	13	4	6	13	13	7	6	7	13	4	5	15	13	19	9	8	3	9	6	18	4	9	5
sca1_2827176	22	17	13	13	16	14	19	14	5	17	13	14	14	14	8	16	15	7	18	8	13	13	19	18	8	13	15	5	14	16	13	15	16	14	17	4	6	14	19	17	19	15	3	18	7	13	4	14	19
sca1_2827508	11	13	13	14	13	3	13	4	3	4	3	14	4	14	4	7	7	5	3	14	14	7	3	4	5	3	4	3	7	3	13	3	4	7	8	3	3	4	13	14	8	13	3	7	3	9	3	7	4
sca1_2827703	26	10	15	18	9	3	13	5	3	8	3	14	3	7	4	19	14	16	3	14	14	6	13	7	9	3	18	3	9	4	15	13	9	13	13	4	4	16	14	19	13	19	3	14	3	14	3	14	16
sca1_2827796	16	13	14	15	9	3	14	5	3	7	3	16	3	3	3	14	14	15	3	14	13	6	13	5	6	3	14	3	8	3	13	8	7	6	14	3	3	16	19	19	13	14	3	15	3	13	3	14	14
sca1_2885667	23	17	17	14	19	13	7	19	15	14	14	15	16	18	14	14	18	18	19	14	19	13	15	14	16	13	14	13	14	54	15	16	14	64	19	14	13	54	13	17	18	14	16	15	16	13	16	14	17
sca1_3475639	10	12	13	8	4	7	4	5	4	5	9	4	5	4	7	3	7	4	8	4	3	3	7	7	5	7	3	14	7	4	8	5	4	14	9	8	4	8	4	14	4	5	7	14	3	13	8	7	6
sca1_3488503	10	10	14	14	14	5	14	14	14	16	13	13	14	4	18	14	14	13	16	13	9	16	19	17	18	13	13	9	13	5	15	18	16	13	15	17	14	14	19	15	14	13	13	13	18	14	16	18	9
sca1_3488515	11	12	14	14	14	5	14	14	14	16	13	13	13	4	18	14	14	13	16	13	9	16	19	17	15	13	13	9	9	5	15	18	16	14	14	17	14	14	18	15	14	14	13	19	18	14	17	18	9
sca1_3488516	11	10	14	14	14	5	14	14	14	16	13	13	14	4	18	14	14	13	16	14	9	16	19	17	15	13	13	9	8	5	15	18	16	14	14	17	14	14	18	15	14	19	13	18	18	15	17	17	9
sca1_3488523	11	12	14	14	14	5	13	14	14	16	13	13	13	4	18	14	14	13	16	13	9	16	19	17	15	13	19	9	9	5	14	18	16	14	14	17	14	14	18	15	14	14	13	19	18	14	17	16	9
sca1_3488576	14	11	14	14	14	5	13	14	14	16	13	14	13	4	18	14	13	13	16	13	9	16	19	17	15	18	19	9	7	5	14	18	17	14	14	17	14	14	18	15	14	14	13	18	18	14	16	16	9
sca1_3668219	16	12	19	18	7	8	14	15	16	19	14	13	14	16	19	74	14	14	9	14	13	19	7	17	14	14	17	9	18	7	15	14	14	14	19	14	14	14	14	16	14	17	16	19	14	13	14	13	17
sca1_3839982	17	14	7	8	5	7	8	6	6	14	18	9	NA	3	14	14	13	6	17	8	13	13	3	8	6	8	13	14	7	6	13	8	5	8	5	4	6	14	8	16	14	13	4	14	15	15	7	6	9
sca1_3840045	12	13	4	9	7	5	8	4	7	14	3	14	4	3	9	8	4	13	14	14	5	7	NA	14	4	14	5	4	9	9	4	8	7	3	4	4	4	8	7	14	6	14	5	15	9	13	5	9	7
sca1_3966784	10	12	19	9	5	7	6	4	9	14	6	14	6	18	13	16	8	5	17	13	13	7	18	8	6	8	14	6	9	14	19	9	13	14	7	19	13	9	14	14	13	15	14	14	5	13	9	9	14
sca1_4004570	11	10	15	17	3	14	8	9	14	14	17	16	14	7	13	15	17	13	13	14	14	17	14	18	5	13	15	4	13	14	14	16	13	17	9	9	14	13	14	14	14	17	17	18	7	19	15	17	13
sca1_4004579	10	10	15	17	3	14	8	9	14	14	17	16	14	7	13	15	17	13	13	14	14	17	14	18	4	13	15	4	9	14	14	16	13	17	9	9	13	13	14	14	14	18	17	15	7	19	15	17	13
sca1_4023385	10	13	4	9	4	16	9	14	6	14	15	4	13	6	14	14	6	14	14	4	14	18	14	14	7	14	13	14	3	7	14	13	4	4	8	19	5	5	9	9	4	8	14	5	8	16	13	5	14
sca1_4023394	10	13	4	9	4	16	9	13	6	14	15	4	13	6	14	14	6	14	14	4	14	18	14	14	7	14	13	14	3	7	14	13	4	4	8	19	5	5	9	9	4	8	14	5	8	16	13	5	14
sca1_4023453	11	10	4	9	4	16	14	13	6	13	16	4	13	6	14	13	6	14	14	4	14	13	14	14	7	14	13	14	3	9	14	13	4	4	8	14	5	7	9	14	4	8	14	6	8	16	13	5	14
sca1_4219198	11	13	17	13	17	16	14	14	6	14	14	19	19	17	14	15	14	14	14	13	15	14	18	17	7	15	13	14	18	13	14	14	14	14	14	14	15	19	13	14	13	14	16	8	14	14	18	16	17
sca1_4219228	10	13	16	17	14	18	13	14	7	14	18	18	14	15	14	16	14	13	13	13	14	14	13	14	9	13	19	14	13	14	19	16	13	17	19	18	14	17	18	16	13	15	14	9	14	13	13	17	16
sca1_4219256	12	11	14	14	14	17	9	13	6	14	14	13	9	14	16	14	19	17	17	15	14	18	14	13	6	19	16	14	13	9	13	17	19	15	17	15	14	15	15	15	9	14	14	5	14	7	14	8	14
sca1_4452748	10	11	17	17	14	18	14	3	14	13	15	17	13	16	19	13	14	14	14	18	16	15	13	9	8	14	13	14	5	14	13	8	7	18	9	13	15	15	14	14	13	9	17	14	14	16	13	14	13
sca1_4824267	13	12	16	5	7	16	3	18	7	18	17	15	14	13	15	13	13	8	18	7	5	13	14	15	17	14	17	14	17	14	13	13	18	13	13	18	14	17	5	16	14	18	16	18	15	13	7	17	7
sca1_5047960	36	12	16	4	7	6	9	3	14	13	13	14	8	13	14	14	13	14	13	18	7	6	18	8	8	17	8	4	14	15	14	7	7	16	14	6	16	14	15	18	8	13	14	13	9	14	13	13	3
sca1_5047976	11	20	16	4	6	6	14	3	14	17	13	14	8	8	14	19	14	5	7	4	7	14	18	8	13	19	7	18	14	15	13	9	7	14	14	7	3	13	15	19	15	18	14	14	13	14	13	13	14
sca1_5048155	14	41	15	16	5	14	13	13	14	8	15	16	13	14	7	13	13	13	13	9	14	17	14	19	13	13	18	14	13	14	13	14	16	13	14	14	13	16	14	13	16	14	8	14	8	13	14	13	9
sca1_5762515	12	10	16	14	4	4	8	4	13	19	7	14	6	4	13	13	3	18	9	5	4	6	13	14	3	14	14	13	5	9	8	19	14	13	3	13	13	3	13	14	16	13	3	14	13	4	5	14	13
sca1_6189256	11	13	17	19	17	4	6	13	9	14	19	18	14	15	13	54	19	14	9	13	14	14	19	18	4	14	19	8	19	6	14	14	14	19	14	15	18	16	15	14	18	17	18	17	18	13	14	16	19
sca1_6220174	14	11	14	13	16	19	13	8	14	17	8	16	8	16	9	17	14	8	19	17	8	9	14	18	6	14	17	14	9	8	15	13	9	14	18	14	15	14	13	14	16	13	14	14	7	18	9	14	16
sca1_6220181	14	10	14	13	16	19	13	8	14	17	8	16	8	16	9	17	14	8	19	17	8	9	14	18	6	14	17	14	9	8	15	13	9	14	18	14	15	14	13	14	16	13	14	14	7	18	9	14	16
sca1_6403853	10	10	14	9	16	6	5	15	7	19	13	13	13	9	17	18	17	14	19	14	7	13	14	13	8	19	14	16	19	17	13	15	14	17	17	14	14	16	7	14	14	13	14	13	14	13	18	14	16
sca1_6404003	10	12	5	7	4	17	9	16	13	6	14	9	14	14	15	13	13	19	15	7	18	14	14	15	14	14	13	8	8	3	16	3	8	15	5	13	13	9	13	19	15	14	15	5	6	14	6	13	15
sca1_6404044	10	13	5	7	4	19	9	17	13	6	14	9	14	14	16	14	13	13	15	7	18	14	13	15	14	18	13	8	8	3	17	3	14	16	5	14	13	9	14	19	15	9	16	6	6	14	6	13	15
sca1_6404233	12	11	4	4	4	16	4	14	9	4	14	4	15	6	9	8	6	8	7	4	13	17	9	13	9	13	13	6	6	4	9	4	3	19	5	13	14	8	7	14	14	4	14	4	5	8	4	14	13
sca1_6404256	12	11	4	4	3	19	5	7	4	4	14	4	7	13	7	3	7	7	7	4	14	17	13	6	13	13	7	3	6	4	9	4	3	14	4	14	13	6	4	13	5	5	17	4	4	8	4	4	18
sca1_6532422	10	11	14	19	13	7	5	6	17	6	13	17	5	4	13	8	14	6	13	9	9	4	19	7	4	6	18	6	15	6	9	13	15	14	14	8	14	6	14	16	13	4	14	8	13	13	8	9	13
sca1_6552312	10	11	15	5	13	18	13	19	9	13	15	17	17	15	14	13	19	14	16	14	15	19	14	17	14	13	14	13	13	19	14	9	19	19	15	14	19	18	19	17	8	18	15	14	13	9	13	14	13
sca1_6664161	11	12	6	8	8	4	3	7	9	7	6	6	5	3	13	5	5	13	9	13	5	5	9	14	6	3	3	4	13	3	4	5	3	15	6	5	5	5	9	16	4	4	8	6	9	4	3	13	6
sca1_6664174	11	12	7	8	5	4	3	5	9	13	6	6	6	3	13	8	5	14	8	14	5	5	9	13	3	3	4	4	13	3	4	4	3	19	4	7	5	13	14	18	4	4	8	7	9	4	NA	13	6
sca1_6664533	12	10	5	3	9	9	6	6	13	14	19	14	19	5	15	5	3	6	14	8	6	13	6	14	6	19	16	14	5	7	13	15	4	16	13	3	13	5	13	13	14	7	13	8	NA	4	18	5	18
sca1_7203026	13	10	6	13	14	14	9	15	9	13	7	14	13	7	14	16	14	14	13	17	4	18	15	13	6	14	14	15	3	5	13	14	18	14	7	19	6	15	5	13	15	7	7	19	7	14	14	16	6
sca1_7299326	13	12	8	4	4	3	4	13	4	4	9	6	4	5	5	14	6	5	14	13	4	4	13	3	9	14	9	6	15	4	5	8	15	7	9	9	8	18	3	6	6	7	7	14	9	6	3	4	14
sca1_7299327	13	12	8	4	4	3	4	13	4	4	9	6	4	5	5	14	6	5	14	13	4	4	13	3	9	14	9	6	15	4	5	8	15	7	9	9	8	18	3	6	6	7	7	14	9	6	3	4	14
sca1_7330167	12	12	5	7	6	5	5	8	4	4	4	6	4	9	4	4	5	6	4	6	7	3	7	6	5	3	5	3	14	4	4	13	5	7	7	4	4	4	8	13	14	4	3	8	8	8	4	3	4
sca1_7330324	12	12	17	13	6	5	8	14	8	4	4	6	4	9	4	6	8	6	4	7	13	5	7	8	5	9	19	3	16	3	4	14	7	13	13	5	5	13	14	8	15	4	5	18	16	14	4	9	4
sca1_8038865	10	11	6	7	4	5	5	7	4	4	4	5	14	7	9	14	6	3	13	13	5	14	6	13	4	15	18	8	8	3	15	3	17	14	9	15	6	4	5	3	16	9	3	5	9	9	14	16	4
sca1_8038901	11	10	14	13	5	5	9	7	4	4	16	4	14	7	14	14	4	3	19	13	4	9	7	13	4	8	13	13	9	6	14	4	15	14	8	14	6	3	6	5	8	5	4	6	5	NA	8	16	5
sca1_8075342	10	10	14	6	14	14	6	13	13	13	13	14	7	17	14	17	13	7	18	16	14	13	14	18	6	16	8	4	14	18	5	14	7	14	7	19	14	9	9	5	17	8	14	6	4	14	14	9	19
sca1_8104091	12	12	16	14	6	4	8	4	17	18	13	14	15	13	16	14	17	4	14	7	13	18	19	14	4	6	5	NA	9	13	17	4	NA	17	14	6	16	8	17	14	13	14	7	14	NA	16	9	14	9
sca1_8104276	17	16	14	13	13	7	14	17	18	14	14	14	14	15	18	14	13	16	13	19	13	17	18	16	14	19	13	6	3	8	16	13	15	13	13	14	15	14	14	13	14	18	14	18	15	15	17	18	13
sca1_8104286	15	19	13	13	14	7	14	13	13	13	14	19	14	15	18	14	13	16	13	13	14	17	19	14	14	19	14	6	3	13	15	18	15	14	14	15	18	14	15	13	14	16	14	13	13	14	17	15	13
sca1_8104295	12	19	13	19	14	7	14	8	5	13	14	18	19	7	18	15	13	16	14	14	8	17	19	14	6	14	14	6	3	14	18	6	14	18	8	17	17	13	14	13	14	14	7	13	13	14	17	8	13
sca1_8104306	11	21	15	18	14	4	13	8	4	16	13	14	13	4	18	14	13	14	18	14	6	13	14	14	4	13	13	5	6	14	14	5	9	17	7	14	19	8	13	19	14	6	6	19	13	13	16	8	8
sca1_8864094	11	10	13	14	14	14	14	13	16	15	13	16	13	13	15	13	16	4	14	14	19	17	14	14	15	14	14	13	19	18	14	16	14	15	19	17	17	19	14	13	19	16	14	17	13	17	14	19	13
sca1_8864477	11	16	7	6	4	13	13	13	7	13	14	14	13	13	15	14	17	15	17	8	18	16	14	14	3	18	14	9	17	13	15	13	14	19	14	13	13	8	9	9	13	7	13	5	4	15	15	19	14
sca1_9005030	10	11	5	14	8	8	6	9	14	13	18	14	9	5	17	14	6	6	14	13	16	14	6	14	18	8	17	13	8	6	15	13	3	14	14	14	14	5	9	13	14	18	16	13	9	9	4	7	6
sca1_9790117	12	13	14	8	17	17	4	6	6	16	14	19	15	4	5	7	17	15	13	4	5	14	14	14	3	14	9	6	7	17	18	19	4	14	9	15	14	9	6	14	16	8	18	17	4	5	5	14	7
sca1_9790136	14	14	7	8	6	16	5	6	6	14	14	14	5	3	5	7	15	15	7	15	3	8	9	14	3	18	7	6	14	6	4	4	3	9	13	13	13	5	6	14	14	7	14	8	5	3	4	8	6
sca1_9790144	12	15	6	8	14	16	5	13	6	14	13	15	14	5	5	7	15	15	3	14	3	8	9	14	3	17	15	6	16	6	13	13	14	15	13	13	7	5	6	6	14	15	15	8	5	3	4	14	14
sca1_9790182	12	11	14	14	7	18	4	14	15	54	14	16	6	14	18	14	17	15	14	18	9	13	14	13	8	13	14	7	13	14	19	14	5	17	18	17	7	16	16	18	13	4	18	14	16	17	14	17	5
sca1_9859084	16	11	3	3	3	4	3	4	14	3	14	3	4	9	13	4	7	5	7	13	7	3	13	4	5	5	6	5	5	8	3	14	3	3	3	5	8	4	3	3	8	8	15	4	9	4	7	7	6
sca1_9859099	16	11	3	3	3	4	3	4	14	3	14	3	4	9	13	4	7	5	7	13	7	3	13	4	5	5	6	5	5	8	3	14	3	3	3	5	8	4	3	3	8	8	15	4	9	4	7	7	6
sca1_10126688	22	12	17	9	6	6	14	15	18	18	17	18	19	5	18	13	7	8	8	16	8	19	14	13	13	14	15	14	18	14	13	15	14	13	15	14	14	15	9	54	15	14	9	16	6	19	13	8	13
sca1_10126966	10	14	5	18	14	9	9	3	4	14	17	13	5	6	13	7	3	3	14	5	13	6	17	3	8	14	13	5	19	13	14	13	16	8	14	4	3	13	14	13	18	19	3	15	9	18	7	14	8
sca1_10409426	12	12	3	18	6	13	5	3	7	14	14	7	6	5	15	13	17	14	18	14	15	18	8	14	14	3	14	14	14	9	14	9	9	13	14	19	8	14	19	15	13	14	9	13	8	14	14	9	14
sca1_10502711	11	11	8	13	3	8	4	5	3	14	4	5	7	4	13	6	14	4	13	14	8	14	6	19	7	7	6	4	6	4	15	6	5	14	5	13	9	9	14	9	4	14	13	5	5	8	7	15	15
sca1_10536876	12	17	6	14	14	14	63	63	16	14	14	19	15	14	53	79	13	14	19	94	53	17	16	16	15	97	63	16	14	14	97	19	19	14	8	69	13	93	14	16	18	84	119	77	17	13	19	14	18
sca1_10536894	12	55	84	17	14	53	16	63	16	74	15	19	15	14	53	14	16	53	19	94	54	13	16	17	15	65	83	16	16	14	16	67	13	58	8	4	13	89	14	16	13	86	144	16	14	14	19	14	18
sca1_10536910	12	17	8	17	14	13	16	15	16	15	64	14	59	14	83	84	13	18	13	17	17	74	17	18	15	65	15	16	14	14	116	19	14	58	69	4	13	18	14	16	14	14	13	16	13	14	19	14	18
sca1_10536919	12	17	93	54	54	14	17	63	83	17	15	14	14	53	54	83	15	18	13	19	18	76	15	18	18	65	15	16	93	18	116	73	14	58	8	7	15	94	14	119	15	93	15	86	19	14	54	14	19
sca1_10537079	15	14	16	14	13	14	14	13	14	14	13	14	15	14	15	13	7	14	13	14	14	16	74	14	13	17	63	14	15	5	73	54	16	68	16	16	13	14	13	89	64	18	63	19	15	13	14	17	57
sca1_10537100	14	14	16	19	9	14	14	13	14	15	14	14	15	6	19	13	7	14	14	13	16	13	19	14	16	14	13	14	16	16	56	13	4	16	16	14	5	14	14	56	14	16	18	14	14	9	14	14	14
sca1_10537109	14	14	15	15	7	3	14	13	14	14	19	13	15	6	14	17	6	14	13	13	14	13	14	14	14	19	16	13	16	4	14	14	15	19	16	18	5	14	14	14	14	15	14	14	13	8	9	15	14
sca1_10584509	15	15	4	3	4	13	13	7	13	8	14	14	14	7	16	7	9	7	17	17	17	15	13	3	16	4	15	5	3	9	9	13	14	14	14	4	13	15	5	16	6	9	3	5	16	15	4	6	6
sca1_10584518	14	16	4	3	4	14	14	8	13	9	15	14	13	13	16	7	9	7	18	18	14	14	14	4	18	4	15	5	3	9	14	14	14	14	14	4	15	17	6	16	7	9	3	7	16	15	4	7	7
sca1_10584911	15	21	13	15	15	15	19	14	14	15	16	13	15	16	14	19	19	14	17	17	18	18	18	19	13	13	16	14	18	14	18	13	13	67	14	14	18	16	54	14	13	18	16	18	14	14	14	13	15
sca1_10584941	15	16	13	15	17	14	13	17	14	53	19	15	19	14	15	19	13	14	17	17	13	54	13	14	16	17	53	14	19	16	14	13	14	73	13	13	18	14	54	14	17	54	17	16	14	13	14	13	16
sca1_10584984	10	17	4	9	18	6	14	15	19	13	4	7	14	6	13	9	9	8	6	13	14	14	14	13	14	7	14	5	8	8	14	14	5	17	6	6	9	9	19	14	14	13	14	19	7	14	5	5	6
sca1_10585114	14	11	14	18	7	13	18	9	19	14	17	13	3	14	19	18	14	14	15	13	19	19	15	14	19	13	15	14	14	15	13	14	9	19	13	19	13	17	14	18	14	14	19	14	8	19	6	14	14
sca1_10585166	11	12	13	13	3	13	13	3	13	14	9	13	4	5	14	13	13	14	19	13	14	13	9	14	18	5	14	4	18	4	8	14	8	13	13	14	8	13	13	14	14	14	19	6	5	14	8	7	9
sca1_10759558	10	11	6	5	13	6	5	8	14	19	6	14	9	5	14	8	14	16	14	15	13	14	14	13	7	14	14	9	14	6	14	13	7	13	6	6	13	14	14	16	14	6	15	13	14	14	8	8	15
sca1_10759565	12	11	6	5	13	6	5	8	14	19	6	14	9	5	14	8	14	16	14	15	13	14	14	13	7	14	14	9	14	6	14	13	7	13	6	6	13	14	14	16	14	6	15	13	14	13	8	8	15
sca1_10853492	12	11	14	13	7	18	3	5	14	14	17	14	14	15	19	17	7	17	14	19	9	16	9	16	17	13	16	14	13	14	14	16	19	16	16	13	16	13	13	13	5	13	13	8	14	19	19	14	13
sca1_10853493	12	11	14	13	7	18	3	5	14	14	17	14	14	15	19	17	7	17	14	19	9	16	9	16	17	13	16	14	13	14	14	16	19	16	16	13	16	13	13	13	5	13	13	8	13	19	19	14	13
sca1_10919953	13	17	8	9	4	14	6	5	5	14	13	8	9	4	14	16	13	8	13	14	8	7	16	13	4	16	16	14	15	14	7	13	13	13	7	8	14	6	6	9	14	14	17	6	9	7	6	3	13
sca1_10919954	13	17	8	9	4	14	6	5	5	14	13	8	9	4	14	16	13	8	13	14	7	7	16	13	4	16	16	14	15	14	7	13	13	13	7	8	14	6	6	9	14	14	17	6	9	7	6	3	13
sca1_10920212	23	11	16	9	6	16	4	15	14	18	15	13	9	19	18	17	17	14	18	13	14	13	14	18	14	17	17	16	5	13	19	16	14	13	14	15	15	17	14	13	14	14	15	14	17	14	18	8	14
sca1_10920215	14	12	9	8	4	16	4	14	14	18	17	13	9	14	18	14	17	14	18	13	14	13	13	14	19	16	14	19	5	14	19	17	14	13	17	15	15	17	14	14	7	7	15	13	17	14	16	8	14
sca1_10920224	23	12	16	9	6	16	4	15	14	18	15	13	9	19	17	17	17	14	18	13	14	13	14	18	14	17	17	16	5	13	19	17	14	13	14	15	15	17	14	13	14	14	15	14	17	14	18	8	14
sca1_11268753	10	12	14	3	3	5	4	4	9	8	7	13	6	7	9	17	14	4	15	7	13	7	14	5	6	5	3	14	14	14	4	13	3	9	13	6	7	13	5	14	5	14	5	14	6	3	7	6	13
sca1_11268758	11	12	14	3	3	5	4	4	9	13	7	13	6	7	9	18	14	4	15	7	13	7	14	6	6	4	3	14	14	14	4	13	3	7	13	6	6	8	4	14	5	14	5	16	6	3	7	6	14
sca1_11268766	12	11	14	3	3	5	4	4	9	14	7	13	6	7	8	18	14	4	13	6	13	7	14	6	6	4	3	14	14	14	4	13	3	7	13	8	6	8	4	14	5	14	5	17	6	3	8	6	14
sca1_11274190	10	12	14	14	3	8	4	4	13	13	14	14	6	9	18	15	13	6	17	14	14	4	5	15	4	7	13	14	14	13	9	6	5	19	14	15	14	16	8	15	14	14	3	14	6	16	6	18	13
sca1_11274372	12	10	8	6	3	6	4	4	8	8	13	14	6	6	18	14	5	7	15	13	14	4	4	8	4	6	14	6	14	6	7	6	5	15	13	14	9	13	5	14	13	8	NA	13	6	13	4	13	9
sca1_11274374	12	10	8	6	3	6	4	4	8	8	13	14	6	6	18	14	6	7	15	13	14	4	4	13	4	6	14	6	14	6	7	6	5	15	13	13	9	13	5	14	7	14	NA	13	6	13	4	13	9
sca1_11277326	10	10	4	13	4	6	4	6	14	9	14	13	8	8	19	15	14	15	14	6	14	14	14	14	14	5	3	14	5	8	14	14	13	6	4	3	14	13	14	13	13	13	14	7	8	13	14	4	15
sca1_11389558	11	10	13	13	7	4	9	13	7	15	17	13	14	18	7	14	13	9	18	14	14	13	14	14	14	14	14	14	16	3	14	19	13	14	17	14	16	14	14	19	14	19	14	16	13	13	18	15	13
sca1_11477659	11	10	14	13	14	13	14	16	13	14	13	13	14	18	13	15	19	18	19	16	14	16	14	14	13	14	19	4	14	9	15	15	9	19	13	14	14	14	15	16	13	13	14	14	17	9	6	15	16
sca1_11484241	12	12	8	14	6	6	14	14	9	14	16	14	13	4	14	13	13	14	13	13	8	15	18	13	5	14	14	3	13	14	14	18	8	17	17	15	17	8	17	15	14	8	13	14	9	15	16	13	13
sca1_11708583	11	17	14	13	4	5	4	13	6	14	14	5	4	8	14	14	14	14	17	7	9	14	16	8	5	16	18	7	16	4	5	7	8	14	14	15	5	13	14	13	13	8	13	19	6	7	4	13	19
sca1_11708585	11	17	14	13	4	5	4	13	6	14	14	5	4	8	14	14	14	14	17	7	9	14	16	8	5	16	18	7	16	4	5	7	8	14	14	15	5	13	14	13	13	8	13	19	6	7	4	13	19
sca1_11708592	12	17	14	13	4	5	4	13	6	14	14	5	4	8	14	14	14	14	17	7	9	14	16	8	5	16	18	7	16	4	5	7	8	14	14	14	5	13	14	13	13	8	13	19	6	7	4	13	19
sca1_11708596	12	15	14	13	4	5	4	13	6	14	14	5	4	8	14	14	14	14	17	7	9	14	16	8	5	16	18	7	16	4	5	7	8	14	14	14	5	13	14	13	13	8	13	19	6	7	4	13	19
sca1_11708609	11	14	13	13	4	5	4	13	6	14	14	5	4	8	14	14	14	14	17	7	9	14	16	8	5	16	18	7	16	4	5	7	8	14	14	14	5	13	14	13	13	8	13	19	6	7	4	13	19
sca1_11745057	10	11	4	5	6	9	6	4	3	4	9	13	6	5	8	13	5	5	15	8	8	5	5	4	3	6	14	14	8	13	16	14	3	8	13	8	4	14	4	13	13	4	14	9	13	14	15	8	5
sca1_12530700	10	11	9	9	5	9	9	6	4	14	14	14	8	5	8	14	14	9	13	7	13	13	14	18	4	14	14	15	16	7	13	13	14	14	13	14	7	14	7	16	9	14	6	14	14	15	9	8	14
sca1_12867732	14	13	9	4	4	3	5	4	3	3	4	8	4	13	6	13	4	3	7	5	3	3	4	4	4	16	4	4	5	4	14	NA	5	14	6	6	5	14	3	4	9	3	5	9	5	7	3	3	3
sca1_12867843	18	13	13	13	5	6	13	13	3	16	16	15	16	13	14	15	17	6	16	14	9	17	15	14	9	16	13	3	13	14	16	19	7	19	13	7	14	15	6	18	14	13	13	13	14	13	14	14	7
sca1_12867855	17	14	13	13	5	6	14	16	3	19	16	14	16	13	14	15	15	6	13	14	9	17	15	13	9	15	13	3	13	4	16	19	7	19	14	7	13	15	6	14	14	13	9	13	14	13	14	14	4
sca1_12867861	18	13	13	13	5	6	14	16	3	19	16	14	16	13	14	15	15	6	13	14	9	17	15	14	9	14	13	3	13	4	16	19	7	19	14	7	13	15	6	14	14	13	9	13	14	13	14	14	4
sca1_12867866	17	11	13	13	5	6	14	16	3	19	7	14	16	13	14	15	6	6	13	14	9	17	15	14	9	14	13	3	9	4	16	19	7	18	14	7	13	15	6	18	14	13	9	13	14	13	14	5	4
sca1_12867877	14	10	13	13	5	6	14	16	3	16	7	14	16	13	14	15	14	6	13	14	8	17	15	14	9	14	13	3	13	4	16	19	7	18	14	7	13	13	6	14	14	13	9	13	14	13	14	14	4
sca1_13077915	12	10	15	4	3	9	3	14	7	8	14	7	5	7	14	13	13	7	14	13	14	8	13	9	5	14	9	8	4	7	7	13	8	13	6	13	18	16	8	16	5	4	15	6	13	13	14	7	8
sca1_13077927	11	10	15	4	3	14	3	14	7	8	16	7	5	9	13	13	17	7	14	13	13	9	9	13	5	14	19	8	4	8	7	13	8	13	7	14	18	17	7	14	6	4	13	6	15	14	14	7	13
sca1_13488287	14	12	14	14	9	14	6	5	6	14	18	14	9	13	14	13	7	5	15	13	8	9	7	14	8	14	13	3	7	14	13	16	6	13	13	7	14	14	14	13	18	4	6	15	14	8	6	13	14
sca1_13488299	15	12	14	14	9	14	6	5	6	14	18	14	9	9	14	13	7	5	15	13	8	9	7	14	8	14	13	5	7	14	13	16	4	13	13	7	14	14	14	13	18	4	6	15	14	8	6	13	14
sca1_13917155	17	12	18	6	13	3	3	3	3	14	3	15	3	3	3	4	7	3	3	4	3	4	8	4	4	3	6	3	17	3	4	3	14	7	5	3	3	13	13	18	9	14	3	15	3	13	3	6	3
sca1_14523685	16	47	9	15	4	3	3	4	3	4	3	14	3	4	3	6	7	4	3	8	8	13	9	4	4	3	13	3	4	3	14	3	3	14	13	3	3	16	16	17	6	15	3	5	3	6	3	4	3
sca1_14787853	11	12	16	16	7	6	8	14	13	14	13	14	4	17	16	16	17	9	8	14	3	14	17	17	4	13	16	13	15	5	13	5	8	14	14	13	16	14	17	19	13	18	14	14	14	15	9	13	19
sca1_14787953	13	15	14	3	3	3	3	3	3	3	16	3	3	3	3	16	17	3	3	14	3	14	3	3	3	13	14	3	15	3	3	3	4	19	8	3	3	3	17	3	3	3	3	3	3	14	7	3	14
sca1_16311295	11	10	7	14	3	3	4	4	3	6	4	13	6	4	5	15	13	4	3	4	9	5	3	4	3	13	4	4	5	3	4	4	4	8	4	5	4	8	15	7	3	3	6	5	3	4	4	4	5
sca1_16458751	13	10	4	3	5	14	6	14	15	8	17	4	7	7	8	5	4	9	19	8	6	13	15	14	5	13	14	14	4	18	3	18	14	5	4	16	8	7	3	3	7	14	17	14	7	7	7	5	13
sca1_16603499	12	10	16	13	4	4	7	15	4	18	14	19	13	5	15	13	13	9	14	16	17	5	19	15	14	16	14	7	17	14	13	15	18	13	13	16	18	14	19	15	18	17	17	13	18	17	9	6	16
sca1_16860028	11	15	17	14	15	5	8	5	6	15	14	14	13	17	14	16	4	5	9	4	14	19	14	15	7	14	18	9	17	13	13	8	18	19	13	19	14	13	14	14	16	8	9	17	3	8	5	6	15
sca1_16882006	16	13	6	13	4	4	9	14	7	14	7	14	14	4	6	14	8	5	14	13	4	4	19	17	14	13	18	4	13	3	13	18	13	13	14	4	9	8	4	14	9	7	4	7	13	15	3	7	14
sca1_16958607	10	10	9	4	8	6	3	13	13	8	13	7	8	8	8	6	15	5	14	3	13	13	14	14	7	14	13	6	8	4	8	13	3	6	7	13	7	14	5	5	14	9	3	14	14	7	14	7	5
sca1_17441715	11	12	14	14	13	14	8	7	8	15	14	15	18	9	13	16	16	13	16	19	9	16	14	18	8	13	18	15	16	13	19	13	15	14	14	14	13	15	16	14	16	13	19	16	15	5	17	18	13
sca1_17441738	11	11	14	14	13	14	8	14	8	15	14	15	18	15	13	16	16	13	16	19	9	16	14	17	9	13	18	15	16	13	19	13	14	14	14	14	13	15	16	14	16	13	19	16	6	6	17	18	13
sca1_17441744	11	11	13	14	13	14	8	14	8	15	14	15	18	15	14	16	16	13	16	19	9	16	14	18	9	13	18	15	16	13	19	13	15	14	14	14	13	15	16	14	16	13	19	16	15	5	17	18	13
sca1_17441745	11	12	13	14	13	14	8	14	8	15	14	15	18	15	14	16	16	13	16	19	9	16	14	17	9	13	18	15	16	13	19	13	14	14	14	14	13	15	16	14	16	13	19	16	6	6	17	18	13
sca1_17441812	10	13	13	14	13	13	8	14	8	16	14	15	13	16	14	18	19	15	4	19	13	19	14	17	6	14	18	15	19	14	19	14	15	13	14	14	16	15	17	14	16	13	19	16	13	5	17	17	14
sca1_17441839	11	13	4	7	5	13	4	16	3	18	14	4	14	16	15	19	19	18	17	13	13	5	14	14	7	14	18	19	14	13	13	14	16	14	4	18	19	15	6	4	13	14	13	18	17	5	13	13	13
sca1_17441965	10	11	4	9	13	15	3	6	4	14	3	15	14	14	14	13	9	13	14	18	6	13	14	17	3	14	13	14	14	16	14	5	13	17	16	8	14	13	14	15	13	19	15	14	13	4	9	18	9
sca1_17441973	10	12	4	14	14	15	3	6	7	13	3	17	14	14	14	14	9	13	14	18	7	13	14	16	3	14	13	14	9	14	15	7	14	16	17	8	14	13	13	18	13	19	14	14	13	4	9	17	13
sca1_17505193	12	24	14	19	14	14	18	17	13	19	7	57	19	15	8	7	17	14	16	14	19	13	13	13	14	16	18	16	19	14	16	14	18	15	15	8	14	15	17	63	18	13	13	13	13	14	5	14	13
sca1_17505393	13	19	15	74	14	19	13	18	19	19	17	84	14	13	15	15	18	18	19	14	57	16	19	63	17	19	13	18	13	13	13	16	17	53	78	15	14	18	14	113	13	16	18	58	16	19	13	16	16
sca1_17505792	30	13	19	13	18	14	13	63	14	14	14	14	16	13	18	14	17	17	19	15	6	15	15	15	16	6	14	14	14	16	13	19	14	14	54	15	17	16	14	69	13	17	15	5	3	17	4	15	3
sca1_17505906	11	14	13	16	13	8	13	14	13	14	7	13	19	13	7	3	16	15	14	14	16	16	14	14	14	16	19	5	16	8	13	15	13	18	15	15	15	16	17	14	14	14	6	6	7	14	4	16	14
sca1_18144369	12	10	14	7	4	4	16	8	9	13	3	14	3	13	7	15	4	6	7	3	9	7	14	4	4	14	13	15	14	6	14	4	14	15	13	5	4	16	14	14	14	19	5	6	14	14	3	5	13
sca1_18964324	956	92	9	4	3	4	4	5	6	6	13	14	4	9	19	15	4	16	14	7	13	13	15	3	13	17	18	14	9	14	7	14	5	14	16	6	13	7	13	6	15	14	14	13	4	4	3	18	9
sca1_18964335	966	93	7	4	3	4	4	5	6	6	16	14	4	9	14	15	6	14	14	7	13	13	15	3	13	18	19	13	9	13	5	14	5	14	16	6	13	6	16	6	14	14	14	13	4	4	3	18	9
sca1_18964349	965	93	6	4	3	4	4	5	6	7	16	14	3	9	16	15	7	14	14	7	9	13	15	3	13	18	14	13	9	13	5	14	6	14	16	6	14	6	16	6	14	14	14	13	4	4	7	14	9
sca1_18964398	1055	52	4	3	4	3	4	4	5	6	16	14	3	5	8	16	7	6	18	9	6	9	13	3	4	5	17	14	6	9	5	5	6	4	19	4	16	4	6	4	15	14	4	13	4	4	6	14	9
sca1_18964420	388	42	4	3	4	NA	5	4	3	8	9	6	4	4	9	8	8	4	14	4	5	3	9	3	4	13	5	13	7	4	4	3	6	4	13	4	14	4	14	4	14	13	3	6	3	4	6	6	4
sca1_19290277	11	11	13	17	4	8	6	13	14	16	15	14	9	14	6	13	14	4	15	9	3	13	17	6	4	14	15	9	13	4	6	16	14	15	18	9	7	14	14	15	15	14	8	14	6	3	14	8	14
sca1_19321434	12	10	3	3	14	9	3	7	7	8	14	6	5	6	15	7	17	4	8	4	13	13	14	9	3	9	7	5	14	14	7	14	13	3	4	18	13	15	13	5	7	17	8	18	13	14	3	6	13
sca1_19366400	10	13	3	3	3	8	4	4	13	3	14	3	3	4	14	17	3	3	8	13	9	3	8	9	13	14	7	3	4	14	3	9	3	3	3	8	18	4	3	3	4	4	15	6	8	4	14	8	13
sca1_19468826	14	10	5	4	3	9	3	14	3	16	7	6	3	4	5	4	4	7	9	4	9	9	17	14	4	14	13	NA	3	8	14	18	13	13	3	4	6	9	15	4	14	4	14	13	6	3	14	13	7
sca1_19579722	13	10	6	4	3	3	4	3	7	3	5	3	3	3	3	6	3	3	3	3	3	8	13	4	3	13	3	3	4	14	13	3	3	5	5	9	3	3	3	19	5	3	15	3	3	7	3	19	3
sca1_19860833	12	11	19	13	5	19	16	4	4	9	8	14	9	14	15	18	14	4	13	16	7	14	14	13	15	13	13	13	14	13	14	18	13	16	14	14	17	14	19	6	13	16	14	14	16	14	14	14	13
sca1_19860845	17	15	19	15	14	14	16	13	4	9	8	14	13	17	17	13	18	5	15	18	14	16	15	19	15	16	15	15	14	13	13	18	13	16	14	14	14	14	19	13	13	16	14	13	16	14	13	16	13
sca1_19860854	18	14	17	15	5	19	18	13	4	9	16	13	9	14	17	18	18	5	17	16	7	14	14	13	18	16	15	13	14	17	14	17	13	14	14	13	17	13	19	6	13	17	14	14	16	14	13	14	13
sca1_19860868	18	15	17	15	5	19	18	13	4	9	16	13	9	14	18	18	13	5	53	16	7	14	14	13	18	14	13	13	14	17	13	19	13	14	14	13	17	13	14	6	13	17	14	13	16	14	13	14	14
sca1_19860876	17	18	14	15	14	14	16	13	4	9	8	14	13	17	18	13	13	5	14	18	14	14	15	19	15	14	13	17	15	13	13	13	13	16	14	13	16	14	14	13	13	17	14	14	16	14	13	16	14
sca1_19860877	17	16	14	13	5	19	16	4	4	9	8	14	9	14	16	18	14	4	14	16	7	13	14	13	15	16	14	13	14	13	15	13	13	16	14	13	19	14	14	6	13	17	14	13	16	14	13	14	14
sca1_19860878	17	16	14	13	14	14	16	4	4	14	9	14	13	18	16	13	14	4	14	18	14	14	15	19	15	16	14	17	14	13	13	13	16	16	14	16	16	14	14	13	13	17	14	14	19	18	13	16	14
sca1_19860995	14	21	17	8	5	15	13	5	3	13	14	14	9	15	13	16	13	4	16	15	7	9	9	3	9	13	8	13	14	7	14	9	8	19	9	13	14	14	14	8	13	6	13	14	14	4	14	16	15
sca1_19982471	12	18	13	5	14	14	5	14	15	16	9	9	14	14	7	15	7	6	13	14	14	14	13	17	14	9	13	19	14	13	16	15	14	14	9	16	14	13	9	14	14	13	19	7	18	15	15	14	18
sca1_20099518	12	10	13	17	8	7	8	9	4	13	14	8	13	6	8	7	14	13	14	14	6	19	13	15	6	19	17	8	13	14	7	9	4	14	9	16	14	13	14	17	19	14	7	13	14	14	7	14	13
sca1_20145528	10	12	15	14	4	8	9	7	6	14	13	13	14	14	19	17	14	13	14	16	7	16	14	14	3	19	14	15	19	13	13	9	19	9	14	13	14	16	13	14	7	14	15	14	13	14	8	19	13
sca1_20145572	11	14	6	3	9	6	14	6	17	8	4	4	5	7	17	14	6	7	7	5	5	13	13	19	13	13	15	7	18	7	13	19	16	13	9	13	9	8	5	18	13	14	16	17	7	14	13	17	13
sca1_20145615	11	18	6	3	9	6	14	6	17	8	14	9	5	7	13	14	7	7	7	5	5	13	14	19	13	13	15	8	18	7	13	19	16	13	13	13	9	8	5	18	13	14	16	18	7	14	13	19	13
sca1_20161191	13	13	3	3	3	4	4	3	4	14	3	9	4	4	4	5	3	3	8	4	4	5	3	6	4	3	3	4	4	3	7	3	4	7	3	5	4	7	3	7	5	3	4	7	6	6	3	6	5
sca1_20161211	19	13	3	3	4	4	4	3	5	14	5	9	4	4	4	5	3	3	9	3	3	5	3	6	4	3	3	4	4	3	7	3	4	8	3	6	7	5	3	8	4	3	8	7	13	8	3	6	5
sca1_20247382	11	12	9	14	14	15	9	16	18	14	16	8	9	14	14	17	16	6	18	15	9	8	5	15	15	19	14	9	13	13	8	17	14	13	14	13	6	14	7	13	14	15	15	13	8	5	5	6	9
sca1_20247402	10	11	9	14	14	15	9	16	18	14	16	8	8	14	14	17	16	6	18	15	9	7	5	15	15	19	14	9	13	13	8	17	14	13	14	13	6	14	7	13	14	15	15	13	8	5	5	6	9
sca1_20277419	11	13	14	14	7	16	3	13	3	9	13	17	14	6	14	16	14	6	14	13	14	19	8	18	5	16	14	4	17	9	14	9	5	15	13	14	8	16	8	13	18	6	14	14	4	16	14	14	9
sca1_20277430	12	12	14	14	7	19	3	13	3	9	13	18	17	6	14	16	15	6	14	13	14	19	8	18	5	16	14	4	17	9	14	13	5	16	13	14	8	16	8	13	18	6	14	14	4	16	14	14	9
sca1_20330625	10	12	13	13	16	14	16	9	14	13	14	5	4	6	13	7	14	14	14	18	8	8	16	18	9	19	19	7	7	17	13	6	18	19	6	17	13	14	6	15	17	15	18	13	9	15	13	9	15
sca1_20330628	10	13	13	13	16	13	14	9	14	13	14	5	4	6	13	7	14	14	9	18	8	8	16	14	9	19	19	7	7	17	13	6	14	19	6	17	13	14	4	15	16	15	9	13	9	15	13	9	15
sca1_20330633	10	12	13	13	16	13	16	9	14	13	14	5	4	6	13	7	14	14	14	18	8	8	16	18	9	19	19	7	7	17	13	6	18	19	6	17	13	14	6	15	18	15	18	13	9	15	13	9	15
sca1_20330637	11	12	13	13	16	13	16	9	14	13	14	5	4	6	13	7	14	14	14	16	8	8	16	18	9	19	19	7	7	17	13	6	18	19	6	17	13	14	6	15	18	15	18	13	9	15	13	9	15
sca1_20579694	10	17	15	17	16	13	19	14	14	18	13	19	14	13	14	13	13	13	14	14	6	17	17	17	16	14	18	14	18	14	9	18	18	13	13	9	14	14	16	14	15	18	13	13	14	15	13	13	14
sca1_20964576	10	10	14	14	19	13	9	13	14	14	14	14	5	13	14	14	15	17	18	13	16	18	17	17	4	13	14	13	14	13	18	19	14	15	14	14	15	13	16	14	13	14	14	14	3	14	18	15	14
sca1_21039860	11	10	14	5	3	6	4	8	14	14	13	14	6	7	14	8	9	14	19	17	5	5	9	14	4	13	14	7	4	17	14	14	6	15	13	5	7	4	7	15	13	3	13	13	8	4	7	3	9
sca1_21157323	15	18	5	3	3	4	3	4	4	3	8	4	3	3	4	5	9	4	4	13	4	3	3	3	4	3	4	5	8	6	5	4	4	4	3	4	4	14	3	6	4	6	6	NA	4	4	3	4	4
sca1_21175988	10	12	9	14	3	4	4	16	5	8	4	13	9	13	17	13	7	8	13	7	7	13	4	6	6	13	19	3	4	NA	13	8	4	9	7	4	7	9	7	14	5	13	6	13	14	16	9	15	13
sca1_21175999	11	12	9	14	3	4	4	16	5	8	4	13	9	13	17	13	7	8	13	7	7	14	4	6	6	13	19	3	4	4	13	8	4	9	7	4	7	13	7	14	5	13	6	13	14	15	9	14	14
sca1_21380234	13	14	19	8	3	14	14	9	15	16	13	16	5	4	8	14	13	8	13	4	14	15	5	14	4	14	17	6	17	4	6	18	13	19	13	13	13	8	8	17	8	9	13	18	14	14	15	9	13
sca1_21381712	10	11	9	7	14	8	13	14	7	19	14	14	7	3	7	4	7	4	14	4	4	9	4	14	8	4	14	7	14	18	4	13	7	14	4	16	4	15	4	14	16	4	13	5	8	15	13	9	5
sca1_21447357	11	10	15	13	13	4	4	13	13	8	9	15	4	8	6	9	7	13	6	14	7	14	15	17	7	8	13	7	13	6	17	8	14	13	7	16	3	14	9	15	5	14	14	9	8	3	9	9	14
sca1_21447554	14	12	19	15	13	5	4	16	13	13	17	15	7	13	15	13	13	14	9	18	9	14	14	13	13	14	15	14	16	8	16	14	14	16	7	13	6	19	15	16	15	16	14	14	7	14	14	14	14
sca1_21447561	14	12	19	15	13	5	4	16	13	13	16	15	7	13	15	13	13	14	9	18	9	14	14	13	13	14	15	14	16	8	16	14	14	16	7	13	6	18	15	15	15	16	14	14	7	13	14	14	14
sca1_21447567	14	12	19	15	13	5	4	16	13	19	15	15	7	13	15	13	13	14	9	18	9	14	14	13	13	14	15	14	16	8	15	14	14	16	7	13	6	18	15	15	15	15	14	14	7	13	14	14	14
sca1_21447579	15	12	18	15	13	5	4	16	13	19	15	15	8	13	16	13	13	14	9	18	9	14	14	13	13	13	15	13	16	8	15	14	14	16	8	13	6	18	15	16	15	15	14	14	7	13	14	14	14
sca1_21447643	11	15	14	7	14	4	9	5	4	9	16	14	4	4	3	7	14	6	8	13	9	14	8	14	4	7	14	9	14	7	16	16	8	14	4	7	7	15	4	14	5	3	7	13	13	5	7	8	5
sca1_21447686	10	14	14	7	14	4	9	5	4	9	16	14	3	4	3	7	14	6	8	14	9	14	8	14	4	7	14	9	14	7	19	15	9	14	4	7	7	14	4	14	5	3	7	13	14	5	7	8	5
sca1_21447719	12	14	14	7	17	4	9	5	4	13	14	14	4	4	3	9	14	6	8	14	9	14	8	14	5	7	14	9	18	7	19	15	9	14	4	7	7	14	4	14	5	3	7	14	14	5	7	8	5
sca1_21464879	10	11	5	3	4	14	4	4	3	14	6	14	5	4	6	4	8	4	5	6	4	6	3	7	4	9	4	4	8	6	5	9	3	9	14	6	3	4	13	5	5	7	4	6	4	4	14	7	8
sca1_21465016	12	12	9	4	4	16	4	13	6	14	14	19	4	7	6	13	13	6	13	16	5	13	19	19	4	13	4	13	13	8	9	14	8	13	16	14	14	16	14	14	14	14	9	15	4	14	19	9	8
sca1_21465029	10	11	9	4	4	17	5	13	6	14	14	16	4	7	6	13	13	6	13	16	5	13	19	19	4	13	4	13	13	8	9	14	8	13	16	14	14	16	14	15	14	14	13	15	4	14	18	9	9
sca1_21465033	10	11	9	4	4	17	5	13	6	14	14	16	4	7	6	13	13	6	13	16	5	13	19	19	4	13	4	13	13	8	9	14	8	13	16	14	14	16	14	15	14	14	13	15	4	14	18	9	9
sca1_23739740	10	17	8	14	19	18	8	14	8	14	14	14	15	14	14	17	14	16	18	4	16	15	14	18	17	13	13	18	14	5	17	16	3	14	13	19	14	13	14	18	4	14	17	8	18	15	15	16	15
sca1_23739801	11	12	9	15	14	19	13	13	8	16	9	19	14	13	18	16	18	14	13	14	14	6	13	19	15	17	13	14	13	7	15	16	14	15	15	13	8	15	13	19	3	14	14	6	9	14	14	15	8
sca1_24248687	15	16	6	6	16	14	8	4	15	13	15	15	19	4	13	14	7	4	19	3	7	8	14	7	9	7	3	13	5	3	4	3	18	13	5	3	15	6	13	3	3	17	13	9	6	8	7	14	17
sca1_24547163	10	13	7	13	4	6	7	7	8	17	17	14	14	6	18	14	13	5	9	14	14	9	14	7	8	18	18	13	14	7	13	4	8	15	16	4	15	14	9	16	14	14	14	6	16	9	13	6	8
sca1_25273694	12	15	13	4	8	14	6	9	4	14	16	13	4	4	5	14	18	9	9	7	8	14	4	4	14	8	9	5	5	4	13	7	4	13	9	9	6	5	14	14	4	14	4	14	5	4	4	14	8
sca1_25274090	10	12	4	15	14	4	6	4	19	14	14	15	6	9	3	13	18	16	13	4	4	14	9	13	5	13	14	5	3	4	5	9	4	14	3	13	6	13	6	7	3	4	7	13	14	14	3	5	19
sca1_26311467	13	12	13	5	8	18	4	5	13	6	13	5	14	4	4	9	14	15	18	19	4	14	6	17	13	9	4	13	13	9	14	13	17	16	16	14	17	18	14	13	15	13	14	13	9	15	15	9	13
sca1_26417960	15	26	14	17	15	19	6	13	14	14	18	56	15	14	68	14	14	8	14	14	15	13	19	15	13	16	14	13	17	13	19	14	13	57	13	13	14	19	14	16	8	69	14	19	18	13	13	14	17
sca1_27688306	24	12	13	14	8	6	5	4	13	9	14	17	13	13	NA	14	7	8	8	3	13	3	19	9	3	15	14	14	18	9	4	13	13	9	7	6	14	19	14	15	15	17	15	6	13	19	4	8	8
sca1_27693470	27	21	14	14	8	9	14	5	7	5	13	7	5	4	19	19	14	14	17	5	16	13	16	8	13	13	6	15	14	14	7	14	9	14	9	14	14	14	8	14	13	19	9	13	9	14	4	17	14
sca1_27693475	42	22	14	14	8	9	14	5	7	6	13	13	5	4	19	19	14	14	17	5	16	13	16	8	13	13	6	15	14	14	13	14	9	14	9	14	14	14	8	15	13	19	9	13	13	14	4	17	14
sca1_27693526	22	23	6	15	3	4	14	4	6	6	13	7	4	4	8	8	14	7	6	4	7	5	7	3	5	17	4	7	8	5	3	4	13	14	5	6	3	9	4	5	14	5	5	13	7	9	3	14	13
sca1_27693692	36	24	14	14	13	14	19	14	13	18	13	13	14	13	17	14	14	4	16	14	8	14	13	14	13	13	18	13	14	53	14	13	14	14	14	18	17	15	13	13	14	13	15	14	17	15	14	18	13
sca1_27694304	14	21	6	3	4	3	4	4	4	4	18	13	3	4	6	6	13	4	4	3	4	5	13	7	5	4	4	13	6	8	3	4	6	6	4	4	5	6	13	5	7	14	4	9	4	3	3	9	13
sca1_27831231	11	15	4	14	6	5	6	3	3	9	4	3	5	5	3	7	5	3	4	7	4	9	8	14	3	5	9	4	5	5	3	4	3	6	4	14	5	4	5	9	4	5	14	5	4	13	8	7	8
sca1_27831284	14	15	14	13	8	14	17	13	14	16	14	13	14	17	14	14	14	8	18	14	19	18	14	18	18	17	16	13	18	15	16	14	16	18	13	15	14	13	13	18	14	17	13	14	14	16	17	14	18
sca1_27831644	12	12	3	7	5	14	4	4	6	3	8	5	6	8	4	4	3	3	3	4	4	13	7	6	3	4	6	NA	4	3	4	4	4	15	7	4	3	5	5	9	3	4	6	4	6	5	3	4	4
sca1_27832415	14	13	4	13	7	5	NA	3	4	4	9	14	5	4	3	5	8	8	5	7	7	9	5	6	4	5	4	3	4	4	13	9	4	14	9	4	4	17	13	6	3	14	3	3	4	3	6	4	5
sca1_27832454	14	16	3	6	6	5	7	4	6	5	6	8	4	3	5	4	5	7	6	4	9	7	5	7	4	7	4	7	5	3	8	9	4	13	14	3	3	13	8	7	4	14	3	4	4	4	7	6	14
sca1_27832471	13	18	4	6	4	6	7	4	6	4	7	4	4	3	5	6	6	7	8	4	8	7	5	8	4	5	5	7	4	3	8	7	3	6	14	3	5	14	6	14	5	14	3	4	4	3	9	6	13
sca1_27832646	13	11	4	7	4	9	7	4	9	14	8	15	4	7	6	4	6	8	6	3	4	4	4	13	4	4	5	3	6	3	7	9	6	8	5	4	14	17	3	5	6	14	3	7	3	7	4	3	4
sca1_27988498	12	11	14	9	5	4	6	6	16	8	6	9	8	6	15	14	4	14	13	14	8	3	14	19	8	15	14	7	7	8	8	19	14	14	13	18	9	13	8	14	15	4	8	5	3	14	6	5	13
sca1_27988511	11	15	13	9	5	4	8	5	19	6	9	13	14	7	15	14	6	14	14	15	13	3	14	18	8	13	14	7	8	9	9	19	14	13	14	17	9	16	13	16	16	4	8	9	3	14	6	6	13
sca1_27988512	11	15	13	9	5	4	8	5	19	6	9	13	14	7	15	14	6	14	14	15	13	3	14	18	8	13	14	7	8	9	9	19	14	13	14	17	9	16	13	16	16	4	8	9	3	14	6	6	13
sca1_27988514	12	15	13	9	5	4	8	5	19	6	9	13	14	7	15	14	6	14	14	15	13	3	14	18	8	13	14	7	8	9	9	19	14	13	14	17	9	16	13	16	16	4	9	9	5	14	6	6	13
sca1_28247563	22	12	13	19	18	14	16	14	14	13	74	58	14	53	14	15	17	15	69	13	54	14	54	13	13	13	14	13	13	15	15	13	9	53	14	9	54	53	14	14	8	19	57	14	14	53	18	7	53
sca1_28755142	11	21	13	17	13	14	13	14	15	16	19	19	16	15	14	13	19	16	13	16	14	14	14	13	13	14	19	18	14	18	13	14	13	18	13	14	14	15	13	17	17	13	15	13	13	14	15	14	13
sca1_28888162	13	10	13	8	7	13	14	13	14	14	18	14	9	7	13	15	7	14	18	15	17	16	6	18	13	19	9	16	18	15	16	16	16	14	14	17	18	8	14	18	8	13	14	15	13	15	13	9	15
sca1_29156487	64	147	17	15	7	14	8	18	13	18	16	18	13	13	15	15	15	16	14	3	5	4	15	14	17	13	3	15	14	6	14	3	14	14	15	4	18	17	9	3	3	68	14	18	7	14	9	16	16
sca1_29156491	63	146	17	16	7	14	8	18	14	17	17	17	13	13	15	15	14	16	15	3	5	3	15	13	17	19	3	14	14	6	14	3	14	14	15	4	18	17	9	3	3	69	14	18	7	13	9	16	14
sca1_29156570	196	60	9	13	16	15	9	14	14	14	13	18	8	4	14	6	17	16	14	3	4	4	14	16	14	15	3	8	18	9	14	3	9	14	13	3	13	15	17	3	3	14	13	13	4	14	4	13	54
sca1_29175829	11	28	7	16	14	14	13	8	13	7	14	8	7	14	5	9	8	14	7	4	3	4	13	16	14	15	9	18	7	14	9	13	9	7	18	3	16	7	3	14	5	13	13	14	4	5	7	9	16
sca1_29175831	13	27	6	16	14	13	13	8	14	7	14	8	7	14	5	9	8	14	8	4	5	4	18	17	14	15	9	17	8	14	13	14	14	7	18	3	16	7	3	14	5	13	13	14	4	5	7	9	16
sca1_29199332	55	93	3	8	14	9	6	3	5	6	14	15	14	13	13	7	3	4	16	3	3	5	14	9	13	7	3	8	14	6	8	3	8	4	5	3	7	9	13	3	3	19	13	6	4	4	4	8	18
sca1_29199378	53	97	4	9	14	14	4	3	6	6	13	14	14	14	13	9	7	4	16	3	5	8	9	9	9	7	3	7	13	4	7	3	5	4	13	3	6	9	19	3	3	14	16	7	5	4	4	9	16
sca1_29260352	402	454	4	14	7	19	4	3	14	14	18	13	4	13	6	7	19	7	13	3	4	7	19	5	3	3	3	18	13	8	7	3	5	5	4	3	16	17	14	3	3	13	13	17	6	14	3	7	14
sca1_29260767	733	962	16	13	14	14	5	15	18	14	14	18	16	14	19	16	16	13	13	3	14	14	13	17	17	13	3	15	17	16	13	3	8	15	5	3	13	14	17	3	3	14	17	13	14	7	19	14	13
sca1_29260836	1412	462	14	13	13	4	4	14	13	13	19	16	13	17	14	13	4	7	17	3	14	6	13	18	14	14	3	15	17	14	6	3	3	13	3	3	17	14	5	3	3	14	14	17	4	9	4	14	14
sca1_29260991	899	205	14	18	14	13	6	6	17	9	18	56	14	13	18	13	13	5	6	3	14	6	14	9	16	13	3	14	15	4	14	3	9	6	4	3	19	13	6	3	3	14	19	7	8	5	17	19	14
sca1_29359038	16	16	13	14	13	14	18	8	17	14	14	16	14	14	14	13	16	14	17	17	4	7	14	13	9	15	13	17	16	13	7	14	13	18	19	9	16	16	14	18	14	17	14	13	4	16	7	18	14
sca1_29366796	15	13	14	14	14	13	14	4	14	14	13	14	14	8	14	13	8	4	17	8	14	14	18	14	16	13	14	13	15	17	19	14	14	8	16	7	19	17	17	14	9	15	14	13	14	14	8	19	13
sca1_30373320	50	81	13	4	9	9	4	4	13	3	16	13	4	17	15	13	4	4	13	3	3	3	8	13	7	7	3	14	14	7	14	3	6	3	3	3	14	4	7	3	3	14	14	3	3	4	4	5	16
sca1_30373440	25	78	19	6	17	14	4	5	19	3	16	14	4	16	17	17	5	6	14	3	4	3	14	13	14	13	3	18	14	7	18	3	13	3	7	3	16	7	9	3	3	15	13	4	4	4	3	5	14
sca1_31191510	11	17	7	4	3	3	3	13	4	9	4	4	4	4	3	18	4	4	13	6	5	13	9	4	3	9	14	4	14	4	7	13	4	14	9	3	3	5	4	9	5	4	5	6	5	7	3	4	4
sca1_31191528	10	18	8	4	3	3	3	9	4	15	5	4	5	3	3	19	4	4	9	7	4	16	9	3	3	13	13	4	14	3	7	14	7	17	13	3	4	7	4	14	5	6	7	9	4	9	4	6	6
sca1_31389799	12	12	9	8	5	8	3	3	13	16	13	9	4	13	3	6	13	13	19	15	8	4	13	14	5	13	4	13	4	5	4	6	4	17	8	13	7	3	5	4	13	16	7	6	6	8	14	4	8
sca1_32569239	14	12	7	8	4	3	4	14	8	14	14	7	7	14	18	3	13	8	14	4	4	3	5	13	5	8	3	13	4	4	7	14	4	9	8	3	4	13	13	7	3	4	4	13	13	13	4	6	14
sca1_32569546	10	13	13	19	9	14	9	19	14	14	13	19	13	14	14	14	17	15	16	17	17	16	13	13	15	13	14	16	15	14	16	14	8	14	13	6	7	13	15	14	14	17	9	19	14	17	14	8	13
sca1_32569549	10	13	13	19	9	14	9	19	14	14	13	19	13	14	14	14	17	15	16	17	17	16	13	13	15	13	14	16	15	14	16	14	8	14	13	6	7	13	15	14	14	17	9	19	14	17	14	8	13
sca1_32569738	13	13	8	14	9	14	3	3	13	14	17	13	3	14	4	4	5	5	3	3	9	8	NA	18	3	6	6	3	3	4	4	8	4	5	3	4	3	4	8	8	4	13	3	9	13	8	13	4	8
sca1_32569744	12	13	8	14	9	14	3	3	13	14	17	13	3	14	4	4	4	5	3	4	9	9	4	18	3	8	7	3	4	4	4	6	4	6	4	4	4	4	8	9	5	13	3	14	14	8	14	5	14
sca1_32585873	10	10	4	3	3	3	3	8	3	14	7	4	9	4	4	13	4	3	13	6	8	5	4	14	4	17	15	3	7	13	5	13	7	13	4	9	13	4	4	9	6	8	7	3	3	5	5	17	14
sca1_32586275	10	10	13	19	14	14	13	5	13	14	14	13	14	14	14	13	14	14	15	16	13	18	9	14	9	13	19	13	15	13	14	19	14	15	16	14	14	14	8	13	19	14	13	17	15	8	13	16	13
sca1_32664010	16	11	16	13	14	16	14	14	17	14	14	17	13	14	16	16	7	18	14	14	17	13	13	13	18	16	14	13	13	14	14	14	16	16	15	15	13	18	14	17	14	13	14	14	14	14	13	17	13
sca1_32739690	10	10	14	13	19	13	14	15	16	16	18	18	16	14	17	14	14	5	15	8	13	14	14	18	7	13	6	13	13	4	14	13	6	14	19	18	16	17	14	19	14	14	6	15	16	17	14	14	18
sca1_32739977	15	17	19	18	16	14	8	13	7	19	14	13	16	15	15	19	13	4	9	15	15	13	14	13	7	13	18	18	17	5	17	13	3	14	14	18	14	13	15	14	14	15	9	16	17	17	14	9	19
sca1_32740016	17	16	16	13	6	14	6	7	7	13	17	17	14	15	14	14	13	4	14	15	13	16	13	15	6	9	14	14	14	7	14	8	4	14	14	13	13	13	13	15	16	15	4	14	19	15	15	14	13
sca1_32744200	11	15	4	6	5	5	19	19	7	17	15	14	5	13	19	9	13	8	15	14	13	19	13	6	13	14	19	13	13	13	15	3	14	13	13	18	13	13	14	14	18	14	13	16	13	18	16	14	19
sca1_32947544	11	10	14	13	14	14	7	4	13	14	19	19	14	13	9	17	15	8	16	13	17	14	19	13	7	18	13	14	13	8	17	19	9	15	14	13	14	17	13	9	19	8	14	14	9	16	13	16	13
sca1_33431979	12	10	19	13	13	16	14	7	15	13	14	8	16	15	14	13	14	7	13	17	14	16	14	14	14	13	19	9	13	13	16	14	17	13	13	13	19	14	15	14	13	13	17	14	14	14	13	14	15
sca1_33722063	11	10	4	6	4	4	3	6	7	3	5	3	3	7	8	6	3	4	14	3	4	5	8	8	4	4	3	3	4	3	6	4	3	3	5	4	5	5	4	4	6	15	3	4	13	4	3	4	4
sca1_33722120	12	10	9	19	5	7	4	19	14	19	14	13	17	14	14	14	14	14	16	5	14	14	14	14	9	14	4	3	9	5	14	14	6	14	19	16	19	14	13	17	18	14	5	18	14	6	18	4	16
sca1_34021189	10	14	17	4	3	16	7	7	9	13	15	14	15	7	14	17	4	4	15	5	13	14	18	13	7	14	7	8	9	4	9	4	15	14	7	13	13	6	13	4	4	14	4	7	3	4	17	13	17
sca1_34095936	12	11	13	3	7	4	NA	4	3	4	4	4	3	3	13	4	7	3	13	14	4	4	3	4	3	4	7	5	5	3	7	9	14	3	7	4	4	13	4	16	3	14	16	4	8	5	3	6	3
sca1_34095945	12	13	13	3	3	4	NA	4	3	4	4	4	3	3	9	4	7	3	13	14	4	4	3	4	3	4	7	5	5	4	7	9	14	3	7	4	4	13	4	16	3	13	16	4	8	5	3	6	3
sca1_34098988	14	10	5	8	16	18	7	14	7	19	18	17	6	14	17	18	13	8	18	16	14	14	9	9	3	13	13	14	6	13	3	14	4	16	14	16	15	13	15	18	6	15	13	18	14	17	15	5	14
sca1_34100940	10	12	8	9	14	19	6	15	19	16	13	13	17	19	15	15	13	13	54	14	16	18	13	14	16	19	14	16	6	18	9	13	13	18	13	14	13	14	17	19	18	15	4	16	14	19	14	14	19
sca1_34109401	10	11	6	13	14	15	7	13	7	17	13	13	3	3	14	3	15	14	14	4	8	15	7	13	7	5	3	9	7	6	4	6	14	16	6	8	8	14	4	8	13	13	4	17	14	17	13	4	9
sca1_34109403	10	10	6	13	14	13	7	13	7	17	13	13	3	3	14	3	15	14	14	4	8	13	7	13	7	5	3	9	7	6	4	6	14	16	6	8	8	14	4	8	13	13	4	17	14	17	13	4	9
sca1_34233364	14	19	14	16	8	18	14	16	13	16	17	17	13	14	14	13	17	13	13	13	13	18	14	15	8	13	14	15	18	7	13	14	13	14	14	13	14	14	19	14	17	13	13	18	14	17	18	14	17
sca1_34311534	11	11	14	4	6	5	4	8	4	9	3	5	4	4	4	13	7	4	6	13	4	4	4	13	4	14	4	7	5	9	13	9	4	6	4	3	3	5	5	13	14	4	4	9	6	5	3	3	4
sca1_34662998	11	11	17	14	8	14	15	14	17	13	16	15	14	13	13	14	13	16	15	14	14	13	14	14	15	17	17	15	13	9	13	18	14	13	18	19	14	15	13	15	17	14	18	14	14	14	18	19	19
sca1_34663006	11	11	17	14	8	14	14	13	17	13	16	15	14	13	13	14	13	16	15	14	14	14	14	14	15	17	15	15	13	7	13	18	14	13	18	17	14	15	19	14	14	14	18	13	14	14	18	17	17
sca1_34738649	10	12	6	3	3	3	4	3	3	14	3	3	3	4	3	14	8	3	3	13	14	13	3	4	3	3	17	3	9	4	4	13	4	17	15	7	3	14	3	13	19	3	3	16	9	14	16	7	3
sca1_34755653	14	11	6	17	17	14	16	13	16	15	18	18	15	14	13	19	17	13	14	18	8	9	16	14	14	14	13	14	14	9	6	13	17	14	15	15	9	15	13	16	6	17	18	13	7	14	17	16	13
sca1_34755681	12	10	6	17	17	14	16	13	16	15	18	18	15	14	13	19	17	13	14	18	8	9	16	14	14	14	13	14	14	9	6	13	14	14	15	15	9	15	13	16	6	17	18	13	7	14	17	16	14
sca1_35363436	10	12	4	4	3	8	4	3	6	14	3	7	3	14	6	4	3	14	19	5	6	9	13	9	7	5	15	7	4	4	7	9	3	16	9	9	5	9	8	8	7	7	7	6	5	3	3	4	5
sca1_35391127	10	19	4	4	4	3	14	13	5	15	4	3	3	7	5	9	18	13	8	18	13	13	3	3	4	6	6	3	6	14	14	13	3	14	14	19	3	13	8	9	4	4	4	13	13	16	14	3	3
sca1_36073624	11	13	6	8	7	6	8	4	13	9	6	15	7	14	8	7	5	18	14	5	7	6	16	13	7	9	14	15	14	9	13	8	7	13	13	6	17	13	8	14	8	9	5	14	4	7	14	9	14
sca1_36073702	13	10	3	3	4	3	3	4	6	4	4	8	5	4	6	3	3	15	3	4	3	6	9	4	4	4	4	9	NA	4	3	5	4	7	4	4	7	7	4	3	NA	6	5	5	4	4	15	4	5
sca1_36073884	12	11	7	8	4	5	9	4	6	8	4	5	6	4	14	9	13	4	14	6	4	7	14	8	8	15	6	7	13	7	6	3	9	14	4	9	15	13	6	8	4	4	17	9	15	8	8	4	17
sca1_36274743	17	39	14	13	14	13	16	14	16	13	17	18	14	14	19	13	13	14	18	9	13	19	13	14	8	13	19	14	13	14	19	13	9	13	17	15	14	15	14	14	13	14	55	17	14	16	14	19	15
sca1_36274839	15	29	14	13	8	14	14	15	17	14	18	14	14	14	14	13	13	8	7	4	15	13	15	14	7	14	14	4	13	16	14	8	6	13	16	13	19	13	6	14	13	18	14	14	15	13	13	14	13
sca1_36275087	11	24	6	3	3	8	3	4	4	6	14	9	3	4	7	7	13	5	6	3	4	4	6	16	4	13	3	3	4	4	3	3	7	6	8	5	3	4	4	4	3	16	5	6	3	7	6	4	5
sca1_36591484	11	12	6	7	3	5	5	3	13	5	6	14	4	7	9	3	3	4	14	7	3	4	4	4	3	13	14	9	6	14	3	4	4	7	7	7	6	16	4	13	9	6	6	3	4	14	8	14	3
sca1_37057482	13	18	6	4	4	4	5	7	3	6	3	6	3	3	7	6	9	4	3	4	4	4	4	7	4	4	4	3	13	7	6	4	7	13	4	4	3	14	13	13	4	9	3	14	3	15	4	4	3
sca1_37608604	13	14	17	13	3	14	6	16	7	8	17	17	8	8	13	14	8	14	18	17	13	16	13	14	4	14	14	14	13	14	14	16	9	16	14	13	14	14	7	14	13	14	18	13	13	4	7	16	13
sca1_37857580	11	10	4	14	13	3	8	6	8	9	4	7	4	4	7	16	19	9	13	8	3	8	8	7	14	9	3	NA	NA	4	15	8	14	7	13	5	14	13	7	4	9	7	14	13	5	14	3	9	14
sca1_37960135	12	14	7	3	5	3	4	4	14	3	13	4	6	4	13	15	4	7	14	7	4	14	17	4	14	15	13	14	8	9	8	5	3	9	NA	9	4	7	3	14	6	13	14	6	5	16	4	4	5
sca1_38147100	13	10	7	8	5	14	4	18	8	14	5	13	13	14	13	14	7	7	14	5	8	16	13	4	14	14	16	3	4	3	14	13	4	18	14	5	7	5	9	3	4	7	13	3	7	5	9	3	14
sca1_38600739	10	14	17	4	4	4	4	6	7	13	13	4	9	5	8	8	13	9	13	7	5	13	15	9	5	6	7	9	4	6	13	5	4	14	5	3	6	6	7	14	14	6	15	5	3	13	5	4	13
sca1_38880616	10	13	14	13	13	14	14	9	9	13	19	14	8	13	15	15	14	14	14	14	14	14	13	13	4	14	14	16	17	13	14	18	19	14	17	13	14	14	16	14	19	14	17	18	14	16	9	15	16
sca1_38942906	13	14	4	3	3	4	3	9	4	6	5	6	5	7	4	13	4	5	5	4	5	5	4	3	3	4	3	9	3	4	14	4	4	3	5	6	3	13	13	4	5	3	8	7	3	4	4	3	14
sca1_39313746	20	11	15	14	13	9	14	14	13	8	74	13	14	7	15	16	16	15	19	14	14	13	17	14	13	64	14	14	14	14	58	14	13	14	53	17	14	15	4	83	14	14	14	5	15	14	13	7	14
sca1_39313768	16	15	13	15	13	18	14	8	6	3	13	14	19	13	18	13	14	16	15	13	13	18	14	5	14	8	14	15	14	18	55	7	6	14	18	15	19	14	3	17	18	19	14	4	14	13	14	6	16
sca1_39721707	17	11	4	17	14	4	6	16	14	17	8	14	13	5	5	15	9	13	16	7	13	8	17	14	7	14	13	14	14	13	6	4	8	13	13	13	13	13	17	13	9	14	17	13	14	14	13	15	14
sca1_39942954	10	11	9	16	7	9	5	14	6	13	9	17	6	14	14	13	5	9	13	17	13	9	13	13	14	13	16	5	14	13	17	17	16	14	14	7	18	15	13	14	7	18	13	8	14	6	6	14	14
sca1_40285510	10	10	9	13	6	14	6	15	7	15	17	16	14	15	15	13	17	7	15	8	18	18	15	16	9	16	17	14	13	16	7	13	15	16	18	19	9	15	14	19	15	17	6	14	13	19	16	4	19
sca1_40567225	20	27	7	14	3	5	3	4	5	7	3	3	8	3	4	14	4	3	4	3	13	3	13	3	3	7	6	4	4	3	3	6	4	3	3	14	14	4	3	9	4	5	13	13	5	15	7	8	4
sca1_40707650	17	12	13	16	16	17	16	14	18	17	14	13	14	14	14	19	17	16	14	17	14	19	18	19	14	18	13	14	13	14	14	14	18	14	14	17	13	19	13	13	14	14	15	17	14	14	16	19	19
sca1_40707671	15	13	14	15	15	18	17	13	18	14	14	13	13	13	14	15	18	16	13	19	19	13	14	14	13	15	16	14	13	14	13	13	14	19	14	13	14	18	17	14	19	14	18	14	14	14	16	13	14
sca1_42091384	10	10	5	9	5	18	4	5	5	14	13	7	14	14	14	9	7	14	14	9	8	15	6	13	5	9	13	7	7	15	13	4	4	5	14	18	14	19	14	17	14	6	14	14	14	13	13	14	14
sca1_42136427	10	13	6	3	4	3	5	3	14	9	8	5	14	4	13	9	8	4	7	3	7	17	14	14	3	7	5	9	13	3	8	15	7	13	14	5	17	14	8	18	7	18	4	8	15	9	13	4	7
sca1_42286291	10	11	13	13	14	14	13	14	13	13	5	15	14	16	14	13	14	5	17	19	16	19	14	14	14	3	15	15	15	4	14	13	14	59	13	19	14	14	14	14	14	14	13	14	14	15	14	13	14
sca1_42286501	12	14	13	15	4	17	8	3	18	18	4	13	8	5	13	14	13	3	7	9	14	14	15	14	9	3	13	4	13	4	14	13	14	14	13	13	5	9	13	14	9	9	13	13	4	7	14	17	14
sca1_42394173	10	10	14	6	3	5	4	6	3	7	9	5	13	7	4	4	9	9	18	18	13	5	14	14	5	5	7	14	14	7	7	13	7	16	15	13	9	7	3	5	6	8	15	3	3	14	4	8	15
sca1_42673154	17	10	14	4	5	5	4	4	13	5	6	7	4	13	6	16	7	6	14	13	14	4	5	14	3	8	3	9	7	4	7	3	14	13	13	6	3	9	4	4	5	6	14	9	13	5	4	14	4
sca1_42673163	10	13	14	4	5	5	4	4	14	5	6	7	4	6	5	16	7	6	9	8	14	4	5	14	3	5	3	5	7	3	7	3	14	13	13	6	3	9	4	4	5	6	14	9	13	5	4	13	4
sca1_42950981	10	10	8	9	9	3	5	5	13	14	13	7	14	5	8	19	14	4	14	8	7	6	6	14	6	17	14	9	4	14	13	17	17	14	4	19	8	13	4	14	14	19	19	8	14	8	3	4	14
sca1_42951121	10	11	8	9	3	4	5	4	6	9	4	4	14	3	4	14	4	4	8	4	3	3	5	8	6	16	4	8	3	7	8	15	13	14	4	14	4	9	3	14	9	5	14	4	7	8	4	4	18
sca1_43089744	11	11	6	14	14	7	7	14	9	14	14	19	16	13	16	16	14	14	13	14	14	14	17	16	6	14	18	5	14	16	13	13	8	13	14	19	14	13	14	19	17	18	19	14	9	15	13	18	14
sca1_43413339	10	13	4	4	5	8	6	8	3	5	3	3	4	4	4	8	6	3	14	4	6	4	4	3	4	8	8	8	4	4	4	7	4	4	7	4	7	14	3	14	4	4	4	9	3	4	13	4	3
sca1_44092919	10	16	6	14	4	14	5	5	14	19	16	14	9	3	14	16	5	8	3	7	6	13	16	8	4	14	13	3	18	9	6	14	7	13	7	13	14	13	13	18	15	5	14	14	7	7	4	8	14
sca1_44092925	10	16	6	14	4	14	5	5	9	18	16	14	9	3	13	15	5	8	3	7	6	13	16	8	4	9	14	3	17	9	7	13	7	14	7	13	13	14	14	18	15	7	14	13	7	7	4	6	14
sca1_44581411	10	12	14	4	14	8	16	13	4	7	16	17	13	14	14	14	19	8	14	14	14	3	17	13	7	14	13	14	17	14	13	16	6	14	13	14	14	16	3	16	14	14	16	3	13	18	7	14	13
sca1_44783452	11	11	7	13	5	5	4	3	13	4	14	16	6	4	6	19	7	6	14	19	7	14	7	13	5	14	4	5	13	3	19	8	14	18	14	4	6	14	13	18	7	4	6	7	3	8	4	14	6
sca1_44993682	16	10	14	8	3	16	4	6	14	14	6	6	4	14	6	16	5	4	14	4	4	14	3	16	7	6	19	4	9	3	6	6	7	13	14	14	6	17	7	14	9	7	14	4	4	5	9	4	13
sca1_45011468	17	15	7	5	5	14	4	14	14	18	14	4	13	14	19	16	8	15	19	13	17	14	15	13	8	16	13	13	14	18	14	13	16	6	7	13	16	15	6	14	13	14	14	14	14	16	15	13	14
sca1_45011470	16	13	7	5	5	14	4	14	14	18	16	4	13	14	19	15	9	15	19	13	17	14	15	13	9	16	13	13	14	18	14	13	15	6	7	13	16	16	6	14	13	14	14	14	14	16	15	13	14
sca1_45012376	10	10	16	18	14	9	14	8	5	15	14	16	17	17	14	14	15	14	15	13	17	17	17	13	14	15	14	14	14	19	16	16	9	13	13	14	16	15	13	13	14	14	14	6	14	8	13	14	15
sca1_45022716	18	21	14	13	16	14	4	5	9	14	6	14	15	14	15	17	5	6	8	7	6	15	8	4	7	14	16	8	8	14	8	15	16	13	14	13	18	14	18	9	14	14	14	18	4	13	19	14	6
sca1_45022734	18	20	13	6	15	14	4	5	4	14	8	13	15	13	13	18	4	6	13	7	5	15	13	7	5	15	14	8	7	14	8	14	16	17	15	14	18	14	18	9	13	6	14	18	4	13	18	13	6
sca1_45022752	28	16	13	13	15	14	4	4	4	9	6	16	18	13	15	18	6	6	13	7	6	13	8	4	7	14	14	8	13	15	8	14	17	17	14	13	18	14	14	9	14	14	14	18	4	13	18	13	9
sca1_45176212	12	13	3	3	3	3	4	4	13	6	9	4	6	3	9	6	3	5	14	3	3	4	6	4	3	9	3	7	9	14	4	8	3	4	3	5	16	9	4	4	4	15	5	4	8	8	14	13	14
sca1_45176220	12	13	3	3	3	3	4	4	13	6	9	4	6	3	9	8	3	6	14	3	3	4	6	4	3	9	3	7	9	14	4	8	3	4	3	5	17	9	4	4	4	15	5	4	8	8	14	14	14
sca1_45221901	12	13	13	14	8	9	15	13	14	15	15	15	8	19	14	18	13	13	14	15	13	13	17	13	9	17	14	8	13	14	14	14	14	19	18	13	14	19	13	13	13	13	13	13	5	5	9	8	14
sca1_45288553	12	19	13	18	5	6	13	13	14	5	13	17	16	14	14	15	6	4	17	13	19	13	13	17	6	14	13	6	4	7	7	17	5	13	9	15	8	14	9	15	6	14	14	13	16	14	14	8	13
sca1_45288565	12	19	13	18	9	6	13	13	14	5	13	17	16	14	14	15	6	4	17	13	19	13	13	19	6	14	13	6	4	9	7	17	5	13	9	15	8	14	9	15	6	14	14	13	16	14	14	13	13
sca1_45288566	13	18	13	18	9	6	13	13	NA	5	13	17	16	14	14	15	6	4	17	13	NA	13	13	NA	6	14	13	6	4	9	7	NA	5	13	9	15	8	NA	9	15	6	14	14	13	16	14	14	13	13
sca1_45288596	14	22	15	NA	14	6	13	13	14	5	13	NA	16	14	14	16	6	4	NA	13	14	13	13	NA	6	NA	13	6	17	9	7	18	5	14	14	16	8	14	13	15	6	14	14	13	NA	14	14	13	13
sca1_45627854	12	13	14	9	4	8	7	7	13	13	14	9	14	8	8	16	8	7	13	7	16	4	13	8	5	14	14	13	13	4	9	14	6	13	4	15	14	3	3	17	8	16	3	13	13	8	4	7	14
sca1_45748322	12	10	15	7	8	13	6	3	8	5	18	14	7	7	4	13	8	4	8	7	3	9	14	5	14	4	13	5	9	4	4	5	14	9	14	14	4	3	4	6	3	7	7	16	5	14	14	6	4
sca1_46162591	10	10	13	8	4	7	6	3	9	13	7	13	6	14	4	18	8	13	13	6	9	14	14	7	14	7	13	7	16	3	13	13	6	13	13	8	4	14	5	14	17	9	13	8	8	13	9	13	13
sca1_46162603	10	11	5	15	4	7	5	3	13	19	9	13	7	14	6	17	7	13	15	5	9	14	13	8	14	7	9	9	17	6	14	15	6	14	14	14	4	13	6	14	18	13	14	14	8	13	9	5	13
sca1_46275848	10	10	3	3	3	7	3	4	9	5	14	3	4	6	14	3	7	3	16	3	4	3	4	8	3	15	7	4	6	8	3	14	4	3	3	9	16	5	3	3	13	14	5	14	3	4	4	6	16
sca1_46275976	11	13	3	3	3	4	3	3	15	4	7	3	8	4	13	9	9	3	13	6	4	3	3	3	3	19	7	4	8	14	3	14	5	3	3	18	7	7	3	3	8	4	8	6	4	4	8	3	14
sca1_46275991	11	11	3	3	3	4	3	3	16	4	8	3	8	4	13	9	9	3	13	4	4	3	3	3	3	19	7	4	13	14	3	14	5	3	3	18	7	5	3	3	8	4	8	6	5	4	8	3	13
sca1_46716521	11	11	14	8	16	14	15	13	8	13	6	19	8	4	6	8	4	6	13	14	8	8	9	14	4	5	7	4	4	16	15	9	4	14	13	3	7	15	4	15	7	16	14	5	8	14	14	9	5
sca1_46716526	13	11	14	8	19	14	15	13	8	13	6	19	8	4	6	8	4	6	13	14	8	8	9	14	4	5	7	4	4	16	15	9	4	14	13	3	7	15	4	15	7	16	14	5	8	14	14	9	5
sca1_46716547	14	11	14	8	19	14	15	13	8	13	6	19	7	4	6	8	4	6	14	14	8	8	8	14	4	5	7	4	4	16	17	9	4	14	13	3	7	15	4	15	7	16	14	5	8	14	14	9	5
sca1_46748093	11	10	17	19	8	9	13	14	14	14	14	15	8	13	7	13	9	14	18	14	19	19	7	8	14	14	8	4	4	7	14	14	4	16	9	16	6	19	13	18	4	3	13	9	13	18	17	7	8
sca1_47078205	10	18	13	7	3	13	14	4	16	7	15	19	3	14	9	14	18	13	17	16	14	18	9	3	7	9	13	13	7	9	13	14	13	16	13	8	13	14	13	13	13	13	4	14	16	17	15	18	17
sca1_47078275	11	17	13	6	3	13	9	3	13	7	13	13	3	14	7	7	17	14	17	15	14	14	8	3	7	6	13	8	7	9	7	14	9	15	13	7	13	9	14	13	13	13	4	14	14	14	17	17	14
sca1_47090298	11	10	14	13	13	4	5	4	4	14	4	18	4	4	4	13	14	9	13	6	6	14	16	3	13	13	9	15	14	7	4	13	3	16	14	13	4	9	7	18	14	4	5	14	5	13	13	7	6
sca1_47090310	11	10	14	13	13	4	3	4	4	14	3	18	4	4	5	14	14	8	13	6	6	14	17	4	9	9	9	15	14	6	4	14	4	15	13	9	4	13	7	18	13	3	5	13	4	9	13	7	6
sca1_47223879	14	12	9	5	4	17	5	17	5	15	9	7	4	14	6	8	18	6	4	13	13	4	9	5	6	14	5	6	3	15	3	6	4	9	6	14	15	9	4	4	4	5	4	4	4	14	7	7	8
sca1_47223934	11	10	9	5	4	17	5	17	5	15	9	8	4	14	6	8	18	6	4	13	13	4	9	5	6	14	5	6	4	16	3	6	4	9	6	14	15	9	4	4	4	5	4	4	4	14	7	7	8
sca1_47247861	12	14	14	14	14	9	14	14	14	14	13	14	14	18	18	17	5	13	14	13	18	15	5	13	3	14	17	15	16	14	14	14	4	13	15	14	19	13	17	14	15	14	14	9	7	14	8	7	4
sca1_47562141	10	27	13	13	14	14	3	17	16	13	13	5	6	16	15	13	13	6	18	14	16	6	16	14	9	13	16	7	14	14	7	14	17	14	3	14	14	14	16	5	16	14	14	17	5	14	18	4	18
sca1_48217189	10	14	14	9	4	14	14	14	7	15	8	17	13	6	18	15	4	6	15	14	7	14	13	14	14	18	13	8	16	4	17	13	9	15	19	15	14	14	14	17	19	14	14	14	17	14	13	15	14
sca1_48353450	10	15	15	9	4	15	4	5	4	8	15	19	13	4	17	14	14	18	15	4	3	16	16	14	9	17	13	16	17	19	15	5	15	19	14	9	14	19	7	14	16	19	17	16	4	15	16	14	17
sca1_48353475	13	12	14	9	4	15	4	5	4	7	15	19	13	4	17	14	14	16	13	4	3	16	16	13	9	17	19	16	17	17	15	5	15	19	14	6	13	19	7	14	16	18	17	16	3	15	16	13	17
sca1_48638015	11	10	3	4	4	5	4	13	9	14	15	7	7	13	17	13	14	6	17	14	9	4	6	13	7	16	13	7	14	6	3	19	9	8	4	16	14	14	4	5	14	6	13	9	14	5	5	4	14
sca1_48702080	11	12	16	4	14	3	6	4	5	7	4	14	7	7	4	8	5	3	7	3	4	5	14	4	4	4	14	4	14	3	3	4	5	14	8	3	3	7	13	8	3	5	4	3	3	6	4	6	13
sca1_48847910	11	20	14	15	14	14	9	NA	13	17	14	16	5	13	6	13	13	13	14	13	14	14	15	14	8	14	14	14	13	5	13	4	14	14	15	5	8	19	15	19	8	14	19	13	9	14	9	14	13
sca1_48848023	11	21	14	13	14	16	14	3	14	19	15	13	14	16	9	13	15	19	19	13	13	14	14	14	13	13	16	18	13	7	13	5	16	14	19	5	15	13	15	58	19	15	16	14	14	17	14	15	13
sca1_48848050	12	21	4	8	7	4	4	4	6	13	6	16	5	8	3	16	16	4	9	15	8	6	13	4	6	4	18	5	9	13	8	4	13	13	14	3	6	14	3	18	15	14	3	5	8	13	5	4	7
sca1_48872113	10	12	8	7	4	9	4	9	8	9	14	6	3	4	13	4	13	14	16	18	8	13	7	5	3	17	16	7	6	8	4	9	3	14	9	3	13	9	4	4	4	6	8	8	3	7	14	3	6
sca1_48891109	12	12	18	6	14	3	3	4	5	7	4	15	5	14	6	7	9	5	7	16	14	9	4	8	14	6	7	4	7	5	5	9	6	16	9	5	3	14	14	6	5	3	4	4	4	14	9	4	6
sca1_49123378	10	15	5	6	5	3	7	8	4	14	7	7	15	3	6	3	14	9	13	5	3	4	4	3	14	7	9	13	13	4	14	4	6	13	5	4	3	7	7	16	7	13	4	4	3	13	5	3	3
sca1_49408754	13	12	14	8	4	14	3	6	3	17	18	13	17	13	14	17	14	8	19	7	9	13	13	14	4	13	14	14	14	13	17	14	7	16	17	16	8	9	8	13	14	17	9	14	8	13	5	13	13
sca1_49408788	15	16	14	8	4	14	3	6	3	17	18	14	17	13	13	17	14	8	13	7	7	13	13	14	4	13	13	14	14	13	17	14	7	16	17	15	8	8	8	13	14	17	9	14	8	13	5	13	13
sca1_49408794	15	16	14	8	4	14	3	6	3	17	18	14	17	13	13	17	14	8	13	7	7	13	13	14	4	13	13	14	14	13	17	14	7	16	17	15	8	8	8	13	14	17	9	14	8	13	5	13	13
sca1_49427365	10	11	4	3	3	13	3	6	4	13	4	4	4	3	13	3	3	5	7	3	3	8	3	4	3	17	3	6	3	3	3	4	6	3	8	6	3	3	7	4	4	6	5	3	4	13	14	4	5
sca1_49469304	10	10	17	17	14	16	14	13	14	18	16	17	14	16	8	14	14	15	15	16	14	19	7	14	19	7	13	14	13	9	13	17	15	16	14	18	13	14	14	14	13	13	14	18	8	16	14	16	15
sca1_49508829	13	10	8	9	5	3	13	4	14	4	4	3	8	4	5	7	4	3	15	5	4	6	9	4	4	14	14	3	8	3	6	14	4	8	8	8	14	15	4	16	4	8	4	4	3	8	5	5	6
sca1_49509013	13	14	19	5	7	3	9	6	14	13	6	8	13	3	3	14	6	7	13	14	5	14	17	8	5	9	14	6	9	5	4	13	5	13	14	14	16	19	4	14	8	14	4	9	6	13	6	15	7
sca1_49519511	11	11	19	14	13	4	19	14	7	14	5	14	8	9	13	14	14	7	18	17	18	17	9	14	9	13	13	4	15	6	7	5	15	13	14	13	4	9	18	14	14	13	14	14	14	14	6	18	9
sca1_49519593	12	12	17	3	14	4	18	15	13	14	8	15	7	7	14	17	14	9	8	19	15	13	4	14	4	14	9	13	9	4	15	14	7	15	16	8	4	13	16	13	13	13	13	16	14	16	6	13	6
sca1_49519618	11	11	18	3	14	4	9	13	13	13	8	17	7	6	6	17	7	9	13	19	13	13	14	14	4	14	9	14	8	4	15	14	5	17	14	5	4	9	14	19	13	14	19	14	6	14	6	8	5
sca1_49519732	10	11	16	14	16	6	13	14	15	14	13	13	16	13	17	18	14	14	18	55	14	19	15	13	19	17	13	16	13	4	17	19	14	54	55	14	3	13	14	14	14	18	55	13	19	17	14	14	14
sca1_49615912	115	22	6	14	4	14	6	4	65	15	15	6	76	4	13	14	57	13	56	3	16	4	74	17	15	15	14	18	17	8	3	4	5	7	3	7	54	53	5	14	4	9	4	59	4	19	9	19	13
sca1_49654628	11	10	6	4	4	13	3	14	14	5	4	4	8	7	16	13	4	8	15	14	5	5	4	6	14	8	6	5	7	4	5	4	3	6	8	14	15	6	4	4	4	5	8	3	6	6	8	4	13
sca1_49912377	14	11	3	4	3	3	8	3	3	6	4	4	4	3	4	7	14	6	13	4	4	3	4	4	4	4	4	4	3	3	3	8	6	7	9	4	3	6	3	5	5	4	3	4	6	3	3	6	4
sca1_49912676	11	15	4	8	4	4	3	6	4	4	6	17	3	5	4	4	5	4	14	3	4	4	4	5	4	3	6	4	6	4	9	8	3	14	6	4	8	5	4	13	5	14	3	4	4	6	4	4	5
sca1_50030465	10	13	14	8	5	7	8	4	3	14	15	13	7	16	14	17	14	14	13	13	17	19	16	16	5	18	18	15	18	14	13	7	14	13	14	8	17	15	6	17	8	8	7	9	17	6	13	14	13
sca1_50365027	10	12	3	5	7	3	3	7	6	6	13	3	3	3	4	4	5	4	4	3	3	3	3	3	7	4	3	3	3	3	4	3	3	13	3	3	3	17	3	3	3	3	3	3	7	4	3	3	3
sca1_50388196	19	19	3	6	4	13	4	4	4	4	4	3	4	3	15	17	3	6	5	5	4	4	4	3	4	3	5	3	3	4	4	8	8	15	3	13	4	5	13	19	3	3	13	3	4	5	4	4	4
sca1_50390539	12	14	3	3	3	4	3	3	4	3	4	6	3	3	3	3	3	4	5	9	4	4	4	3	3	7	13	4	4	4	4	5	4	5	5	5	3	5	6	4	4	5	9	6	3	4	4	8	4
sca1_50545627	13	11	14	14	8	19	13	4	15	17	18	16	14	13	19	14	13	14	14	14	13	19	14	13	3	14	14	5	13	14	13	17	14	16	13	18	16	13	16	13	15	14	17	16	14	13	8	4	18
sca1_50545640	12	11	14	14	8	19	13	4	15	17	18	16	14	13	19	14	13	14	14	14	13	19	14	13	3	14	14	5	13	14	13	17	14	16	13	18	16	13	18	13	15	14	17	16	14	14	8	4	18
sca1_50545669	13	10	14	14	8	18	13	4	14	17	18	17	14	13	19	14	15	14	15	14	13	19	14	13	3	18	14	4	13	13	13	17	14	16	13	17	14	7	18	13	16	14	17	16	9	14	8	4	18
sca1_50591734	16	12	14	9	14	6	8	9	8	16	13	17	16	7	13	54	13	17	17	14	16	14	14	16	13	14	14	9	14	14	15	13	7	13	14	14	8	13	19	14	15	14	13	16	6	14	3	19	7
sca1_50591785	18	13	18	7	13	6	7	15	8	14	18	16	19	8	9	16	9	14	14	14	13	17	13	19	13	14	13	8	15	13	14	13	15	15	14	14	9	13	17	18	15	14	13	16	6	14	3	13	13
sca1_50766755	11	14	14	8	3	4	7	8	5	17	15	13	13	7	13	3	18	6	13	14	7	17	14	14	7	9	13	14	9	4	9	15	7	18	13	14	19	15	7	8	4	5	14	18	14	6	8	4	14
sca1_51363608	10	10	4	5	3	4	7	8	14	6	14	14	13	5	14	19	15	14	13	9	14	14	13	19	8	13	15	16	15	14	13	19	17	7	9	16	14	13	13	14	8	8	7	6	16	14	4	14	13
sca1_51370350	10	10	8	3	6	7	4	4	4	5	3	7	7	3	4	7	3	4	7	6	6	4	4	5	5	18	7	5	4	4	5	13	4	15	5	14	13	7	8	5	14	5	16	14	7	8	7	4	14
sca1_51395369	10	13	19	13	18	18	13	19	14	14	14	17	14	16	19	14	14	18	13	16	5	14	18	14	4	13	19	8	18	13	13	19	8	14	13	13	13	14	17	13	14	13	5	14	14	16	8	13	18
sca1_51395371	10	12	19	13	17	18	13	19	14	14	14	17	14	16	19	14	14	18	13	16	5	14	18	13	4	13	19	8	18	13	13	19	8	14	13	13	13	14	17	13	14	14	5	14	14	16	8	14	18
sca1_51443811	16	11	3	3	3	4	3	7	3	3	7	3	3	4	6	3	3	4	6	4	4	3	3	3	6	3	3	3	4	3	3	5	3	3	3	4	4	3	3	4	3	3	6	4	3	6	3	4	3
sca1_51443813	16	11	3	3	3	4	3	7	3	3	6	3	3	4	6	3	3	4	6	4	4	3	3	3	6	3	3	4	4	3	3	5	3	3	3	4	3	4	3	4	3	3	6	4	3	6	3	4	3
sca1_51494210	11	11	7	6	14	3	3	7	4	9	6	8	7	5	14	13	13	4	9	5	4	3	8	3	6	6	9	7	14	9	6	13	14	4	4	8	5	13	8	19	14	19	6	13	5	4	3	14	17
sca1_51603833	11	10	14	16	14	13	5	17	14	18	4	13	8	14	14	13	14	6	13	4	4	13	17	17	3	14	13	3	14	7	13	14	17	14	9	14	7	9	8	8	8	14	16	14	6	13	6	5	14
sca1_51709078	10	12	14	5	17	14	9	18	7	13	8	13	7	14	6	16	9	7	13	7	9	3	14	14	3	13	14	7	5	9	14	6	13	17	7	6	14	14	14	13	17	4	9	8	13	13	8	5	6
sca1_51837191	12	11	13	5	4	9	6	14	4	14	13	13	7	9	14	9	4	18	5	16	6	14	14	17	9	7	17	5	6	8	8	16	4	18	13	6	8	14	7	16	19	13	4	15	14	17	4	14	13
sca1_51985773	16	12	13	8	4	13	9	8	15	13	13	13	19	13	6	18	9	5	14	14	18	19	13	14	7	13	14	14	4	4	8	14	14	16	13	13	6	14	7	15	13	13	13	8	4	13	19	14	7
sca1_52182516	11	22	8	8	9	6	5	14	5	17	14	13	7	5	8	19	18	5	16	6	16	4	17	9	8	17	6	4	13	13	8	19	3	13	16	13	14	14	5	13	14	5	13	14	7	17	17	13	16
sca1_52182535	12	23	9	9	14	9	6	14	5	19	15	13	8	5	14	19	13	8	19	4	16	4	14	9	14	19	9	4	18	13	9	19	6	15	18	15	14	13	8	14	19	5	13	14	7	14	18	13	16
sca1_52192800	10	10	3	3	3	4	3	17	13	5	14	4	3	13	6	3	14	3	7	13	6	7	3	3	14	14	4	4	3	6	14	3	4	3	3	7	4	13	3	3	4	14	13	4	6	4	4	4	3
sca1_52289477	11	11	18	7	14	8	14	8	5	15	14	16	14	8	18	14	16	14	19	13	18	8	13	15	4	13	14	9	14	8	16	7	14	13	9	19	13	14	13	14	17	14	14	14	8	17	14	15	7
sca1_52372503	15	13	13	14	4	8	5	17	17	13	16	16	13	14	14	9	13	13	5	18	14	18	13	7	14	19	15	8	5	16	15	7	6	18	15	18	5	18	9	14	14	7	7	15	4	16	18	18	6
sca1_52471882	12	14	4	6	13	NA	8	8	4	6	4	8	3	14	3	5	6	3	14	7	4	9	5	6	4	4	4	4	3	4	5	4	3	3	5	4	5	6	4	4	4	13	13	4	4	14	5	3	4
sca1_52519692	10	12	17	14	14	4	14	8	13	5	8	14	14	13	15	14	19	4	14	19	4	16	19	14	6	NA	16	7	13	13	14	14	13	19	9	14	4	14	16	13	14	16	13	19	7	15	NA	7	8
sca1_52519711	10	13	18	14	14	4	14	8	13	5	8	14	14	13	15	14	19	4	14	19	4	16	19	14	6	NA	16	7	13	15	14	9	16	19	9	14	4	14	16	14	14	16	13	15	7	15	NA	4	8
sca1_52519779	16	11	17	7	14	4	6	4	6	8	3	5	5	14	4	5	14	4	5	4	4	5	9	4	6	3	8	4	14	13	5	3	7	4	7	6	4	14	8	8	7	18	3	16	4	7	3	3	6
sca1_52526333	14	14	3	3	4	13	3	18	63	63	56	3	14	14	19	63	13	15	19	17	14	3	17	17	14	64	18	19	15	15	14	16	19	3	3	53	57	18	3	3	13	14	64	14	17	14	15	58	19
sca1_52526342	14	14	3	3	3	14	3	14	64	67	56	3	14	14	54	63	13	15	19	17	14	3	17	17	13	64	18	19	15	15	19	19	14	3	3	18	58	13	3	3	15	14	64	14	17	13	15	59	19
sca1_52526399	12	17	3	3	3	19	3	14	15	15	15	3	14	14	13	16	15	6	18	8	14	3	13	17	18	13	15	18	14	19	19	14	18	3	3	17	17	13	4	3	13	17	18	13	13	17	16	14	16
sca1_52526447	12	16	3	3	3	14	3	16	16	19	54	3	18	17	14	15	18	14	14	18	19	3	13	13	14	16	14	16	19	19	13	13	17	3	3	15	16	16	4	3	15	13	15	13	14	14	19	17	57
sca1_52526504	11	13	3	3	3	14	3	13	13	14	14	3	17	16	16	18	18	16	14	19	13	3	14	16	13	17	14	16	16	14	15	14	16	3	3	14	15	14	3	3	13	16	54	19	14	13	18	19	14
sca1_52540678	10	27	56	15	14	19	14	14	16	17	17	14	16	14	19	13	18	18	53	16	16	18	74	56	13	16	68	17	63	14	17	17	14	57	14	14	18	17	14	19	17	18	53	16	13	15	18	19	53
sca1_52540739	10	31	58	5	17	14	16	4	16	17	14	19	18	4	54	18	9	15	17	13	3	14	69	54	13	18	65	17	68	18	19	15	13	53	14	13	13	14	13	6	53	17	15	54	14	3	17	13	59
sca1_52540875	12	22	19	13	14	14	14	13	14	19	15	14	17	14	13	15	14	15	14	18	15	16	53	14	16	15	53	14	14	15	14	17	17	19	17	14	9	16	14	16	16	14	14	14	8	13	16	15	19
sca1_52540876	13	21	19	13	14	14	19	13	14	19	15	15	17	14	13	15	14	15	14	18	15	16	54	14	16	15	53	14	14	15	14	14	17	19	17	18	9	16	14	16	15	14	14	13	8	13	16	15	19
sca1_52540917	18	22	14	13	14	14	16	8	9	15	13	14	18	15	17	13	9	14	16	18	14	15	14	14	15	17	16	19	14	17	9	14	18	14	16	14	14	14	17	14	15	17	15	13	7	9	14	16	13
sca1_52540936	17	25	16	17	19	14	15	9	8	13	14	13	13	13	14	13	6	16	18	13	14	15	15	18	14	17	19	14	14	15	13	17	16	14	14	13	14	14	16	14	14	14	13	18	3	5	19	13	13
sca1_52611160	10	13	13	13	5	3	14	4	3	5	3	17	4	5	3	4	8	4	3	9	4	14	8	4	3	3	9	3	6	3	5	3	6	19	4	3	3	7	14	15	14	3	3	6	3	9	3	3	3
sca1_52616001	27	31	77	67	15	4	15	19	14	74	19	114	13	18	18	74	13	19	19	13	17	54	86	13	18	13	88	16	74	13	19	15	74	77	74	19	18	68	85	164	85	13	13	67	13	16	14	17	13
sca1_52616478	34	61	14	14	3	4	7	14	3	8	4	13	3	4	4	7	5	9	4	13	3	7	14	6	4	14	15	4	13	5	5	9	7	19	14	3	9	6	14	16	8	7	4	14	4	6	3	8	5
sca1_52637468	14	13	9	4	5	3	9	6	3	4	3	19	3	4	3	6	4	4	3	14	5	13	9	8	3	3	7	3	13	3	4	3	8	8	13	3	3	9	14	19	3	3	3	4	3	9	3	3	3
sca1_52650177	25	26	18	53	19	3	13	14	3	13	4	13	17	7	4	14	13	14	7	15	14	17	13	13	14	4	16	3	19	3	14	4	14	55	15	3	3	14	16	113	55	3	3	13	4	19	3	4	4
sca1_52661873	19	19	17	13	14	17	14	13	14	84	65	18	19	14	14	14	18	13	83	14	17	15	19	57	4	64	14	17	18	14	15	66	18	53	18	53	55	17	15	13	18	18	63	83	19	13	16	14	58
sca1_52661907	17	27	14	15	14	13	14	13	13	19	16	19	14	8	14	87	18	14	63	16	18	17	14	15	4	13	67	14	14	16	14	18	19	53	13	17	19	18	14	16	18	17	15	14	13	17	14	14	53
sca1_52661923	17	20	19	13	17	13	8	18	13	17	14	13	16	7	13	17	13	19	54	14	19	14	15	14	13	14	14	14	17	17	13	14	13	18	17	15	16	16	15	13	14	15	14	13	14	13	14	13	14
sca1_52661979	13	23	14	14	18	14	13	15	14	98	74	65	63	14	19	86	54	14	87	17	17	13	68	79	16	57	87	19	64	16	13	73	74	75	18	54	54	16	13	53	59	17	73	118	55	17	17	13	68
sca1_52662003	14	19	13	14	18	14	18	14	14	87	69	56	19	14	59	84	19	17	95	14	17	17	63	77	16	66	83	18	54	14	15	69	55	74	14	64	64	13	14	17	55	64	65	93	54	19	16	16	63
sca1_52662044	15	12	17	13	16	18	17	13	18	74	59	53	13	19	53	79	15	16	84	17	17	16	56	56	18	56	74	14	13	18	13	56	19	78	14	54	59	13	13	17	53	14	57	74	19	19	14	18	57
sca1_52662045	15	11	17	13	16	18	17	13	18	79	59	53	13	19	53	113	15	16	84	17	17	16	56	56	18	56	74	14	13	18	13	56	54	78	14	54	59	13	13	17	53	14	57	74	19	19	14	16	57
sca1_52676388	13	20	4	3	4	3	3	3	14	5	14	3	3	4	13	5	4	4	13	4	3	3	14	6	4	7	4	8	9	7	3	3	5	4	3	4	3	14	4	4	6	13	7	7	4	14	3	6	14
sca1_52681622	13	22	14	6	9	4	9	17	14	9	17	14	17	14	15	18	14	13	13	16	13	13	9	19	15	18	14	13	6	14	16	9	15	16	14	14	18	14	15	14	14	13	18	14	13	13	18	14	13
sca1_52690308	12	38	13	4	4	3	4	4	3	6	3	13	4	3	3	4	5	4	3	4	7	9	4	5	4	3	4	3	4	3	5	3	4	18	6	3	3	6	8	8	3	3	3	7	3	15	3	3	3
sca1_52702060	20	14	7	3	6	13	6	6	14	13	14	13	4	7	14	9	19	13	18	16	14	3	14	8	9	19	14	13	14	14	13	14	7	13	5	5	19	14	9	5	13	19	13	14	13	16	13	5	14
sca1_52702098	23	16	13	6	9	14	3	14	16	14	14	14	7	15	14	15	17	13	18	14	14	6	14	17	3	18	18	17	6	15	15	13	8	8	9	14	17	14	9	6	9	13	13	16	14	13	16	13	14
sca1_52702166	28	15	8	6	8	8	4	18	16	5	14	6	4	16	15	14	16	16	15	14	13	8	7	16	4	15	16	14	6	16	14	19	9	6	9	16	13	19	8	5	8	13	14	14	14	15	15	15	16
sca1_52702234	22	13	18	6	18	15	13	18	54	17	73	13	13	14	58	14	13	64	56	55	54	13	14	13	16	85	14	14	16	14	14	58	15	14	14	53	55	18	16	8	14	17	53	17	19	55	16	19	63
sca1_52702275	16	17	16	6	15	14	8	13	19	15	63	16	14	19	19	18	19	59	54	53	54	9	13	16	15	73	14	14	14	19	13	17	14	14	14	17	54	15	14	7	18	19	13	13	17	18	13	16	54
sca1_52702283	16	18	16	6	15	15	8	14	19	15	63	16	14	19	19	17	17	59	54	13	54	9	13	16	15	73	14	14	14	19	14	17	14	14	14	16	54	15	13	7	17	19	13	14	17	18	13	16	54
sca1_52702290	17	19	16	6	15	15	8	13	19	15	63	16	14	18	19	17	17	59	54	13	54	9	13	16	15	73	14	14	14	19	14	16	14	14	14	16	54	15	13	7	17	19	14	14	17	18	13	16	54
sca1_52702302	14	19	16	6	15	15	8	14	18	15	63	16	14	18	19	17	17	58	54	13	53	9	13	16	15	73	14	14	14	18	14	16	13	14	14	16	54	15	13	7	17	19	14	14	15	17	13	15	54
sca1_52702308	12	19	16	6	14	14	8	19	18	15	63	16	14	18	19	17	17	58	53	13	53	8	13	16	14	73	14	14	14	18	14	16	14	14	14	16	54	15	13	7	17	19	14	14	17	14	14	15	54
sca1_52702319	13	19	16	6	14	14	8	19	17	15	63	16	14	18	19	17	17	58	54	13	53	8	13	16	13	74	14	13	14	18	14	16	14	14	13	16	54	15	13	7	17	19	14	14	17	14	14	15	54
sca1_52702400	15	15	17	16	8	14	13	19	17	14	16	18	8	18	19	13	19	13	17	18	14	13	15	14	13	17	14	14	16	13	19	13	18	14	14	18	13	14	19	15	14	13	14	16	16	19	13	14	13
sca1_52702425	18	13	17	16	8	14	13	19	17	14	16	18	8	18	19	13	19	13	17	18	14	13	15	14	13	17	14	14	16	15	19	13	18	14	14	18	13	14	19	15	14	14	14	16	16	19	14	16	14
sca1_52702427	20	13	17	16	8	14	13	14	17	14	16	18	8	13	19	13	15	14	17	13	18	13	15	14	17	17	14	14	16	15	13	13	18	14	14	18	13	14	19	15	14	14	14	16	16	19	14	16	14
sca1_52702441	16	11	17	16	8	7	13	19	17	13	16	18	8	18	17	13	19	13	17	18	14	14	15	14	13	17	14	14	16	15	19	13	18	14	14	18	13	14	19	15	14	14	14	16	16	19	15	16	14
sca1_52728952	13	26	7	4	5	14	3	14	7	18	17	7	6	14	14	18	14	7	13	14	14	3	17	14	4	15	14	18	14	6	14	17	13	3	5	17	14	9	4	9	14	14	19	15	14	8	14	5	13
sca1_52728956	12	26	7	5	5	14	3	14	13	19	19	7	6	14	16	18	14	8	13	14	14	3	18	14	4	16	14	19	14	8	14	17	14	3	5	18	16	9	4	13	14	18	13	15	14	8	14	5	14
sca1_52728962	11	29	7	5	5	14	5	14	17	14	13	8	6	14	18	18	14	14	15	18	14	3	13	17	4	14	16	13	13	8	14	14	14	3	6	18	13	14	4	13	15	13	15	15	18	9	14	7	14
sca1_52729045	15	32	14	14	6	17	14	15	17	17	67	14	14	19	74	14	18	14	17	15	19	3	14	14	19	86	14	74	19	16	14	54	19	18	14	14	13	18	9	14	13	58	59	14	14	18	14	15	54
sca1_52729079	19	41	14	14	7	14	8	18	64	55	66	13	19	13	75	18	56	16	57	14	14	4	14	19	16	94	15	75	19	18	14	15	17	14	13	13	14	56	8	8	13	68	65	14	55	14	14	54	17
sca1_52729089	20	44	14	14	9	15	8	14	64	54	69	13	17	14	77	17	19	17	56	15	14	4	14	17	19	94	17	73	19	17	13	13	18	14	14	14	14	16	9	8	13	64	76	14	57	16	19	54	53
sca1_52729253	11	39	13	16	13	63	14	16	75	87	94	13	14	15	113	69	67	13	97	54	13	4	74	66	14	144	69	99	17	55	19	83	69	16	15	54	75	58	14	14	74	114	96	14	94	53	74	67	76
sca1_52729380	24	31	4	4	6	14	8	13	13	13	16	5	13	4	9	6	14	13	13	14	4	4	13	14	3	15	9	6	14	13	4	13	13	4	9	8	16	16	3	14	14	15	13	14	14	14	18	14	13
sca1_52729399	26	34	4	4	6	15	8	13	13	13	13	5	13	7	14	6	13	15	18	17	4	4	14	14	6	53	9	6	14	16	5	13	13	4	9	14	14	17	3	14	14	19	14	13	16	15	18	15	13
sca1_52729402	24	33	4	4	6	15	8	13	13	13	13	5	13	7	14	6	13	15	18	17	4	4	14	14	6	53	9	6	14	16	5	13	13	4	9	14	14	17	3	14	14	19	14	13	16	15	18	15	13
sca1_52729407	25	29	4	4	6	15	8	13	13	13	13	5	13	7	14	6	13	15	18	17	4	4	14	14	6	53	9	6	14	16	5	13	13	4	9	14	14	17	3	14	14	19	14	13	16	15	18	15	13
sca1_52729431	25	28	4	4	6	15	8	13	14	15	13	5	13	7	14	6	13	15	13	17	5	4	14	14	6	54	9	6	9	16	6	13	13	4	9	14	14	17	3	14	13	19	14	15	17	15	18	14	13
sca1_52729447	24	28	4	4	6	17	8	16	19	13	13	5	13	7	14	6	13	15	18	17	5	4	14	14	6	54	9	6	14	14	5	13	13	4	9	14	14	19	3	14	14	14	14	13	17	15	14	14	13
sca1_52729602	27	62	4	4	5	18	8	9	18	13	14	4	13	5	13	5	9	14	15	14	4	4	14	14	5	14	9	5	13	7	3	18	8	4	8	5	16	18	3	6	13	15	8	16	15	13	15	14	14
sca1_52730613	10	41	15	14	14	18	13	7	14	17	13	14	64	14	13	14	14	13	14	18	19	18	13	58	14	14	15	4	17	14	14	16	14	53	14	13	13	14	13	18	14	13	54	53	14	8	13	16	14
sca1_52730907	22	32	15	9	4	17	5	13	14	18	17	16	13	4	13	16	15	4	18	3	16	13	14	13	5	19	18	14	13	19	4	18	14	18	15	13	16	14	14	13	15	15	14	16	14	14	15	14	13
sca1_52730920	19	28	14	9	4	17	6	13	13	16	17	15	13	4	14	18	15	4	16	3	15	13	13	13	3	19	14	18	14	16	4	18	14	18	16	18	18	15	13	16	14	15	14	16	13	13	14	9	14
sca1_52730921	21	26	15	9	4	18	6	13	13	16	17	16	13	4	14	18	15	4	16	3	15	13	13	13	3	16	14	13	14	16	4	18	14	18	17	18	18	15	13	14	14	15	13	16	13	13	14	9	15
sca1_52732090	15	35	6	4	7	14	7	13	14	17	19	13	17	13	18	14	19	13	14	15	5	13	15	13	14	14	17	15	7	15	16	13	14	17	5	14	13	15	17	13	18	13	13	14	14	9	14	18	17
sca1_52732091	15	35	6	4	7	14	7	13	14	17	19	13	17	13	18	14	19	13	13	15	5	13	15	13	14	14	17	15	7	14	16	13	14	17	5	14	13	15	17	13	18	13	13	14	14	9	14	18	17
sca1_52732148	23	32	3	6	4	19	6	15	17	13	18	13	15	14	19	14	18	8	14	8	14	14	14	9	18	18	19	16	8	18	13	13	16	13	9	15	14	14	14	19	19	14	14	15	18	14	18	15	13
sca1_52732808	10	55	4	4	5	14	6	13	6	14	13	4	13	4	15	16	9	8	13	14	14	4	8	14	14	14	14	13	5	7	5	14	9	5	4	13	13	15	7	13	13	18	7	15	7	7	17	15	15
sca1_52732811	10	50	4	3	5	14	6	13	6	14	13	4	13	4	15	15	8	14	15	14	14	4	8	14	14	14	13	13	5	7	5	7	9	5	4	14	13	18	8	14	14	18	7	18	7	8	17	15	15
sca1_52733870	26	18	14	4	6	5	4	4	14	16	17	15	14	8	17	14	6	6	13	3	14	5	8	19	3	17	9	4	9	17	14	14	4	14	3	16	13	6	14	14	9	6	16	4	8	14	13	14	17
sca1_52733874	26	18	14	4	6	5	5	4	14	17	13	15	14	8	17	14	6	6	16	3	14	5	13	13	3	17	13	4	9	18	14	14	4	14	3	17	13	6	14	14	7	6	18	9	8	13	13	14	17
sca1_52738346	13	40	9	17	14	15	3	9	14	55	19	14	17	14	63	15	14	18	13	15	13	14	14	54	13	64	17	18	14	55	16	77	13	15	14	17	18	15	15	13	13	55	73	16	14	14	19	13	54
sca1_52738427	16	49	6	17	8	16	4	13	14	114	74	5	18	15	144	18	13	14	13	13	9	6	13	114	17	98	19	15	56	18	66	14	13	14	7	16	17	16	16	14	13	14	93	14	15	14	19	16	19
sca1_52738461	12	53	14	14	18	14	4	15	63	88	94	19	58	15	114	63	14	18	115	15	13	13	54	84	14	117	79	18	54	94	17	87	56	54	15	114	65	16	14	14	74	86	144	19	54	18	63	19	93
sca1_52738871	11	29	8	7	4	6	4	5	14	14	14	16	16	9	19	15	7	14	14	14	13	8	19	13	8	13	13	14	13	13	14	17	14	14	13	14	14	9	5	14	13	13	14	18	18	9	14	4	19
sca1_52826599	10	10	9	14	14	7	14	14	5	6	3	13	18	3	4	14	13	5	14	8	13	4	13	4	13	6	9	3	6	4	9	9	3	13	4	15	8	7	7	13	5	5	3	18	9	14	13	13	15
sca1_53037541	11	13	13	4	4	16	4	6	14	9	13	4	13	3	14	19	9	6	18	13	5	5	14	13	9	15	17	15	16	13	7	19	14	8	9	14	13	7	3	8	14	15	14	16	4	14	15	14	16
sca1_53037560	10	15	13	4	4	15	4	7	14	13	13	4	7	3	14	18	14	6	14	6	5	4	14	14	9	19	14	14	13	13	7	18	8	8	9	14	15	9	3	8	13	14	14	15	3	14	13	14	14
sca1_53038055	10	26	4	3	5	8	8	14	8	7	15	14	16	14	18	17	7	13	13	13	9	13	8	15	9	13	5	6	14	14	8	15	5	14	7	14	14	7	3	14	8	4	15	15	6	17	19	14	14
sca1_53038210	12	25	4	4	7	6	4	5	14	5	9	7	13	8	14	5	4	4	8	4	4	3	9	6	3	7	4	4	9	13	7	14	4	14	3	14	4	9	3	7	4	13	6	9	4	14	14	5	9
sca1_53039516	19	16	3	6	4	17	4	13	14	14	13	3	14	14	13	17	14	16	14	19	18	3	6	14	14	14	13	15	14	14	18	19	13	4	4	14	53	54	4	5	14	14	19	18	19	14	13	19	53
sca1_53039549	20	19	3	3	3	6	3	13	7	4	13	3	4	5	9	14	4	8	16	7	14	3	4	4	3	6	3	13	5	13	5	18	6	3	4	16	13	19	3	3	4	14	16	5	13	13	5	9	19
sca1_53039566	16	21	3	3	3	13	3	13	8	6	16	3	6	4	9	13	8	8	13	9	15	3	3	4	4	14	3	13	5	14	4	17	8	4	4	14	18	14	4	4	8	13	13	9	14	19	7	13	19
sca1_53039585	15	22	3	3	3	13	3	14	8	6	16	3	13	6	13	14	9	8	15	9	18	3	3	4	6	14	3	14	6	19	5	17	13	4	4	17	14	14	4	5	13	14	16	13	15	13	7	14	14
sca1_53039595	15	19	3	3	4	13	3	14	9	5	19	3	13	7	14	15	13	13	15	13	19	3	3	5	6	16	3	13	6	19	6	18	13	4	4	18	14	17	4	5	13	13	16	13	15	14	14	14	14
sca1_53039641	19	18	3	3	4	19	4	5	14	4	17	3	4	7	14	13	14	16	15	19	14	3	4	6	15	19	3	14	14	18	14	14	14	4	4	13	16	14	4	5	13	15	19	14	19	18	13	14	15
sca1_53039691	22	11	3	3	4	14	3	4	13	3	13	3	4	8	14	13	6	9	13	14	14	3	4	8	13	13	5	18	19	13	18	19	13	3	3	18	14	13	3	3	8	13	18	9	14	17	17	14	14
sca1_53119420	18	14	4	5	4	9	4	14	14	6	19	13	7	9	19	17	15	15	13	19	14	14	4	13	5	14	9	8	8	17	15	14	4	17	13	13	16	16	6	8	4	13	19	4	14	18	3	16	14
sca1_53119426	18	13	3	5	4	14	4	15	14	6	19	8	7	13	18	16	15	15	14	19	14	14	4	13	5	14	13	8	8	17	16	14	4	18	13	13	16	16	6	8	4	13	19	4	14	18	4	16	14
sca1_53119665	18	11	7	14	6	18	3	14	14	16	14	17	14	14	13	15	18	14	15	19	14	14	13	14	15	18	14	13	6	13	58	54	18	16	14	63	18	63	13	15	7	19	16	14	18	14	15	14	56
sca1_53119880	17	10	3	3	6	14	4	14	13	4	8	4	4	4	9	14	13	5	8	14	4	4	4	4	7	14	4	9	4	3	7	14	3	4	4	18	14	14	3	4	7	13	16	4	7	14	9	4	4
sca1_53119889	18	10	3	3	7	14	6	14	9	4	14	4	4	5	9	14	13	6	8	13	4	4	4	4	7	14	4	13	4	5	7	14	3	4	5	17	14	13	3	4	7	14	15	4	5	14	9	4	7
sca1_53120557	14	11	4	6	4	13	8	4	5	6	8	3	4	13	18	17	14	6	14	4	17	4	5	3	8	15	13	9	4	5	14	3	4	14	4	19	15	14	4	3	6	5	13	13	15	7	13	13	17
sca1_53120929	26	15	8	9	13	15	13	14	14	13	114	14	9	17	14	54	64	16	14	13	13	19	19	19	14	77	18	17	15	5	17	16	13	16	9	18	15	56	6	9	15	84	19	15	5	15	14	55	53
sca1_53120937	22	18	8	13	13	16	13	14	14	15	114	14	9	16	15	53	64	14	76	18	13	13	13	14	14	79	13	17	16	56	14	16	19	16	13	54	15	56	8	9	16	84	55	15	14	15	13	55	55
sca1_53121144	20	14	4	7	4	6	6	14	13	13	54	13	5	13	14	14	14	19	53	13	15	13	15	8	13	15	7	17	9	17	16	15	13	19	3	14	15	14	4	3	16	17	14	13	14	14	16	18	13
sca1_53121145	18	16	4	7	4	13	6	14	19	13	54	13	5	14	14	14	14	19	53	19	15	13	16	14	18	14	7	17	9	13	16	15	13	19	3	14	18	14	4	3	17	17	14	14	14	14	16	18	18
sca1_53121162	18	13	4	8	3	4	4	14	19	14	14	6	4	14	16	14	13	15	17	18	14	5	14	6	13	13	6	15	7	16	14	14	14	14	4	14	16	17	4	3	18	16	13	14	13	13	15	14	14
sca1_53121186	17	14	4	7	3	6	4	14	13	14	17	5	3	9	15	14	14	14	17	9	14	3	14	5	9	18	6	13	3	19	7	16	6	8	4	13	16	13	3	4	15	14	14	7	13	14	14	13	13
sca1_53121189	16	15	4	7	3	5	4	14	13	14	17	5	4	9	15	13	14	14	17	9	14	3	14	5	9	17	4	8	3	14	6	16	6	8	4	13	16	14	3	4	15	9	14	6	13	14	14	14	13
sca1_53134619	22	16	6	14	13	18	5	14	3	13	17	13	6	16	9	16	18	15	4	13	18	14	17	4	7	14	14	13	9	4	17	16	6	14	14	8	13	18	3	13	13	7	13	8	14	15	8	5	14
sca1_53134685	16	10	4	8	4	13	4	5	13	5	15	7	4	19	13	18	13	9	17	16	15	14	9	4	7	15	7	7	5	13	14	13	4	7	13	14	7	9	4	16	9	14	13	4	13	13	8	3	17
sca1_53152433	33	14	9	4	6	94	14	16	73	13	113	4	17	89	88	114	84	18	118	84	54	13	53	14	64	114	13	83	14	17	75	118	15	15	6	94	97	74	7	13	16	99	88	15	88	73	63	54	74
sca1_53152446	31	15	9	4	6	94	14	17	73	13	113	4	17	89	88	114	84	18	114	84	54	13	53	14	66	114	13	83	14	17	76	118	16	15	6	94	97	74	7	13	16	99	88	15	88	73	63	54	74
sca1_53152538	36	20	3	3	3	16	4	5	13	13	13	4	13	13	13	14	19	16	14	4	4	4	13	9	13	14	9	14	4	3	14	56	6	4	4	17	14	15	3	4	3	13	18	5	14	13	15	14	15
sca1_53152574	32	17	4	4	5	14	3	3	13	9	13	3	5	18	19	54	19	14	16	4	NA	4	13	18	17	18	16	13	5	14	19	83	14	3	5	13	53	14	4	9	9	19	14	9	13	54	13	16	19
sca1_53152647	27	10	9	3	6	15	14	14	15	17	13	3	13	15	17	64	19	19	54	16	15	6	18	14	13	65	14	13	8	14	18	85	18	8	6	13	19	14	6	13	16	19	54	15	17	53	15	14	14
sca1_53166922	11	12	19	14	14	14	14	14	19	13	17	13	14	16	13	14	9	14	14	14	14	19	14	8	15	13	15	14	13	16	16	15	15	14	16	16	13	14	18	18	15	18	13	18	4	14	13	13	17
sca1_53166929	11	12	19	14	14	14	13	14	19	14	17	13	18	16	13	14	9	14	14	14	14	19	14	7	15	13	13	14	13	16	17	15	14	13	16	16	13	13	18	18	15	18	13	18	5	14	13	13	17
sca1_53178534	10	13	16	4	16	6	4	7	3	14	6	14	7	13	6	14	9	18	14	8	7	18	4	7	5	9	9	7	5	8	15	5	8	13	14	9	7	8	5	4	5	15	8	8	8	6	4	4	5
sca1_53178574	14	16	18	9	14	17	7	13	4	13	6	14	7	13	8	17	9	19	13	15	7	14	3	14	6	14	13	8	8	8	18	8	8	17	16	14	9	8	5	4	5	14	8	8	8	13	5	4	8
sca1_53265974	17	11	7	14	14	17	3	13	3	16	15	17	14	7	8	14	16	9	13	8	4	7	14	18	6	6	15	14	9	8	14	13	9	8	14	13	13	14	14	15	9	4	14	9	14	14	13	5	8
sca1_53453733	11	10	13	15	3	5	13	14	14	8	14	13	14	13	13	14	7	13	7	14	15	14	13	15	8	14	16	3	4	8	15	14	14	17	14	16	14	14	14	13	14	13	13	14	6	14	14	14	9
sca1_53453769	11	12	14	14	4	4	14	13	14	13	16	13	14	13	18	14	5	6	8	13	14	17	9	13	13	6	14	3	8	6	13	14	13	14	13	18	13	14	17	14	14	8	14	3	7	14	13	14	9
sca1_53556677	13	12	16	15	13	7	9	13	8	5	5	8	5	13	8	4	18	13	8	15	8	9	9	3	5	14	18	5	4	5	14	6	19	14	18	4	5	13	16	13	3	9	4	16	5	14	5	3	14
sca1_53556714	11	10	16	16	13	6	13	13	8	4	5	8	5	13	8	4	17	13	8	15	8	14	13	3	5	9	18	5	4	5	14	6	19	13	18	4	5	13	18	14	3	9	4	16	5	14	5	3	14
sca1_53590400	10	11	14	13	7	14	7	6	5	18	7	14	14	13	14	13	13	4	4	14	4	16	6	14	8	14	18	14	14	7	18	14	14	14	14	17	3	8	14	8	5	14	13	14	17	14	9	14	13
sca1_53816137	13	10	17	13	16	7	13	5	9	16	14	14	5	4	14	13	19	9	13	14	19	14	14	13	3	14	14	9	7	9	14	17	13	8	18	13	13	19	13	19	19	13	16	15	14	14	8	13	14
sca1_54340737	11	20	7	4	4	3	4	3	3	4	3	8	7	3	3	3	5	4	3	3	3	4	14	3	3	3	4	3	13	3	3	3	3	8	4	3	4	3	3	4	NA	3	3	7	3	3	4	3	9
sca1_54380285	12	25	16	8	6	7	14	7	8	18	4	14	14	6	8	14	9	14	17	6	3	17	14	17	4	18	15	4	7	5	19	14	9	14	14	9	18	14	13	17	15	17	18	18	8	13	16	7	13
sca1_54380709	14	21	16	15	14	8	16	9	15	16	17	14	15	13	16	15	13	8	17	14	13	9	15	13	15	18	16	14	14	19	15	15	7	14	18	13	14	14	14	15	14	13	17	15	13	16	14	14	19
sca1_54380809	16	23	17	19	14	8	14	13	16	19	14	15	15	17	19	14	14	5	17	4	6	4	15	16	8	17	15	14	19	13	14	14	14	17	13	14	14	6	13	16	13	16	15	14	17	13	15	16	18
sca1_54710016	12	29	16	19	8	6	16	13	6	14	3	13	7	18	9	5	13	4	5	14	13	17	13	16	13	5	5	3	14	3	16	14	3	14	9	17	4	6	13	14	13	14	14	16	13	9	13	3	14
sca1_54719705	18	14	13	18	14	14	7	13	8	13	14	14	14	16	14	16	14	8	16	14	13	9	18	14	6	13	14	5	14	14	17	14	14	18	15	8	9	7	8	18	5	18	13	14	8	14	4	13	14
sca1_54719739	14	12	13	13	14	13	7	14	13	14	14	13	15	18	5	14	14	8	13	17	14	9	18	15	6	13	14	6	18	14	17	8	7	13	15	7	9	7	9	19	9	18	15	15	9	14	3	13	14
sca1_55099216	13	10	15	17	7	14	14	13	19	14	14	17	14	14	17	14	13	15	14	17	14	14	15	16	19	16	13	17	13	13	13	17	13	14	16	14	16	18	13	16	13	14	7	14	14	18	13	14	14
sca1_55149537	10	10	4	9	3	3	4	3	4	14	14	4	3	8	6	7	16	3	17	9	8	5	4	7	3	6	5	4	8	14	3	9	8	5	7	13	13	14	6	9	8	14	16	13	7	13	8	7	8
sca1_55284021	12	10	6	17	7	9	8	3	5	14	14	13	14	8	14	13	14	17	7	5	16	8	8	14	14	7	14	5	7	8	13	8	6	16	4	17	4	14	7	4	16	7	14	17	5	7	14	8	14
sca1_55422760	11	11	9	13	13	14	14	13	17	14	14	7	15	13	19	14	5	17	13	13	14	13	17	17	17	19	17	14	8	9	9	15	14	14	14	19	14	14	3	13	14	13	13	8	7	16	9	9	19
sca1_55460798	10	10	4	13	3	4	3	8	14	13	6	3	13	7	8	17	14	4	5	6	8	3	8	4	8	13	8	13	6	16	8	13	14	8	3	7	14	15	3	4	14	13	8	14	4	8	6	7	15
sca1_55561980	12	11	8	6	13	6	5	7	7	15	14	7	4	13	6	14	13	6	14	6	14	7	5	4	4	17	13	4	14	7	8	13	3	13	13	5	13	9	3	14	13	13	18	5	7	14	18	8	13
sca1_55616240	10	12	13	8	19	8	4	18	9	17	13	15	17	6	17	13	19	4	16	15	5	14	14	14	14	14	14	9	14	9	13	14	18	16	14	14	13	14	14	15	14	7	19	13	14	14	15	19	14
sca1_55616259	11	12	19	8	13	8	4	18	9	17	13	15	18	6	17	14	14	4	16	15	5	13	14	14	13	14	14	9	14	14	13	14	18	16	14	14	14	14	16	16	14	8	19	13	14	14	15	19	14
sca1_55616289	12	15	5	4	17	8	3	18	9	18	17	14	7	6	17	16	14	4	18	17	5	3	15	14	13	14	14	8	13	14	13	16	3	4	4	3	14	16	17	16	3	8	16	13	15	14	15	14	18
sca1_55616339	11	12	9	4	16	6	3	3	4	18	13	14	14	3	8	3	9	4	13	14	4	4	5	6	8	3	5	7	17	6	13	6	14	6	5	6	3	9	5	15	14	4	13	14	6	4	4	13	5
sca1_55616379	11	12	14	8	18	8	4	5	4	13	14	14	14	5	4	5	13	3	13	18	4	6	9	8	8	6	4	7	19	6	14	6	14	8	4	14	4	14	14	13	18	6	14	14	9	4	3	14	7
sca1_55645624	13	10	14	14	5	7	4	4	17	14	4	6	14	15	8	13	17	7	16	14	13	6	15	13	5	14	15	6	9	13	3	19	15	14	14	7	3	3	6	13	16	6	15	8	5	5	3	8	16
sca1_55651784	10	10	15	17	14	9	4	7	17	19	14	13	18	13	5	14	19	18	14	16	16	14	13	14	8	19	15	6	16	16	18	14	14	14	14	14	7	17	14	14	14	13	18	5	5	15	14	5	14
sca1_55711126	17	17	17	4	14	6	4	5	13	14	8	14	14	3	4	17	14	16	14	8	5	15	4	6	5	14	13	7	8	3	5	7	13	13	9	16	3	5	8	8	4	4	15	19	14	4	6	3	9
sca1_55711249	16	11	9	9	13	14	4	13	8	14	3	13	8	5	9	5	5	3	14	9	4	13	4	14	4	9	8	18	4	7	13	14	4	16	8	6	5	18	4	8	14	3	16	13	8	13	15	13	13
sca1_55712670	11	11	4	6	4	4	14	4	4	8	4	13	5	3	6	7	13	14	13	4	4	6	5	9	4	14	7	14	4	4	3	6	6	14	14	4	7	3	6	14	3	4	5	13	5	13	3	3	7
sca1_55773897	11	10	15	14	5	14	15	13	13	13	13	14	15	7	15	17	19	14	14	16	14	13	13	17	3	17	14	19	14	14	14	13	9	14	16	17	9	4	7	13	17	4	18	13	14	13	16	17	19
sca1_55859112	14	12	8	8	7	9	4	14	14	16	14	16	13	8	13	14	15	9	13	14	13	14	13	14	5	14	14	9	15	8	14	14	14	14	9	18	14	14	15	17	17	14	14	15	8	17	13	13	13
sca1_55908845	11	10	14	13	13	13	7	13	15	13	8	14	6	4	8	16	3	5	16	14	17	14	6	14	4	13	17	6	14	6	9	4	15	13	7	7	13	15	9	14	4	5	14	13	4	6	14	4	5
sca1_55908854	12	10	14	13	13	13	7	13	13	14	8	14	6	5	8	18	3	5	18	14	16	14	7	14	4	13	18	6	14	4	9	4	15	14	7	7	14	14	13	14	4	5	14	14	4	6	14	5	5
sca1_55908877	10	10	14	14	13	14	7	14	14	14	8	16	6	6	7	18	7	8	16	9	18	13	13	14	4	17	14	7	14	5	14	3	15	14	6	7	15	14	9	18	5	14	8	14	7	7	13	6	7
sca1_55909092	12	12	15	14	14	16	14	14	17	15	14	19	14	13	13	14	17	9	15	14	14	16	18	15	5	14	14	8	18	14	13	13	17	17	17	14	17	14	14	13	7	13	15	19	8	9	13	13	14
sca1_55909098	12	12	15	14	14	16	14	14	17	15	14	19	14	13	13	14	17	9	15	14	14	16	18	15	5	14	14	8	18	14	13	13	17	17	17	14	17	14	14	13	7	13	15	19	8	9	13	13	14
sca1_55909100	12	13	15	14	14	16	14	14	17	15	14	19	14	13	13	14	17	9	15	14	14	16	18	15	5	14	14	8	18	14	13	13	17	17	17	14	17	13	14	13	7	13	15	19	8	9	13	13	14
sca1_55909107	14	13	15	14	14	16	14	14	17	15	14	19	14	13	13	14	17	9	15	14	14	16	18	15	5	14	14	8	18	14	13	13	17	17	17	14	17	14	14	13	7	13	15	19	8	9	13	13	14
sca1_56045761	13	14	16	15	4	5	15	6	13	13	7	14	13	7	14	14	14	8	16	13	5	18	13	15	9	6	15	13	13	8	6	15	4	18	13	13	15	5	3	13	8	7	13	3	13	14	13	4	13
sca1_56062335	11	14	5	13	4	5	6	4	4	9	6	7	5	3	4	6	4	3	14	4	7	7	5	9	5	13	3	4	5	4	5	4	5	7	9	5	6	6	4	7	5	4	3	14	4	3	4	6	3
sca1_56062405	11	11	14	13	6	9	7	3	4	8	13	17	9	3	4	13	4	4	15	4	4	9	6	5	3	17	3	3	8	3	8	3	9	13	14	7	6	6	4	6	7	4	3	8	3	13	13	6	3
sca1_56116604	10	11	3	7	3	13	3	15	13	8	15	3	15	13	16	14	4	3	15	7	4	3	9	3	8	5	9	9	6	9	18	4	9	3	3	17	18	18	3	3	3	14	19	13	16	3	15	9	5
sca1_56235963	10	12	8	4	4	6	7	6	18	16	8	14	5	4	8	6	13	13	14	5	13	14	13	9	5	14	14	4	3	7	8	14	13	4	5	13	13	14	6	14	13	15	13	13	7	13	5	14	5
sca1_56390174	10	13	9	14	5	14	7	18	14	19	13	18	13	14	13	14	13	4	16	13	13	7	16	18	13	13	9	13	14	17	15	13	7	13	9	19	13	15	4	4	16	13	16	14	8	13	14	13	14
sca1_56492726	11	10	5	14	13	14	9	18	3	18	18	15	15	14	8	13	14	5	13	7	13	7	14	14	9	15	13	7	14	14	14	14	19	13	17	19	13	16	8	15	14	9	16	13	13	14	14	4	17
sca1_56496852	11	15	7	13	16	16	13	13	7	6	17	13	13	14	14	4	15	3	9	4	13	6	4	14	8	13	18	14	4	4	3	13	6	14	7	14	6	14	6	7	3	18	9	13	9	16	16	13	9
sca1_56522186	10	14	9	16	14	14	17	18	13	13	13	14	13	14	15	14	14	14	17	14	14	19	14	15	14	18	15	4	18	7	13	16	15	15	13	14	14	13	18	15	14	15	13	13	14	14	18	14	19
sca1_56534837	11	10	3	13	5	14	3	15	13	13	14	3	13	7	14	9	18	3	13	3	4	7	15	4	7	6	6	5	4	7	8	18	13	3	3	5	13	8	3	3	14	19	13	16	6	3	6	6	6
sca1_56550392	14	10	14	7	13	18	13	4	13	14	14	8	13	3	13	3	14	4	17	16	14	8	9	13	5	18	14	13	8	9	14	13	3	13	17	8	14	17	4	17	13	18	5	18	13	4	14	13	7
sca1_56550439	15	12	14	8	13	19	13	4	13	14	14	8	13	3	13	3	14	4	17	16	14	8	9	13	5	18	14	13	8	9	14	13	3	14	17	9	14	18	4	18	13	19	5	18	13	4	14	13	7
sca1_56664723	17	13	3	13	8	14	15	14	8	14	8	13	14	14	14	14	9	4	8	18	6	17	6	14	13	8	14	14	5	14	13	16	4	14	3	8	13	16	13	13	13	13	18	9	14	3	16	13	13
sca1_56664746	10	13	3	13	9	14	18	14	8	13	6	14	14	6	14	17	9	4	13	15	4	16	6	14	13	8	6	14	5	14	13	16	4	5	7	9	13	16	4	14	13	13	14	9	14	5	16	6	8
sca1_56664756	10	12	3	14	9	14	13	18	8	14	6	15	15	6	14	18	9	4	13	15	5	16	6	14	16	8	6	17	5	13	13	16	4	4	8	13	13	16	3	14	13	13	14	14	14	5	16	6	8
sca1_56690201	10	10	14	14	16	9	6	7	8	19	14	13	13	14	16	14	14	13	13	13	14	14	16	13	15	15	19	9	13	14	16	7	9	14	7	13	14	17	16	18	14	14	13	14	8	14	17	14	13
sca1_56690222	12	13	14	14	17	13	6	7	8	13	15	18	13	13	14	14	14	6	13	16	14	15	15	17	15	15	14	9	16	14	16	8	8	16	7	15	14	17	17	14	13	14	14	14	8	14	17	14	16
sca1_56690234	12	13	14	13	18	13	6	7	8	14	13	15	13	14	14	16	17	6	14	17	14	15	15	13	14	17	13	14	16	14	14	9	8	16	7	16	16	19	14	14	13	14	14	14	8	14	15	14	16
sca1_56690240	11	13	14	14	17	8	6	6	9	13	13	14	13	13	13	17	17	6	14	17	14	15	13	16	14	17	19	13	15	14	13	9	8	14	7	15	15	19	15	14	13	13	14	14	8	14	15	14	16
sca1_56690250	12	11	14	14	16	7	6	6	9	19	14	16	14	13	19	16	15	7	14	16	14	14	19	16	13	16	19	13	18	14	14	7	9	15	7	18	13	14	14	14	13	14	13	13	7	14	14	14	15
sca1_56690260	12	13	14	14	16	8	5	5	9	19	14	16	14	7	13	14	15	5	14	13	14	13	14	14	9	15	14	7	16	14	14	7	13	15	7	14	16	14	13	14	6	18	19	14	7	14	5	13	15
sca1_56740739	13	17	13	6	13	6	9	14	14	18	14	14	13	14	8	15	19	14	14	13	19	15	13	13	14	19	14	13	13	4	18	14	13	13	7	16	18	7	13	17	14	13	13	16	16	14	17	8	14
sca1_56788536	10	11	8	4	3	14	3	3	6	3	4	5	3	4	5	4	3	8	4	4	4	3	3	4	3	4	9	4	3	4	3	6	4	4	8	5	6	14	4	13	5	3	8	7	5	13	4	6	6
sca1_56806750	10	11	14	4	4	5	8	14	13	19	14	4	13	14	8	14	14	3	8	18	7	9	13	3	7	8	5	18	5	17	8	13	8	4	4	4	14	15	3	17	14	13	17	14	8	13	9	13	8
sca1_56835600	12	11	14	13	3	9	13	7	14	13	8	13	16	9	6	6	14	5	18	13	15	13	14	18	7	7	8	14	13	9	13	7	4	13	9	13	17	3	6	13	4	9	16	14	9	14	14	3	7
sca1_56835614	12	11	14	14	3	13	13	8	14	16	8	14	14	8	9	6	14	4	17	4	14	13	16	14	6	7	6	13	13	14	14	8	4	19	9	13	15	4	5	14	3	13	15	18	9	14	16	3	6
sca1_56843251	13	10	9	9	16	19	7	9	13	14	6	13	9	5	14	14	14	13	16	7	9	15	15	18	16	14	19	4	18	8	17	14	13	15	15	14	15	15	9	9	14	7	14	17	6	13	14	9	8
sca1_56848668	10	13	14	18	14	14	3	7	9	14	14	18	14	13	18	14	13	9	13	8	14	13	18	16	15	13	14	14	6	6	16	15	4	15	6	14	9	17	13	13	8	15	14	13	14	14	14	9	13
sca1_56857815	10	11	14	19	15	19	4	13	18	14	14	15	15	5	14	14	8	14	14	6	5	14	17	13	13	13	15	18	17	17	17	14	4	19	17	16	8	15	14	14	15	15	15	14	3	16	14	14	14
sca1_56857827	12	11	13	19	17	19	4	13	18	16	14	6	15	5	14	15	8	4	14	7	5	14	17	14	13	13	16	18	17	18	18	14	3	13	17	13	8	16	3	14	16	15	15	14	3	4	14	14	14
sca1_56857831	12	11	6	19	14	19	4	13	18	16	13	6	15	4	14	15	8	4	16	7	4	8	17	17	13	13	16	18	17	18	18	14	3	14	6	19	8	16	3	4	16	15	15	14	3	4	14	15	14
sca1_56868859	12	11	14	7	3	5	16	3	4	4	3	15	3	14	3	3	17	5	7	13	7	14	14	9	3	3	9	3	3	3	5	3	3	14	5	3	4	3	15	13	4	6	3	14	3	3	3	13	6
sca1_56911936	12	10	15	6	4	13	4	13	13	14	18	17	16	13	16	18	6	14	13	16	4	14	14	16	18	14	7	16	15	14	14	13	5	13	13	16	6	6	16	13	15	5	16	14	7	7	13	8	8
sca1_56911946	13	10	15	6	4	14	3	14	8	13	15	13	16	7	13	15	4	14	18	14	3	13	13	14	17	14	7	16	15	13	13	14	5	13	8	17	5	6	15	14	13	5	15	13	7	7	13	7	7
sca1_56911954	12	12	13	6	4	14	3	8	7	14	17	18	14	7	14	16	3	14	18	14	3	13	13	13	17	14	7	16	15	13	13	14	5	15	5	17	5	6	14	13	14	4	16	14	8	6	8	5	9
sca1_56911984	14	13	7	4	4	3	4	5	6	14	17	13	7	4	17	14	4	9	13	15	3	13	19	15	14	18	3	7	15	14	13	14	4	19	3	16	6	4	14	14	19	5	15	6	5	3	6	6	13
sca1_56911985	14	13	7	3	4	3	4	5	7	14	17	13	7	4	17	14	4	9	13	15	3	13	16	15	14	18	3	7	15	14	13	14	4	19	3	16	6	4	14	14	19	5	15	3	5	3	6	6	13
sca1_57035713	13	12	13	17	9	14	3	4	5	3	17	13	5	14	5	6	17	15	7	4	8	14	8	9	4	6	16	5	13	8	15	6	5	16	8	14	4	4	5	15	5	5	13	4	9	8	7	6	6
sca1_57086175	12	12	3	6	4	3	4	18	6	14	9	3	9	4	9	9	18	3	4	6	3	8	13	4	14	7	14	13	14	14	13	13	5	3	4	5	9	13	3	3	14	8	3	13	6	4	6	3	6
sca1_57112202	10	10	15	13	9	14	7	14	14	9	17	13	14	7	14	8	13	13	14	6	13	17	13	14	16	13	16	14	8	16	15	14	6	13	17	13	15	16	13	8	4	8	14	13	5	14	17	15	17
sca1_57136807	15	10	14	4	14	16	14	14	15	13	14	13	15	18	14	19	14	6	15	14	17	15	14	14	14	15	15	16	15	19	13	17	14	14	14	6	15	17	9	17	13	14	17	13	14	15	14	13	15
sca1_57136844	13	13	13	4	14	16	15	14	15	13	14	13	15	18	13	19	13	6	15	14	17	15	14	15	14	15	16	16	14	19	14	17	13	14	13	5	16	18	9	17	13	14	17	15	14	16	13	13	15
sca1_57167446	10	13	14	16	7	7	14	14	14	8	15	13	17	18	13	16	14	18	17	8	18	13	16	19	13	14	13	16	16	13	14	17	14	18	15	4	14	15	16	14	15	14	14	16	14	14	13	13	14
sca1_57167506	12	13	14	13	9	14	14	6	18	15	13	18	9	16	14	14	13	13	13	17	18	14	14	14	13	15	13	3	14	8	7	5	14	14	13	16	8	14	18	14	15	14	13	14	6	14	9	19	14
sca1_57167520	13	12	14	13	9	14	14	6	18	15	16	18	9	16	14	14	13	13	13	17	18	14	14	14	13	15	13	3	14	8	7	5	14	13	15	16	9	14	18	14	15	14	13	14	6	14	14	19	14
sca1_57167572	17	11	14	13	13	14	14	6	18	16	16	19	14	16	13	14	13	13	13	13	18	13	14	14	13	15	16	4	14	8	7	5	14	14	15	16	9	14	18	14	15	14	13	14	6	15	14	19	14
sca1_57167573	16	11	14	13	13	14	14	6	18	16	16	19	14	16	13	14	13	13	13	13	18	13	14	14	13	15	16	4	14	8	7	5	14	14	15	16	9	14	18	14	15	14	13	14	6	15	14	19	14
sca1_57167592	15	13	13	15	14	14	14	7	18	18	14	13	14	19	14	14	14	15	13	14	14	54	14	14	14	18	18	4	14	8	13	6	15	14	13	18	13	14	19	14	17	17	17	14	7	16	14	13	16
sca1_57167606	14	13	13	17	14	14	18	7	17	13	16	13	14	14	14	14	14	17	13	13	14	53	14	14	14	18	19	5	14	7	13	7	16	15	14	18	13	13	13	16	17	18	17	14	7	13	14	13	18
sca1_57224791	10	11	14	13	17	13	5	17	14	17	18	14	15	15	16	18	14	14	18	18	15	17	19	14	15	14	14	7	17	15	13	19	14	13	14	18	19	15	13	14	15	19	14	18	14	14	13	18	14
sca1_57225631	13	12	6	4	7	19	14	9	8	13	17	9	18	5	6	8	15	8	8	14	18	8	19	17	3	6	13	14	14	9	14	14	8	17	14	15	14	14	8	15	6	13	13	15	6	14	15	6	13
sca1_57225692	10	12	6	5	9	17	18	15	8	14	16	14	19	6	6	4	14	6	8	14	17	8	13	15	3	6	14	8	14	9	14	6	8	15	14	14	14	8	7	14	6	13	14	15	5	14	14	5	14
sca1_57253356	13	10	14	7	17	9	16	14	15	14	8	13	14	13	14	13	14	15	14	14	15	18	8	17	16	15	14	14	13	13	17	15	4	9	13	13	14	8	4	13	8	19	18	13	9	9	4	13	14
sca1_57442835	14	10	19	4	14	16	4	18	16	18	17	14	14	14	13	15	15	14	14	17	14	15	18	14	9	14	14	7	17	16	16	17	14	13	16	13	18	13	13	13	14	13	16	16	13	13	14	5	14
sca1_57443010	15	10	13	4	8	14	4	14	14	18	15	17	5	8	14	17	5	14	14	8	14	8	9	16	4	14	8	4	13	14	13	14	15	18	19	17	13	14	8	19	6	9	17	14	8	15	6	3	15
sca1_57443018	13	11	9	4	7	14	4	14	14	17	17	14	7	8	15	17	5	14	14	13	15	17	14	16	4	14	7	3	14	14	16	14	15	14	19	17	14	13	8	16	6	14	17	19	8	14	13	3	15
sca1_57600256	10	12	14	13	13	17	4	17	7	8	9	14	17	9	13	9	14	14	17	13	17	14	13	17	13	9	14	4	13	8	17	16	3	13	13	15	13	14	13	13	14	14	9	15	14	14	18	5	14
sca1_57600325	11	12	14	13	13	18	5	17	7	13	9	16	14	9	13	14	14	16	19	14	17	15	19	17	14	13	14	4	13	8	14	17	3	13	13	15	14	15	13	13	14	13	9	18	14	14	19	5	14
sca1_57699305	11	10	5	4	14	14	8	16	13	7	15	17	13	4	8	6	17	14	15	9	16	14	16	5	14	7	16	14	17	14	3	9	17	8	6	5	5	9	14	14	9	16	8	13	16	14	14	8	14
sca1_57794706	11	14	13	13	7	15	7	4	5	6	13	14	14	13	5	13	9	19	14	4	6	9	13	14	14	13	13	3	13	4	13	14	9	13	14	14	13	13	6	13	14	13	7	14	3	13	4	9	15
sca1_57794760	10	10	14	14	14	17	7	4	8	7	13	13	9	8	6	13	13	16	14	6	7	14	14	6	13	15	9	9	9	6	14	14	14	8	13	17	13	14	16	13	9	6	14	15	3	13	13	9	15
sca1_57886064	10	10	14	14	14	16	6	14	14	14	14	9	14	14	15	13	7	15	14	13	14	4	13	18	13	4	18	9	6	9	15	6	14	14	13	9	13	17	5	13	18	19	14	14	14	13	14	13	14
sca1_57912214	15	15	3	3	4	7	9	8	15	4	4	8	13	4	14	13	5	3	8	6	4	9	14	4	6	9	6	4	4	14	5	9	3	14	6	4	13	13	3	16	4	4	7	9	4	3	9	9	15
sca1_57951721	11	13	13	15	4	14	18	13	7	15	15	15	14	13	13	15	14	4	13	8	3	13	17	14	4	13	14	13	14	14	14	17	17	18	16	14	14	14	13	13	13	9	13	14	9	14	16	14	13
sca1_57965567	11	10	4	13	3	4	4	19	13	5	16	14	18	3	3	13	9	4	15	8	15	14	14	8	3	7	8	3	3	3	9	15	3	13	14	4	5	14	14	4	5	16	16	7	3	14	14	9	4
sca1_58008895	17	11	3	6	6	6	9	13	7	8	7	4	3	3	7	4	3	4	9	6	4	4	4	14	3	4	3	5	5	5	6	4	4	3	9	4	NA	9	3	14	8	5	3	14	4	7	13	6	8
sca1_58032551	12	10	13	5	4	3	4	7	3	13	13	4	9	8	8	14	9	9	13	17	14	14	7	14	5	17	13	7	4	14	14	19	7	14	9	13	14	14	7	9	14	19	3	4	14	13	13	3	16
sca1_58044054	10	16	3	13	14	13	9	16	4	14	15	16	14	14	15	4	16	4	17	13	5	18	7	14	14	14	7	7	18	3	15	14	7	15	13	13	13	14	16	14	7	13	4	9	14	19	13	14	8
sca1_58044429	11	10	5	14	7	18	14	13	16	9	16	14	16	14	13	13	14	18	15	9	14	14	13	15	4	18	13	4	14	16	14	16	5	14	16	14	13	13	9	16	15	13	14	14	7	13	14	14	14
sca1_58053749	15	10	15	14	13	14	14	13	14	14	14	13	14	14	13	13	14	19	15	14	5	13	13	18	15	8	15	4	13	8	17	14	13	13	13	13	3	15	6	14	15	13	14	14	14	8	13	18	15
sca1_58084324	10	15	9	14	14	9	14	6	3	5	4	8	15	13	14	14	13	6	14	4	16	16	9	18	5	6	17	14	14	15	6	16	4	16	9	9	6	4	4	5	7	7	5	14	8	3	13	9	14
sca1_58164657	12	10	5	6	4	14	13	8	4	15	6	6	7	9	16	14	14	4	9	9	16	14	3	13	8	6	13	7	3	6	4	4	6	4	6	14	8	14	3	15	16	6	9	14	7	4	5	7	7
sca1_58324789	10	10	5	13	14	17	7	15	9	16	17	14	13	14	17	18	13	14	17	15	17	14	18	17	7	19	13	7	14	14	9	14	13	18	15	15	14	14	19	18	19	17	18	17	14	16	14	5	15
sca1_58348501	13	10	15	3	13	15	14	7	5	14	14	17	18	15	18	14	9	9	19	8	17	15	13	15	15	18	15	18	9	17	15	16	5	16	17	8	18	13	3	17	13	13	14	9	14	7	18	17	14
sca1_58348502	13	10	15	3	13	15	14	7	5	14	14	17	18	15	18	14	9	9	19	9	17	15	9	15	15	18	15	18	9	17	14	16	5	16	17	8	18	13	3	18	13	13	14	9	14	7	19	17	14
sca1_58423530	10	12	7	14	14	14	4	7	6	14	7	16	17	5	7	4	16	9	8	9	5	13	16	7	8	13	6	4	13	5	14	4	4	13	9	8	9	13	8	5	6	6	13	19	5	14	14	4	14
sca1_58476137	10	10	7	7	6	16	6	4	7	6	8	17	5	18	3	13	14	6	19	14	4	14	6	14	4	9	14	8	4	3	6	8	7	14	16	4	6	14	3	15	14	8	9	13	13	16	9	13	9
sca1_58608307	14	10	6	13	5	14	4	3	14	9	13	13	14	14	14	4	7	4	8	7	14	4	5	4	4	14	9	7	6	3	4	7	4	3	5	9	13	7	6	7	13	18	7	15	15	14	7	14	13
sca1_58742239	13	10	9	16	13	16	14	15	14	19	9	14	13	13	14	14	18	4	14	14	4	14	13	18	17	8	14	7	18	17	14	13	7	14	9	15	14	16	13	13	5	13	16	18	14	17	14	17	18
sca1_58742266	14	10	9	15	14	16	13	14	14	14	9	14	14	13	16	14	13	7	14	13	6	14	13	19	17	9	15	7	18	18	14	19	7	16	13	16	15	14	13	13	5	13	18	53	18	19	14	17	19
sca1_58775738	14	10	14	14	3	14	6	14	7	19	6	13	14	13	14	13	14	13	4	13	14	14	14	18	4	19	14	16	14	14	14	13	8	19	13	14	14	13	15	13	19	13	14	13	14	6	15	13	19
sca1_58775743	14	10	14	14	4	14	6	14	8	14	6	13	15	16	14	14	14	14	5	13	14	16	14	19	4	19	13	16	14	13	14	14	14	14	13	14	14	13	15	16	14	19	17	13	14	6	15	14	19
sca1_58811809	10	10	7	13	14	8	6	13	7	13	13	8	8	6	14	13	13	3	18	14	8	13	7	14	6	16	17	5	17	4	13	4	7	18	14	13	17	14	7	8	14	6	14	14	7	9	13	5	14
sca1_58901111	10	12	14	9	4	4	14	13	14	4	6	19	14	13	6	7	13	13	14	9	9	15	14	4	4	15	14	7	9	14	13	13	16	14	4	18	8	14	6	13	8	9	13	6	7	8	4	4	6
sca1_59108845	13	10	18	14	14	14	9	9	7	14	16	18	14	13	13	16	14	15	17	16	18	14	17	15	13	16	19	16	18	14	9	16	19	17	14	15	14	13	13	19	14	14	16	15	8	19	14	13	13
sca1_59109072	13	13	6	17	4	8	7	4	8	9	14	13	13	14	13	14	16	5	14	14	13	8	7	8	3	16	13	14	15	9	4	13	13	19	9	8	7	6	16	19	14	5	13	14	5	13	7	7	8
sca1_59181133	11	10	8	19	7	8	5	3	13	16	14	8	3	3	17	14	9	14	15	14	6	4	19	16	3	13	15	8	14	4	13	14	14	14	13	19	4	3	17	13	16	18	14	16	3	13	4	8	16
sca1_59195519	10	10	14	4	3	4	4	4	4	3	7	4	5	4	14	5	14	5	9	14	3	6	3	4	5	14	8	4	3	9	18	4	4	13	4	4	3	3	4	4	5	3	3	5	4	9	4	3	4
sca1_59298409	13	13	4	3	4	3	14	7	3	4	8	5	4	8	13	4	4	5	9	7	4	3	14	8	4	17	4	4	5	3	4	14	8	9	4	4	6	14	3	7	3	17	4	13	6	16	5	14	6
sca1_59493656	10	16	14	14	15	5	9	14	14	13	17	13	14	14	15	13	15	8	17	17	19	14	14	14	13	19	13	15	17	15	17	17	14	18	14	15	15	13	17	14	14	13	13	14	18	13	14	9	14
sca1_59493674	11	13	8	14	17	4	7	3	14	9	13	17	7	3	15	14	16	5	16	18	7	4	14	13	13	18	13	6	17	9	13	19	19	18	14	13	15	18	16	15	14	15	13	13	17	14	7	9	8
sca1_59609059	11	10	18	19	9	14	3	7	3	9	9	6	14	18	6	14	17	14	14	8	7	9	14	17	14	14	16	7	14	4	18	13	14	16	4	5	13	14	7	16	16	14	13	7	5	6	8	16	14
sca1_59649326	10	11	13	14	14	6	13	8	7	13	9	19	9	8	15	17	8	13	14	9	7	7	9	14	5	14	15	14	18	15	15	3	8	16	8	13	13	15	13	14	15	14	13	14	6	17	6	9	14
sca1_59757413	13	12	19	8	6	8	4	4	7	14	14	14	19	16	13	14	14	18	16	14	14	19	6	17	9	13	16	6	13	13	17	13	9	18	13	15	9	15	14	13	19	6	14	8	14	7	16	14	14
sca1_59757423	15	12	19	13	7	14	3	4	9	14	19	15	18	16	14	14	15	17	16	13	13	13	4	14	9	13	18	6	14	14	18	13	16	14	13	15	14	14	15	14	14	8	14	13	14	7	16	14	14
sca1_59757796	11	12	4	16	19	17	7	14	14	14	14	14	17	7	18	14	14	3	14	5	13	9	14	14	14	4	13	9	13	13	15	14	14	14	16	14	14	19	14	16	3	14	7	14	15	8	8	14	17
sca1_59914388	10	12	16	6	14	8	14	4	14	7	9	4	3	7	16	14	7	7	18	4	13	8	16	8	4	7	8	4	13	7	6	4	13	6	9	13	4	3	7	17	13	16	8	9	4	4	4	8	18
sca1_59914453	10	15	19	6	14	8	14	8	14	7	9	3	6	7	16	14	8	7	19	4	9	13	16	9	5	14	8	4	13	7	6	9	13	8	14	13	6	14	7	17	13	16	13	9	4	6	7	8	14
sca1_59922341	12	12	14	4	8	5	7	18	7	13	13	14	7	13	14	7	15	13	13	6	8	13	14	13	4	13	8	4	13	9	14	14	7	17	9	13	14	18	9	15	13	18	7	16	3	14	8	13	14
sca1_59971322	18	17	13	9	13	8	7	3	3	4	3	3	3	3	9	6	5	3	13	5	3	3	8	7	5	7	14	7	7	3	15	3	5	3	3	3	3	3	4	14	5	7	3	4	3	3	3	4	7
sca1_59978834	15	14	13	4	6	8	17	14	3	6	6	3	3	4	14	13	5	4	14	7	5	4	16	4	4	4	14	3	14	14	9	5	4	4	4	4	4	4	6	6	5	6	4	14	4	3	4	4	6
sca1_59979067	11	15	14	6	6	14	14	16	9	13	16	14	13	3	13	16	6	4	13	3	4	9	17	7	13	7	13	13	13	13	13	13	16	4	4	13	8	4	13	7	5	13	4	5	4	5	14	17	9
sca1_60014322	14	15	14	7	6	5	7	5	3	4	16	4	5	6	15	14	14	7	14	6	13	4	16	14	6	17	15	8	6	4	17	3	14	5	4	13	3	4	16	18	9	17	4	8	4	9	3	9	13
sca1_60014361	15	10	16	7	9	4	5	3	3	NA	7	4	4	7	14	13	13	5	14	14	9	3	18	14	4	14	13	3	8	4	15	4	9	4	4	8	4	3	13	16	14	15	4	8	4	8	3	9	18
sca1_60021521	14	21	3	6	3	5	4	4	4	4	9	5	3	3	4	6	14	3	5	4	3	3	6	5	3	4	3	17	7	9	4	5	7	4	4	4	4	4	6	14	3	7	3	16	4	9	5	14	6
sca1_60037278	13	16	14	4	4	4	9	3	3	6	5	3	3	4	9	5	6	4	16	3	6	3	4	5	7	13	17	4	5	3	17	3	13	3	3	3	3	3	4	14	4	3	3	4	3	3	3	8	14
sca1_60040844	23	19	7	9	8	13	9	3	13	4	14	4	9	9	14	14	4	4	15	3	7	3	13	6	5	7	14	8	15	14	14	8	13	14	3	4	5	5	5	9	14	17	7	19	3	3	7	14	3
sca1_60045767	15	10	6	6	3	3	4	17	15	4	16	16	13	13	3	17	14	6	5	15	3	19	13	14	4	8	3	4	4	5	3	18	7	16	19	19	16	18	4	9	14	14	14	9	15	13	14	14	3
sca1_60047375	13	10	13	14	18	13	13	14	4	15	7	17	18	13	14	13	19	6	17	16	14	13	14	14	16	13	17	6	14	5	13	14	14	13	13	13	13	14	15	14	14	17	13	17	14	9	15	13	14
sca1_60047465	23	12	19	14	18	18	19	14	4	14	14	14	19	17	19	19	18	19	14	13	18	18	13	13	14	14	17	6	9	5	19	7	13	18	8	19	13	9	14	18	19	17	17	14	14	8	14	15	14
sca1_60047467	23	12	19	14	18	18	19	14	4	14	14	14	19	17	19	19	18	19	14	13	18	18	13	13	14	14	17	6	9	5	19	7	13	18	8	19	13	9	14	18	19	17	17	14	14	8	14	15	14
sca1_60047488	21	12	19	14	15	18	18	14	4	14	14	14	19	17	19	19	18	19	13	13	18	18	13	13	14	14	17	6	9	5	13	7	13	18	8	13	13	9	14	18	19	17	17	13	14	8	14	15	14
sca1_60047497	20	12	19	14	14	19	18	19	4	14	14	13	18	16	19	19	17	18	13	13	18	18	13	13	14	14	17	6	9	5	13	7	13	18	8	13	13	8	14	18	19	17	17	13	14	8	14	15	14
sca1_60048043	24	15	16	3	7	5	19	13	3	15	14	13	14	3	16	13	14	3	14	14	9	14	6	8	4	16	14	5	13	4	7	9	17	16	8	8	9	14	5	14	15	13	8	15	17	14	4	5	13
sca1_60048165	24	11	17	13	14	14	19	14	14	14	13	17	9	6	19	15	13	14	55	18	19	16	13	8	13	15	13	13	13	4	14	14	14	19	4	18	4	7	9	13	13	18	14	14	13	9	7	9	15
sca1_60048169	25	11	17	13	14	14	17	14	14	14	13	14	9	5	19	15	13	13	53	14	19	14	13	8	13	14	13	13	14	4	16	14	14	14	4	18	4	7	9	15	13	18	14	14	13	8	7	9	14
sca1_60072211	10	17	16	13	14	4	7	7	3	7	14	14	13	7	13	7	14	14	14	5	5	16	15	13	4	17	16	7	6	7	7	3	6	14	5	13	6	14	7	7	5	5	4	16	3	14	3	4	7
sca1_60219152	12	10	14	14	14	13	13	14	14	19	17	14	13	13	18	16	14	14	17	13	14	17	13	16	17	15	18	13	14	15	13	14	14	18	14	13	14	6	14	17	14	17	13	19	17	14	17	13	13
sca1_60261624	10	16	3	3	4	3	3	5	5	6	3	5	6	3	6	3	13	6	4	5	5	5	3	3	3	6	4	3	3	3	4	16	4	3	4	13	9	6	3	4	13	3	14	3	4	3	8	4	4
sca1_60261628	11	15	3	3	4	3	3	5	3	6	3	5	4	4	6	3	13	7	4	7	5	3	3	3	3	9	4	3	3	4	4	16	4	6	5	7	9	6	3	4	14	3	14	3	4	3	4	4	4
sca1_60292720	10	11	16	15	3	9	13	14	14	14	13	19	17	8	18	19	13	18	13	14	13	19	14	13	17	16	18	8	15	14	14	17	14	16	14	14	14	13	15	15	14	17	16	16	4	14	18	9	16
sca1_60292731	10	10	16	15	3	9	13	14	14	14	13	19	17	8	18	19	14	19	13	14	13	19	14	13	17	16	18	8	15	14	14	17	14	16	14	14	14	13	15	15	13	17	16	16	4	14	18	9	16
sca1_60514099	10	13	4	8	4	13	14	15	14	9	7	16	8	14	14	14	16	6	14	9	3	7	14	18	13	16	14	14	14	6	14	13	19	19	14	13	7	5	8	15	14	14	14	16	4	8	18	8	14
sca1_60514132	13	14	17	13	6	15	5	14	8	14	9	13	7	4	13	13	14	15	14	7	13	8	19	14	8	14	14	4	13	15	8	18	7	14	13	18	14	14	6	13	18	9	14	13	17	13	6	15	16
sca1_60514338	11	12	7	4	3	8	6	13	6	14	7	18	7	4	6	9	6	13	6	3	5	7	16	18	6	8	6	3	8	14	7	16	6	7	5	13	9	9	5	14	14	8	14	3	14	14	3	13	13
sca1_60622100	10	11	14	13	7	13	4	4	4	4	15	5	7	4	8	5	4	6	16	6	6	14	4	14	6	14	5	3	14	4	13	9	6	14	4	4	6	8	9	19	15	6	4	8	4	6	3	3	7
sca1_60631252	10	11	13	4	6	15	13	14	13	14	15	8	4	4	13	14	8	4	14	7	8	18	6	8	7	14	14	16	7	14	14	14	8	14	6	9	16	5	6	13	7	14	3	7	8	19	7	5	13
sca1_60705729	13	11	5	6	3	4	3	4	9	3	14	6	5	4	4	4	14	7	6	5	4	4	6	3	6	3	4	5	4	4	4	13	5	6	3	6	6	16	3	18	4	5	9	3	5	5	13	3	4
sca1_60705752	15	10	5	5	3	4	3	4	9	3	13	6	5	4	4	4	14	7	6	5	4	4	6	3	6	3	4	6	4	4	4	13	5	6	3	4	6	14	3	17	4	5	9	3	4	6	13	3	4
sca1_60774205	13	15	6	8	4	15	4	14	8	6	7	14	4	4	5	5	14	6	8	3	4	4	7	6	7	15	9	3	5	4	5	7	5	14	6	6	14	14	5	14	8	6	7	14	9	14	4	14	3
sca1_60983250	10	13	15	8	3	14	4	8	4	7	13	8	4	7	17	16	14	14	16	14	8	5	13	4	4	8	9	6	14	4	3	4	14	14	16	6	13	15	9	14	14	13	8	7	6	14	3	7	9
sca1_61107950	10	10	14	7	14	13	6	6	14	13	13	15	14	8	8	19	7	6	14	13	13	8	13	13	13	14	16	7	14	6	13	18	5	6	14	16	9	14	7	19	4	14	15	14	14	13	13	15	9
sca1_61402274	10	10	3	4	5	3	5	13	8	3	13	5	6	4	14	14	4	6	13	7	NA	5	4	9	4	14	7	6	7	5	5	3	3	4	5	3	8	4	3	4	4	6	6	NA	5	7	14	7	4
sca1_61484586	11	11	6	13	4	9	5	3	4	7	4	4	3	3	4	14	4	4	8	4	4	6	4	6	4	4	4	9	6	4	4	4	NA	13	5	7	14	3	14	5	7	5	5	4	4	3	4	3	5
sca1_61650760	13	13	14	6	16	18	8	17	8	13	13	14	14	8	14	18	13	14	13	16	14	14	13	15	13	15	19	9	13	8	19	14	9	16	13	15	16	14	14	14	13	14	18	13	9	13	14	14	15
sca1_62183937	12	13	5	7	4	14	3	6	9	3	16	14	8	14	3	7	15	14	5	4	3	8	14	14	3	7	8	4	6	15	13	14	6	17	13	7	6	4	4	13	7	5	13	8	6	14	16	4	6
sca1_62184161	14	13	7	19	4	16	13	15	18	16	14	17	13	14	13	14	14	19	14	7	6	14	16	13	9	13	16	14	14	18	14	15	9	13	18	18	13	15	7	13	19	16	19	13	7	19	13	15	14
sca1_62184167	15	12	7	19	4	16	13	15	18	16	14	17	13	14	13	14	14	19	14	7	6	14	16	13	9	13	16	14	13	18	16	15	9	13	16	18	13	15	7	13	19	16	19	13	7	19	13	15	14
sca1_62184170	15	10	7	19	4	16	13	13	14	16	14	16	13	13	13	14	14	19	14	7	6	14	16	13	9	19	16	14	13	18	16	15	9	19	16	18	13	15	7	13	19	16	19	13	7	19	13	15	14
sca1_62184214	12	11	7	18	4	16	13	13	14	15	14	16	19	13	13	14	14	19	13	7	5	14	16	14	9	13	16	14	14	18	16	14	9	13	13	18	19	15	7	13	18	16	19	15	8	19	19	15	14
sca1_62184219	13	11	7	18	4	16	13	13	14	15	14	16	19	13	13	14	14	19	13	7	5	14	16	14	9	13	14	14	14	18	19	14	9	13	13	18	19	15	7	13	18	16	19	15	8	19	19	15	14
sca1_62184233	10	11	7	18	4	16	13	13	13	15	13	16	19	14	13	14	14	19	13	7	5	14	16	14	9	13	14	14	14	18	19	14	9	13	13	18	19	15	7	13	18	16	19	15	8	19	19	15	14
sca1_62184235	10	11	7	18	4	16	13	13	13	15	13	16	19	14	13	14	14	19	13	7	5	14	16	14	9	13	14	14	14	18	19	14	9	13	13	18	19	15	7	13	18	16	19	15	8	19	19	15	14
sca1_62197631	13	10	14	9	8	14	14	8	17	14	14	13	9	14	15	15	14	15	9	6	14	8	15	14	7	13	6	8	14	14	9	17	8	18	13	14	14	13	14	18	13	19	14	19	15	15	14	15	5
sca1_62197636	10	10	3	9	4	14	14	7	17	19	14	13	9	14	15	19	16	15	9	6	14	8	15	14	8	14	5	8	14	14	9	15	7	18	14	13	14	18	14	17	8	14	14	18	13	15	13	17	4
sca1_62197771	17	10	13	3	3	5	3	3	4	13	15	5	4	5	8	6	14	6	8	4	7	4	3	4	3	9	4	4	9	6	3	17	4	9	6	4	4	17	7	18	4	14	14	14	6	14	5	14	3
sca1_62201941	11	15	6	4	5	4	3	13	4	5	4	13	14	3	9	5	9	4	3	6	4	5	13	14	8	3	3	14	6	9	14	13	3	14	14	3	3	6	8	9	6	7	3	13	8	9	8	4	6
sca1_62305470	14	13	4	9	3	7	7	3	5	4	7	3	8	4	14	9	7	4	13	9	5	4	9	13	6	14	4	9	14	9	6	3	15	8	7	3	5	4	4	4	8	4	3	4	4	3	3	4	14
sca1_62316844	19	24	3	7	3	13	3	3	5	4	8	3	3	5	3	8	3	4	14	4	3	6	3	3	8	4	4	3	4	7	3	5	3	7	8	4	4	4	4	3	3	3	3	6	7	6	8	3	3
sca1_62326295	13	11	8	13	6	9	5	3	9	14	8	14	7	8	13	14	17	14	16	13	5	14	13	13	14	7	15	3	4	14	16	14	6	19	19	9	14	18	4	17	9	9	8	14	13	5	7	18	7
sca1_62380012	11	10	8	15	4	6	14	14	3	9	14	15	6	14	9	14	13	14	16	14	4	8	6	8	14	19	14	7	19	14	14	16	15	17	15	15	16	19	14	13	13	13	14	15	13	14	14	13	14
sca1_62407998	14	12	14	4	14	14	13	3	13	8	13	13	14	6	16	8	14	7	13	7	9	5	15	13	7	16	16	13	14	8	17	5	14	14	13	6	14	14	4	15	13	13	13	14	8	14	17	4	8
sca1_62408308	11	12	7	13	17	14	7	9	8	9	14	19	18	14	13	13	9	13	14	17	8	14	14	14	6	5	13	9	14	9	8	14	6	8	8	6	16	13	6	9	7	4	14	13	14	7	13	7	9
sca1_62426515	10	11	13	5	14	16	14	6	3	8	13	16	6	14	5	8	7	6	15	7	3	3	18	14	14	18	5	13	14	3	13	9	7	3	6	14	14	13	4	13	9	9	8	18	3	14	14	19	7
sca1_62490130	10	10	14	13	5	19	13	5	6	14	8	15	8	14	9	16	6	13	13	16	8	13	14	3	7	14	17	7	15	6	7	14	9	9	16	9	6	5	16	14	17	14	14	14	8	13	13	13	13
sca1_62497889	11	13	4	3	8	5	7	13	4	6	5	9	14	3	4	13	8	3	13	3	7	14	4	7	3	6	3	4	4	4	8	4	4	14	13	6	13	3	5	6	4	4	7	4	4	4	7	6	4
sca1_62513836	13	17	9	8	8	7	17	19	3	14	13	13	13	14	7	15	13	14	14	16	9	6	13	9	7	16	14	15	7	13	14	6	4	13	13	14	9	17	19	13	14	14	5	14	6	16	13	8	14
sca1_62536662	10	15	9	9	8	14	5	16	13	15	17	14	18	17	14	14	6	5	18	14	3	16	14	14	18	18	13	4	15	7	14	6	9	8	5	9	14	8	9	3	4	16	14	6	4	7	4	8	9
sca1_62634515	10	13	6	4	4	4	5	3	7	9	14	14	9	4	3	5	13	4	3	4	3	13	7	7	4	3	8	5	4	5	4	9	4	6	3	13	4	6	4	4	5	14	7	9	4	4	4	14	7
sca1_62684918	19	17	4	3	5	4	9	6	4	4	9	3	13	4	3	4	5	5	4	4	5	4	4	8	4	14	7	3	3	3	5	3	4	8	6	13	6	6	4	8	4	4	6	14	3	14	4	9	4
sca1_62715683	17	22	4	14	7	14	13	16	18	58	15	17	17	13	14	13	14	14	19	14	14	19	14	14	18	6	5	13	5	14	17	13	3	54	19	14	17	14	14	14	18	17	13	15	16	15	14	16	5
sca1_62716171	23	24	13	14	15	17	14	13	19	18	14	16	15	17	17	18	18	13	14	53	16	54	13	17	19	14	9	14	17	14	15	54	9	56	18	19	17	18	13	19	18	13	17	16	14	16	19	17	14
sca1_62850859	10	12	5	14	5	6	3	13	5	16	18	15	13	13	14	15	4	13	19	7	13	7	9	19	8	5	14	13	14	13	8	8	4	17	7	14	17	19	14	13	7	13	17	17	14	7	14	5	7
sca1_62858063	24	15	13	13	13	14	15	14	53	96	18	13	18	13	13	19	18	63	14	14	18	64	18	19	14	9	19	16	8	55	13	13	13	85	19	18	15	69	13	59	14	56	17	59	53	18	53	14	14
sca1_62869110	18	22	6	13	13	16	6	18	14	19	13	13	13	14	3	19	17	14	16	14	14	14	14	17	14	15	15	17	5	13	13	74	13	63	14	18	14	13	14	13	14	19	16	15	13	16	17	14	9
sca1_62872518	12	15	3	3	4	3	4	9	13	9	13	4	6	9	4	13	4	13	9	4	6	7	7	4	4	7	4	8	8	6	4	13	3	14	14	4	4	13	3	13	4	5	8	15	9	16	14	5	13
sca1_62874817	14	19	6	15	4	14	13	13	14	14	14	16	18	13	14	14	17	17	14	13	13	14	19	14	14	14	14	14	14	17	14	15	15	14	14	14	13	54	19	14	15	15	14	14	18	13	15	14	13
sca1_62875065	20	25	5	16	7	19	15	54	13	15	14	16	15	18	17	13	14	19	16	19	14	15	14	13	16	14	13	18	18	14	14	53	15	14	14	15	15	17	16	14	14	14	18	57	14	16	14	18	17
sca1_62875116	16	27	16	13	13	16	13	64	16	75	19	14	15	15	13	14	74	14	14	14	16	64	17	15	17	16	14	17	8	13	19	16	15	69	54	15	14	66	15	83	17	14	14	64	13	18	13	17	13
sca1_62880034	14	21	4	13	4	9	5	16	16	17	17	14	16	7	7	14	15	14	19	7	6	13	8	14	14	5	9	6	14	13	4	18	3	13	13	17	15	16	6	16	17	14	13	15	6	54	16	19	13
sca1_62880045	15	21	4	13	4	15	4	16	16	17	15	14	14	7	7	14	14	14	16	7	6	18	7	14	14	5	6	4	14	13	4	17	4	14	13	17	13	14	5	16	14	19	7	13	6	18	16	19	13
sca1_62880079	17	26	3	6	4	4	4	4	4	13	3	3	4	4	4	7	6	13	6	3	4	14	3	6	4	3	5	3	7	4	3	4	3	4	8	3	9	9	3	4	3	7	4	9	3	15	3	4	4
sca1_62880118	14	27	4	9	13	13	7	19	14	14	14	18	5	7	4	13	17	13	13	8	7	14	6	9	7	4	6	14	14	16	4	13	4	17	16	14	18	13	4	13	19	4	9	15	14	13	18	13	7
sca1_62882016	10	33	8	14	4	6	5	13	15	4	9	17	17	7	13	17	19	4	18	19	15	18	13	16	14	7	18	13	14	14	14	14	4	14	8	18	16	13	14	18	14	18	13	14	14	14	18	9	14
sca1_62882103	12	31	14	14	4	7	5	15	15	5	14	14	13	8	17	18	15	3	13	16	19	13	19	17	13	8	18	14	13	14	15	17	4	18	14	14	18	13	14	14	3	13	14	18	17	19	14	13	15
sca1_62913916	19	21	3	3	5	3	4	4	5	5	7	9	6	3	4	4	3	4	4	3	5	5	5	5	3	5	3	4	4	13	4	6	6	5	4	3	7	13	3	5	4	6	4	13	4	15	8	4	14
sca1_62926053	14	20	3	7	4	13	7	5	16	13	15	14	4	9	9	13	17	15	13	13	14	8	14	18	8	4	14	14	4	8	14	19	7	13	9	14	16	13	6	18	15	14	16	15	13	15	13	14	6
sca1_62947980	11	11	3	6	3	6	4	5	6	14	4	4	4	3	3	13	16	4	5	3	5	14	3	6	4	3	3	5	3	4	3	4	3	5	5	4	3	13	4	13	3	4	5	14	4	13	4	4	6
sca1_62993223	12	14	14	13	13	15	8	15	16	17	18	13	15	14	17	14	19	18	14	14	14	18	14	16	14	13	13	18	18	16	13	13	16	15	14	19	13	14	14	14	17	17	17	14	14	17	16	8	14
sca1_63088735	17	20	4	3	6	3	13	6	7	4	13	16	4	14	8	14	4	4	9	5	6	7	6	18	3	4	16	4	18	4	13	7	4	8	8	5	6	9	9	7	4	7	3	3	4	6	5	8	7
sca1_63104222	11	10	16	5	13	14	4	7	7	16	8	14	13	14	14	14	9	7	16	13	5	14	14	14	13	19	7	4	16	6	15	13	14	17	14	14	16	7	13	18	15	5	17	13	18	13	13	19	14
sca1_63373688	10	10	14	4	3	14	7	17	14	7	18	14	14	17	19	14	13	13	17	16	7	13	19	13	4	14	13	14	18	14	17	15	18	13	14	13	14	14	14	19	17	9	16	8	19	15	14	14	14
sca1_63373722	11	10	14	5	3	16	14	17	14	7	14	16	15	16	14	18	16	16	19	19	7	13	19	16	4	13	14	14	14	14	17	17	14	17	14	19	14	14	14	13	17	14	17	13	14	14	14	14	15
sca1_63373741	12	11	13	3	3	8	4	14	4	4	8	8	4	3	8	7	14	6	8	13	4	8	4	4	4	6	6	3	3	4	4	7	3	16	7	6	4	9	6	6	6	4	9	3	17	13	18	8	8
sca1_63483367	11	16	6	6	4	4	3	13	13	8	7	14	17	14	8	18	3	4	14	4	14	18	6	14	4	4	13	3	4	4	14	14	3	18	6	16	14	3	14	3	4	5	14	5	7	13	7	6	4
sca1_63542494	16	10	4	9	3	4	4	5	9	14	14	14	7	4	5	9	14	13	14	7	14	15	18	14	7	9	4	6	4	14	7	17	14	14	16	3	5	14	13	13	4	13	4	14	14	18	19	8	3
sca1_63572933	14	15	8	14	4	5	4	13	6	3	3	8	5	3	6	4	3	4	4	3	6	13	4	13	3	6	4	3	3	3	9	4	4	13	4	3	3	4	3	5	4	NA	9	8	4	3	5	4	4
sca1_63572939	13	15	8	13	4	5	4	14	8	3	3	8	5	3	6	4	3	4	4	3	6	14	4	13	4	6	4	3	3	3	9	4	4	13	4	3	3	4	3	5	4	NA	5	8	4	5	5	4	4
sca1_63572966	11	12	8	14	4	7	4	14	8	6	4	14	4	4	6	4	3	4	5	3	7	15	4	14	4	7	4	4	3	4	13	4	4	14	4	3	6	4	4	4	4	4	5	8	4	7	5	5	NA
sca1_64064454	10	25	6	4	3	15	3	3	5	7	13	6	4	6	9	14	6	3	14	6	9	8	6	9	3	6	5	3	4	4	5	14	3	6	13	7	7	14	4	9	4	5	5	4	3	14	13	4	4
sca1_64065113	16	21	6	17	8	14	13	16	17	19	14	16	16	7	14	13	13	5	18	19	14	17	13	14	15	14	19	18	16	8	19	14	18	16	15	17	17	14	16	16	13	16	18	57	13	16	16	19	13
sca1_64072450	10	36	13	17	17	13	13	6	15	13	13	13	13	4	14	14	17	14	17	18	13	13	18	18	17	18	4	7	7	16	18	16	6	13	17	13	14	19	18	18	7	16	13	15	16	13	13	15	16
sca1_64072502	12	23	14	14	13	14	8	4	9	14	17	18	16	4	4	13	19	17	15	9	6	15	13	8	3	15	7	9	9	13	14	14	4	5	15	5	13	13	13	13	15	15	14	14	9	14	6	4	14
sca1_64072562	10	23	14	15	14	19	13	13	13	16	16	19	19	9	16	56	14	14	19	14	14	65	17	59	14	14	14	18	19	14	14	14	9	56	14	18	13	84	14	14	18	14	16	18	18	14	14	16	14
sca1_64072588	14	26	14	13	14	19	13	13	14	14	13	53	17	9	14	56	14	14	19	13	14	65	17	58	14	14	14	18	17	14	14	14	9	56	14	16	14	79	14	14	18	14	15	19	17	14	14	16	14
sca1_64072629	15	27	13	13	18	15	14	13	14	14	14	53	15	7	16	56	19	15	14	13	14	74	15	53	14	14	6	14	14	16	18	14	9	58	19	15	13	73	14	14	7	13	14	13	14	14	13	16	14
sca1_64072936	15	23	18	13	13	6	13	15	13	16	14	13	16	14	14	18	17	5	13	16	13	15	8	19	13	8	13	5	13	5	16	9	18	19	17	13	13	14	14	14	6	15	15	17	14	16	14	14	16
sca1_64072994	11	22	14	15	17	9	14	16	13	14	15	13	18	14	19	14	14	8	15	14	14	14	14	18	18	17	13	14	13	8	19	18	17	13	13	14	19	14	16	13	13	13	16	16	18	14	16	15	13
sca1_64073015	10	19	18	18	15	9	13	13	18	17	13	17	15	14	17	18	14	8	19	14	18	14	8	19	19	19	13	14	14	8	13	16	14	13	13	17	16	13	14	17	9	13	15	16	16	14	15	14	14
sca1_64073091	11	18	5	5	8	5	7	4	4	3	6	19	14	3	15	7	8	14	13	7	14	8	6	13	6	15	4	9	3	5	16	8	9	13	5	13	4	19	7	5	6	13	13	4	9	9	4	4	9
sca1_64076735	10	17	4	4	7	3	3	7	3	14	5	6	4	4	3	14	17	4	7	6	4	3	3	14	4	4	5	6	4	7	4	5	4	14	13	7	14	6	14	17	4	13	5	9	3	7	8	4	4
sca1_64094562	12	20	5	3	3	3	3	18	13	13	4	5	4	3	13	4	9	15	3	13	14	19	14	3	4	14	6	4	5	14	18	13	9	15	19	13	6	14	4	14	18	14	4	14	13	13	14	14	14
sca1_64096666	14	19	8	19	13	4	5	14	16	14	8	14	17	9	7	16	14	13	8	8	13	14	8	15	15	4	7	14	5	15	14	8	18	16	17	9	16	14	13	14	14	9	15	9	13	8	8	13	14
sca1_64096889	15	20	18	19	6	15	4	7	14	14	17	17	14	16	9	13	13	6	15	14	16	14	17	13	8	17	5	18	14	17	13	16	13	13	17	13	19	19	17	16	14	18	14	8	14	13	18	15	14
sca1_64198161	12	10	4	7	18	14	7	4	7	6	13	13	5	8	5	18	7	3	18	8	4	5	14	14	14	8	14	15	13	4	8	4	8	6	9	3	8	7	6	13	4	14	6	18	9	14	4	7	5
sca1_64198185	11	10	4	4	18	14	7	4	7	6	14	14	5	8	5	14	7	3	15	7	4	7	9	13	13	8	8	9	13	4	8	4	7	5	9	3	8	7	8	14	4	6	6	17	9	13	3	6	5
sca1_64198208	11	13	5	4	15	14	6	4	7	6	9	14	3	4	3	13	6	4	14	4	4	7	6	6	8	7	8	8	13	4	8	4	5	4	4	3	8	7	5	14	3	4	6	17	4	13	4	3	3
sca1_64788806	12	12	4	7	5	14	13	13	9	16	17	7	5	13	6	15	14	15	15	13	5	3	9	3	13	14	15	18	14	9	17	7	14	6	14	3	4	14	13	14	17	14	8	17	16	14	6	15	14
sca1_64788821	13	12	4	7	5	14	13	14	9	16	19	8	9	13	6	4	14	14	15	14	14	3	9	3	13	13	19	18	15	9	19	13	8	6	14	4	4	17	14	17	14	14	4	6	4	14	5	18	9
sca1_64860020	13	10	3	4	3	16	4	3	6	8	7	6	3	4	14	13	7	3	9	9	13	5	13	9	4	15	13	3	5	3	6	17	4	17	6	7	14	14	5	17	4	15	3	7	6	8	7	4	7
sca1_65117667	11	10	15	14	5	6	16	16	17	17	18	14	16	14	15	14	18	8	16	15	13	9	19	14	13	19	19	19	15	7	15	13	8	14	8	18	14	13	14	17	7	16	14	4	7	17	13	18	14
sca1_65117756	12	18	7	13	14	13	13	14	13	14	13	15	14	4	4	13	3	13	13	14	5	14	13	13	9	13	14	14	5	5	9	13	3	19	9	4	14	14	8	14	9	4	17	18	18	15	8	7	14
sca1_65117761	12	19	7	13	14	13	13	14	13	14	13	15	14	4	4	13	5	14	13	14	5	14	13	13	9	13	14	14	5	8	9	13	3	19	9	4	17	14	8	14	9	4	17	18	18	15	8	7	14
sca1_65500664	10	11	17	14	8	7	6	14	9	15	13	15	14	13	17	16	13	16	13	15	14	15	13	18	9	18	19	7	14	8	14	17	14	18	13	14	14	15	14	13	14	14	18	5	8	13	13	14	17
sca1_65500692	10	12	17	14	8	7	6	13	9	14	13	15	19	13	17	14	19	16	13	15	14	15	13	18	9	17	19	7	14	8	14	17	14	18	13	14	14	15	14	13	14	14	18	5	8	13	13	14	17
sca1_65500697	10	12	17	14	8	7	6	13	9	14	13	15	19	13	17	14	19	16	13	15	14	15	13	18	9	17	19	7	14	8	14	17	14	18	13	14	14	14	14	13	14	14	18	5	8	13	13	14	17
sca1_65781383	10	11	18	13	18	18	13	16	6	19	13	13	14	14	19	16	17	14	13	13	18	14	13	17	14	18	18	14	9	9	16	18	14	13	8	14	13	17	9	13	9	15	9	16	14	19	15	13	16
sca1_66881821	10	12	4	4	8	9	9	14	4	6	16	14	7	9	3	13	4	3	14	4	3	9	7	6	4	16	4	6	13	8	13	3	8	15	3	9	8	6	17	13	16	14	16	13	8	14	4	14	15
sca1_66912753	11	12	17	18	14	14	14	16	16	9	14	13	13	13	14	18	14	13	13	14	19	14	18	18	5	17	13	9	14	14	13	19	16	14	13	13	16	14	17	14	5	16	17	13	13	13	14	13	14
sca1_66912784	10	12	17	18	14	14	14	13	16	14	14	13	14	14	14	18	14	14	19	13	13	13	17	17	5	17	13	9	14	14	13	19	16	14	14	13	16	14	17	18	9	16	17	13	13	14	14	9	14
sca1_66951623	11	10	4	13	4	4	3	9	4	14	4	7	5	3	6	4	14	3	3	4	5	7	4	13	3	5	4	4	13	7	4	5	4	5	7	4	9	3	3	7	14	3	4	5	8	7	3	4	8
sca1_66998683	32	68	NA	7	14	3	7	13	8	14	8	15	13	14	3	3	17	4	13	3	7	13	8	14	8	6	6	4	4	3	6	14	13	16	9	4	9	14	5	13	4	3	14	13	4	14	13	13	13
sca1_67699411	10	10	5	14	4	4	3	7	14	6	19	16	13	14	9	17	7	8	14	6	16	4	7	15	5	14	14	14	9	8	14	13	7	19	5	7	5	7	13	19	3	13	14	7	3	5	9	13	13
sca1_67740994	10	13	4	6	3	14	14	14	5	4	14	16	9	13	5	4	5	9	7	4	4	14	7	14	3	3	3	5	4	13	5	6	7	13	3	4	5	8	9	4	8	6	3	8	3	6	5	3	9
sca1_67740995	10	13	4	7	3	14	14	14	5	4	14	16	13	13	5	4	5	13	7	4	4	14	7	14	3	3	3	5	4	13	5	6	7	13	4	4	5	8	9	4	8	6	3	8	3	6	5	3	9
sca1_68202973	13	11	13	8	3	6	8	5	3	4	7	9	5	4	13	13	4	8	13	3	3	4	15	18	6	8	4	6	15	5	15	3	14	14	3	7	13	5	17	9	6	17	13	3	4	4	8	5	14
sca1_68344297	10	11	13	6	4	4	4	5	4	4	13	3	5	5	4	6	5	6	4	3	4	5	3	5	5	5	5	4	3	4	7	14	4	4	7	4	3	7	3	7	6	4	3	7	4	7	5	4	5
sca1_68363019	12	10	17	5	8	4	6	6	4	13	6	16	4	5	3	4	6	14	3	8	15	13	14	4	4	4	13	8	14	6	6	4	6	7	13	14	7	16	7	13	3	8	14	5	4	13	7	7	7
sca1_68565665	11	15	8	14	14	6	16	14	9	17	16	16	13	13	14	8	14	16	13	8	13	7	15	16	13	13	8	16	15	5	16	13	14	15	15	14	13	13	17	13	16	13	8	16	14	18	17	13	16
sca1_68565709	10	10	8	13	14	8	17	14	9	14	14	17	16	14	14	14	13	13	15	8	14	7	16	18	13	13	8	17	15	9	16	13	14	15	15	14	14	13	18	14	16	14	8	14	6	18	19	14	19
sca1_68903932	12	13	5	6	5	3	14	8	14	13	8	16	6	6	3	4	13	3	6	4	5	3	5	4	8	4	8	4	3	3	6	4	4	8	4	7	8	6	5	4	4	4	13	8	5	14	3	3	5
sca1_68932600	10	10	15	13	16	16	13	4	13	14	13	13	19	13	8	16	14	5	15	9	16	13	14	15	8	19	17	15	18	14	14	13	15	17	13	13	19	14	14	18	14	14	14	19	13	16	13	13	15
sca1_68932869	17	23	13	18	18	17	13	13	16	13	17	14	17	17	5	19	15	4	13	13	13	17	18	17	19	13	14	14	15	7	14	14	14	17	14	17	14	13	13	17	16	13	14	14	14	14	16	13	14
sca1_69407913	10	10	9	4	6	8	5	13	14	15	9	14	6	14	9	14	7	8	13	8	7	4	6	14	13	14	14	7	16	8	13	6	14	17	8	9	7	17	18	15	13	13	14	15	7	18	4	13	3
sca1_69639306	18	11	13	14	13	7	14	5	13	14	14	13	14	8	13	14	7	8	18	6	14	14	13	9	13	14	9	17	13	14	15	6	16	15	15	14	14	14	16	14	14	14	16	13	4	18	17	9	6
sca1_69639384	17	17	4	14	6	4	7	4	5	4	4	14	6	6	5	4	9	4	5	4	4	14	4	7	5	4	4	5	4	6	7	4	4	6	7	7	8	9	4	3	3	7	8	13	4	9	18	4	4
sca1_69639387	18	17	4	14	6	4	7	4	5	4	4	14	6	6	5	4	9	4	5	4	4	14	4	7	5	4	4	5	4	6	7	4	4	6	7	7	8	9	4	3	4	7	8	13	4	9	18	4	4
sca1_69639389	18	17	4	14	6	4	7	4	5	4	4	14	6	6	5	4	9	4	5	4	4	14	4	7	5	4	4	5	4	6	8	4	4	6	7	7	8	13	4	3	4	7	8	13	4	9	16	4	4
sca1_69639423	17	20	6	6	7	NA	6	4	3	3	4	14	8	4	7	3	7	3	5	4	4	16	5	5	6	4	4	8	3	6	13	3	5	5	9	8	8	14	3	15	3	5	4	14	4	9	14	6	5
sca1_69639447	17	17	6	4	8	4	5	3	NA	3	3	13	5	4	6	3	6	3	5	4	4	16	4	6	9	4	4	9	4	6	14	5	4	6	9	8	9	14	4	15	4	5	3	14	4	8	15	4	5
sca1_69639450	16	18	6	4	8	4	5	3	NA	3	3	13	6	4	7	3	6	3	6	4	4	16	4	6	9	4	4	7	4	6	14	4	4	6	13	8	9	14	4	15	4	5	3	14	4	8	15	4	5
sca1_69639459	15	17	6	3	8	4	5	4	NA	4	3	14	6	4	9	3	6	3	6	4	4	16	4	6	9	5	4	7	4	4	13	4	4	6	13	8	13	14	3	19	4	5	3	14	4	13	15	4	5
sca1_69856997	10	10	7	8	3	13	5	3	4	4	6	4	9	4	4	4	5	4	4	9	6	8	3	4	7	5	13	14	6	4	14	3	4	9	7	13	6	4	5	9	NA	6	3	6	5	4	4	3	4
sca1_69857036	10	16	18	13	3	18	14	13	14	13	14	14	15	15	13	15	14	13	14	13	16	19	16	13	17	16	14	14	13	13	14	15	9	18	18	17	14	19	17	13	17	13	16	17	13	18	17	14	14
sca1_69857047	11	16	15	14	3	18	8	13	8	17	13	14	18	14	13	14	8	13	17	14	13	19	16	14	14	16	19	14	8	18	14	15	9	16	18	13	18	19	15	13	16	13	14	17	16	17	13	14	13
sca1_69857080	13	16	16	14	3	19	8	14	7	17	19	14	13	14	13	13	5	13	13	18	14	16	16	15	14	15	16	14	14	7	14	15	9	16	18	18	17	18	14	15	15	15	14	16	14	18	14	14	13
sca1_69978071	11	14	9	8	3	5	6	14	4	7	3	14	3	13	13	8	18	14	13	17	14	18	3	14	3	14	14	3	14	13	13	15	8	14	9	13	14	15	14	58	17	4	3	17	14	17	13	16	15
sca1_69978078	11	13	9	8	3	5	6	14	5	8	3	14	3	14	14	8	18	16	14	17	14	19	3	14	3	14	14	3	14	13	13	15	8	14	9	13	15	15	14	63	19	4	3	17	14	17	13	16	15
sca1_69978124	12	22	18	8	3	4	9	14	8	7	3	14	3	14	19	8	13	14	13	13	15	19	3	14	3	16	14	5	15	14	14	14	13	17	14	14	13	16	14	68	18	4	3	14	13	16	7	16	16
sca1_69978129	11	22	17	8	3	3	9	14	6	9	3	14	3	6	17	8	13	14	13	15	13	19	3	9	3	16	18	4	16	8	14	17	9	17	14	19	14	14	13	68	17	4	3	13	13	16	7	13	16
sca1_69978139	10	24	14	8	3	3	9	14	8	13	3	8	3	6	16	8	13	18	14	18	16	19	3	9	3	13	14	4	13	14	13	14	8	19	15	13	13	15	13	67	18	4	3	5	14	16	8	14	16
sca1_70208265	17	19	6	14	9	15	7	5	13	19	14	14	17	16	13	14	15	13	14	17	5	18	14	16	14	16	6	13	14	19	16	3	13	19	19	4	14	19	17	3	13	17	9	6	9	16	14	19	17
sca1_70208309	13	13	4	19	9	14	13	5	14	17	14	14	16	13	13	7	13	8	14	14	14	16	16	14	14	4	14	19	13	14	14	4	14	19	14	4	13	19	14	3	13	16	6	5	13	13	14	15	19
sca1_70208362	10	16	6	19	8	15	8	4	13	17	14	15	16	14	13	7	13	8	13	13	5	16	16	14	14	15	8	18	13	17	14	3	14	19	19	4	13	19	16	3	13	16	8	5	9	13	13	15	19
sca1_70229294	14	10	14	13	15	16	7	14	14	14	13	14	18	13	14	14	14	14	19	14	18	19	14	14	17	14	18	5	16	13	14	13	13	17	18	19	14	14	19	15	19	13	16	18	17	17	13	16	15
sca1_70229295	14	10	14	13	15	16	7	14	14	14	13	14	18	13	14	14	14	14	19	14	18	19	14	14	17	14	18	5	16	13	14	13	13	17	18	19	14	14	19	15	19	13	16	18	17	17	13	16	15
sca1_70229318	11	11	14	19	15	16	5	14	15	14	13	14	18	13	16	14	13	14	19	14	13	19	13	14	17	14	13	5	14	13	14	16	18	17	18	19	14	14	19	14	16	13	16	18	17	17	13	14	15
sca1_70400713	10	29	3	3	4	3	3	6	4	4	4	4	4	3	3	4	14	4	4	NA	3	4	3	3	3	4	4	3	3	5	3	NA	3	NA	4	3	3	14	3	14	4	7	4	14	3	13	8	4	3
sca1_70443907	11	10	9	9	3	7	7	7	8	3	3	6	6	8	7	14	7	4	14	3	14	7	4	6	3	13	7	3	14	4	7	5	NA	13	9	4	4	9	6	13	3	18	13	15	8	6	5	4	7
sca2_71767	11	10	14	6	3	5	3	14	7	9	19	17	14	8	6	13	13	13	19	13	13	8	4	8	6	4	6	4	13	4	9	13	4	19	13	14	8	13	15	16	13	14	9	8	7	8	15	14	13
sca2_289393	13	12	3	3	5	6	13	15	6	13	7	7	6	4	7	6	13	9	13	13	14	14	14	14	3	9	4	13	14	9	18	19	14	15	16	13	15	4	5	13	13	5	17	13	13	16	13	7	15
sca2_301394	10	10	8	5	3	7	8	4	3	8	13	4	5	17	7	7	9	4	8	4	14	8	7	13	14	7	18	5	4	9	19	3	3	13	9	13	13	4	13	15	6	7	18	18	3	9	6	8	14
sca2_455852	11	13	7	7	13	8	9	4	14	13	13	13	13	7	15	15	14	7	14	13	14	14	14	14	9	13	7	7	8	13	14	14	14	15	17	13	16	14	5	18	5	13	14	13	17	14	13	13	13
sca2_668857	13	10	13	13	14	13	14	13	14	13	13	5	14	13	14	19	16	16	14	13	14	14	13	18	6	13	14	7	5	14	13	14	9	17	8	14	17	16	14	14	19	6	17	14	13	16	19	8	18
sca2_668870	12	10	14	13	14	9	14	13	14	14	13	5	14	13	13	19	14	17	13	13	16	14	14	19	7	13	16	14	5	14	13	17	7	19	8	14	16	17	15	14	18	5	14	16	16	13	13	14	15
sca2_669037	11	10	13	13	14	14	14	19	14	14	14	7	15	17	18	19	14	14	16	16	14	19	17	15	7	15	18	16	9	17	13	16	15	13	13	13	13	17	14	14	14	9	14	13	14	15	16	15	13
sca2_732031	10	10	14	14	4	16	4	13	13	14	13	17	14	14	13	16	13	13	17	13	17	14	16	18	5	19	16	14	13	17	13	14	17	17	15	18	17	13	14	13	14	13	14	15	8	9	19	14	15
sca2_1021641	12	11	8	8	3	3	13	3	6	3	3	13	3	3	14	3	13	13	15	9	3	3	3	3	15	14	3	5	3	14	14	14	3	14	3	16	7	8	3	14	15	3	17	3	3	13	16	13	3
sca2_1021814	14	10	8	5	3	4	5	3	3	3	3	13	3	3	6	3	14	7	8	3	3	3	3	3	9	9	3	3	3	7	15	17	3	15	3	5	3	3	3	19	8	3	14	3	3	16	13	8	3
sca2_1045532	11	13	6	7	7	16	6	14	15	14	13	14	5	14	13	8	14	14	13	7	14	14	7	14	15	17	14	7	14	13	15	9	14	19	8	13	18	13	14	13	13	16	17	14	7	14	4	9	14
sca2_1062276	15	10	9	15	14	8	14	13	5	14	14	14	15	13	16	17	17	4	14	13	14	13	15	14	9	9	9	16	14	13	13	18	15	16	14	8	8	14	9	14	15	14	13	13	8	9	6	15	18
sca2_1094202	10	11	15	16	4	17	17	16	17	18	4	15	13	13	15	14	16	6	13	13	3	14	15	13	14	13	13	8	4	14	13	15	15	13	15	18	15	15	14	18	14	16	16	4	17	18	14	14	14
sca2_1094328	13	10	13	14	15	13	7	14	14	13	16	17	13	13	16	14	6	7	13	14	14	14	13	13	8	18	19	8	14	15	13	13	14	14	13	17	9	8	4	19	14	13	14	14	13	9	14	9	13
sca2_1108049	10	10	7	14	9	13	8	14	14	14	4	14	13	3	14	13	13	14	14	7	4	5	7	9	8	14	13	7	8	8	7	6	6	13	14	8	3	8	3	17	6	18	14	6	7	14	13	13	13
sca2_1229264	16	10	13	13	9	4	14	17	14	5	14	16	4	7	14	13	15	8	9	13	18	17	14	19	14	18	14	4	7	5	14	9	13	15	7	14	9	15	14	13	14	19	14	14	8	14	7	6	13
sca2_1229377	13	10	18	16	16	9	18	14	14	18	13	13	7	16	18	13	16	17	13	15	14	19	15	17	14	16	15	5	18	14	13	16	13	15	16	14	17	13	18	14	14	14	16	18	13	17	14	7	13
sca2_1337192	10	11	13	14	4	5	14	17	8	19	17	13	17	19	8	15	14	14	14	18	13	19	17	14	7	14	19	13	15	19	13	14	15	18	14	14	13	14	14	16	13	14	14	13	8	19	13	14	16
sca2_1366353	11	13	14	17	8	6	7	14	14	15	13	9	8	9	9	9	14	4	13	7	13	13	13	14	7	13	14	5	9	14	18	8	14	8	13	14	8	13	8	9	6	14	4	19	7	13	5	14	13
sca2_1422189	15	12	14	3	5	4	13	9	19	5	14	15	5	4	14	14	6	14	13	3	9	15	14	8	14	17	15	13	14	4	14	13	9	16	16	5	8	13	9	19	15	13	13	13	4	13	13	14	9
sca2_1778864	12	10	16	14	3	14	14	14	13	13	5	19	14	6	13	18	17	13	9	16	14	17	6	14	4	7	14	9	15	13	14	19	14	18	13	19	16	5	13	14	14	16	9	14	7	14	15	17	19
sca2_1827502	14	13	8	14	3	15	13	4	5	13	14	13	13	3	13	17	5	4	15	14	3	14	14	15	14	13	14	14	9	9	14	14	13	14	14	16	14	16	8	16	14	13	8	14	13	7	15	4	14
sca2_1827539	11	11	8	14	3	17	13	4	5	14	14	13	13	3	13	17	7	4	16	14	3	14	14	15	14	13	14	14	9	8	14	14	14	14	14	17	14	16	9	16	14	13	8	14	13	7	16	3	14
sca2_1827541	11	11	8	14	3	17	13	4	5	14	14	13	13	3	13	17	7	4	16	14	3	14	14	15	14	13	14	14	9	8	14	14	14	14	14	17	14	16	9	16	14	13	8	14	13	7	16	4	14
sca2_1953520	12	11	13	4	4	7	7	4	NA	6	3	5	17	8	NA	14	13	4	NA	13	9	17	13	16	NA	8	14	NA	9	NA	7	NA	9	4	14	NA	14	7	5	NA	13	3	14	5	4	4	7	4	13
sca2_2126657	11	11	17	16	9	19	5	13	13	13	14	15	13	19	14	14	13	13	14	15	14	13	18	16	14	14	19	13	14	15	14	14	13	16	19	19	15	13	14	13	16	13	13	14	13	15	17	15	14
sca2_2126702	12	13	13	14	7	16	6	17	14	13	14	15	19	18	14	17	14	14	13	14	14	9	15	14	14	16	14	9	14	15	14	14	9	16	18	16	14	13	14	13	15	19	15	14	14	13	16	13	14
sca2_2149460	10	12	3	8	4	5	5	6	7	14	14	6	14	3	5	14	9	13	4	5	14	6	7	14	NA	13	7	6	4	8	5	5	9	14	7	4	4	5	6	14	3	7	14	9	7	13	6	4	8
sca2_2246458	10	14	14	16	14	14	15	13	14	18	19	13	14	16	14	18	13	14	16	15	19	13	18	13	17	15	14	13	13	14	14	14	14	16	14	15	18	15	14	18	13	18	14	13	14	18	14	14	17
sca2_2258535	10	10	19	15	13	7	19	18	15	18	16	17	9	13	8	19	7	17	15	14	13	9	15	16	16	16	19	9	6	9	13	19	14	14	16	14	13	14	15	17	9	13	13	15	18	13	17	14	16
sca2_2274609	11	10	6	14	6	6	5	14	8	4	16	13	7	13	14	14	13	13	14	9	3	6	13	5	5	19	15	3	3	6	19	9	14	15	14	14	8	4	14	16	4	7	4	6	6	4	13	14	14
sca2_2282123	10	10	13	14	14	6	14	14	8	14	13	13	5	4	13	14	17	5	16	6	15	14	16	16	13	14	14	13	14	9	17	13	14	13	8	13	14	19	5	16	18	14	18	16	9	15	15	13	13
sca2_2282127	10	10	13	16	14	6	14	14	8	14	13	13	5	4	13	14	18	5	16	6	15	14	16	16	14	14	14	13	14	9	17	13	14	13	8	13	14	13	5	16	18	14	18	16	9	15	17	13	13
sca2_2313484	11	11	14	14	7	5	14	14	9	15	14	13	8	13	7	15	15	14	14	16	7	14	13	13	14	18	16	9	15	7	14	14	14	14	14	14	14	19	15	14	13	13	14	14	13	14	14	13	13
sca2_2418980	11	15	4	14	15	4	7	17	6	7	7	13	6	4	9	13	13	6	14	6	14	8	7	14	14	15	18	7	4	4	6	14	6	13	8	14	18	6	5	19	8	6	8	4	14	6	14	7	5
sca2_2419088	11	13	14	14	16	4	13	14	14	7	13	14	15	9	16	13	17	13	13	8	14	15	14	14	14	18	14	9	3	7	13	15	14	19	15	18	15	9	9	16	9	13	8	9	16	13	15	13	16
sca2_2436155	10	10	6	17	15	19	9	13	5	6	7	14	13	14	9	19	3	13	14	14	14	14	9	9	5	9	4	9	6	4	14	17	7	15	14	14	7	8	13	14	14	13	14	14	13	17	7	13	5
sca2_2600059	11	11	14	14	4	8	5	7	6	16	14	16	18	8	15	17	14	8	18	13	14	13	13	13	8	9	16	8	9	17	9	19	7	13	6	13	4	14	9	16	13	14	9	3	7	14	9	14	13
sca2_2715120	11	10	4	13	13	7	14	8	7	13	13	13	4	6	14	4	14	7	9	5	13	5	13	3	6	14	14	4	3	5	14	7	5	19	13	6	13	13	4	14	14	9	5	9	5	14	7	3	6
sca2_2873004	14	10	13	15	6	16	5	7	13	14	19	14	14	15	14	15	19	13	14	19	14	13	13	13	14	18	19	13	19	14	17	15	13	19	13	14	13	15	14	17	15	14	14	13	17	19	8	18	13
sca2_2887991	10	10	16	13	14	15	7	13	9	14	17	8	8	14	8	9	14	5	16	13	14	15	16	15	3	15	6	14	7	14	9	7	14	14	16	14	19	19	15	16	15	6	17	8	9	17	17	14	14
sca2_2888014	14	11	16	13	14	15	7	13	9	15	17	8	8	14	9	9	14	5	16	13	14	15	16	16	3	15	6	14	7	14	9	7	14	14	16	9	19	19	16	19	15	6	13	8	14	17	17	14	14
sca2_2888028	13	13	16	13	14	15	7	13	9	15	17	8	8	14	9	9	14	5	16	13	14	15	16	16	3	15	6	14	7	14	9	8	14	14	16	9	19	19	16	19	15	6	13	9	14	17	17	14	14
sca2_2996256	10	10	3	6	4	13	8	9	13	7	14	14	8	4	3	16	9	6	7	14	8	3	13	13	5	9	13	13	18	8	7	15	5	14	14	9	9	19	3	13	4	17	5	13	8	9	14	5	7
sca2_3023141	10	12	9	15	16	14	14	14	13	9	18	16	15	13	16	14	13	4	17	13	13	14	15	14	14	13	13	18	18	13	9	13	14	16	7	9	14	9	14	16	13	18	18	13	9	7	14	14	13
sca2_3023158	11	15	9	15	13	14	14	14	14	9	16	16	14	19	16	14	13	6	15	13	13	14	14	14	14	14	14	18	18	13	9	14	14	16	7	9	14	13	14	16	13	18	17	13	9	7	14	14	13
sca2_3023176	10	14	9	15	13	14	14	13	13	9	16	16	14	19	16	14	13	4	15	19	13	14	14	14	14	13	14	18	18	13	9	14	14	14	7	9	14	9	14	15	18	18	17	14	9	7	14	14	13
sca2_3023194	10	16	9	15	13	14	14	14	14	9	15	16	14	19	16	14	13	6	15	19	13	14	14	14	14	13	14	18	18	13	9	14	14	14	7	9	14	13	14	15	18	18	17	14	7	7	14	13	13
sca2_3303858	11	16	5	13	4	4	4	3	3	4	4	3	7	4	7	5	6	6	3	4	4	8	4	4	4	4	4	4	5	4	4	5	4	4	4	3	5	14	4	3	8	5	3	3	3	3	7	3	3
sca2_3304626	11	20	16	13	14	13	5	4	6	8	14	4	6	4	15	14	15	16	14	4	5	4	3	13	7	13	14	4	4	14	14	13	16	3	14	8	14	19	14	19	14	17	4	5	4	8	13	13	13
sca2_3395544	12	12	14	17	14	9	13	8	9	13	17	16	15	8	14	19	5	18	13	15	14	14	13	14	8	14	17	15	9	14	14	13	4	14	18	16	9	18	17	16	17	14	17	13	9	18	14	7	18
sca2_3395634	13	11	14	14	9	8	8	8	9	13	17	17	14	8	15	18	5	13	13	13	14	14	9	14	8	14	14	14	8	14	14	13	4	14	17	14	9	14	13	16	15	14	17	18	8	17	14	7	17
sca2_3395647	11	12	14	14	9	8	8	8	9	13	17	17	14	8	14	18	5	13	13	13	14	14	9	14	8	14	14	14	8	14	14	13	4	14	17	14	9	14	13	16	15	14	17	18	8	17	14	7	17
sca2_3395659	11	12	14	14	9	8	8	8	9	13	17	17	14	8	14	18	5	13	13	13	14	14	9	14	8	14	14	14	8	14	14	13	4	14	17	14	9	14	13	16	15	14	17	18	8	17	14	7	17
sca2_3395663	11	12	14	14	9	8	8	8	9	13	17	17	14	8	14	18	5	13	13	13	14	14	9	14	8	14	14	14	8	14	14	13	4	14	17	14	9	14	13	16	15	14	17	18	8	17	14	7	17
sca2_3465048	11	13	8	13	18	15	17	9	3	14	18	13	14	13	19	18	17	13	16	16	15	13	13	13	3	16	14	14	14	9	16	13	18	14	14	14	14	13	8	13	17	16	16	19	9	14	16	18	14
sca2_3471922	18	10	8	5	5	6	4	4	7	14	14	5	14	15	8	13	17	9	16	14	13	17	14	19	3	8	14	18	15	8	13	14	4	14	6	7	9	8	15	9	14	14	14	13	14	4	13	14	13
sca2_3581320	11	14	14	9	5	9	4	6	6	13	7	5	9	14	9	14	8	15	7	13	14	8	4	4	4	14	5	4	14	3	7	18	16	9	5	13	8	7	4	14	13	14	6	3	13	4	13	5	4
sca2_3581444	16	13	14	19	6	9	5	7	6	17	6	9	9	16	7	15	15	14	19	16	17	14	7	13	7	15	7	4	14	6	9	14	14	14	14	15	13	14	13	16	14	14	14	13	14	5	17	13	6
sca2_3581461	17	13	14	19	6	9	5	7	6	17	6	9	9	17	7	15	15	14	19	16	17	13	7	13	7	15	7	4	14	6	9	14	14	14	14	15	13	14	13	17	14	14	14	13	14	5	15	13	6
sca2_3591352	11	12	5	16	7	6	6	14	14	4	13	14	14	14	13	16	6	4	6	6	6	13	14	14	4	7	7	3	13	14	3	13	7	16	5	14	14	3	7	14	13	8	14	4	7	14	9	3	7
sca2_3925028	11	13	7	14	4	4	8	19	5	4	6	14	6	6	16	4	7	16	14	6	3	8	13	4	7	14	14	4	4	5	13	14	14	13	15	18	3	9	5	13	14	13	6	9	4	18	16	3	4
sca2_3925038	11	15	7	14	3	4	8	18	5	4	5	13	6	6	16	3	14	13	14	6	3	5	9	4	7	14	14	4	4	5	13	13	14	19	15	16	3	9	4	13	14	15	6	9	4	15	15	4	4
sca2_4130535	12	11	7	4	9	3	4	4	4	6	8	3	6	3	4	6	4	6	7	5	4	4	4	4	4	3	6	6	14	3	4	3	4	4	6	3	4	6	7	8	4	4	3	3	4	4	6	4	4
sca2_4130726	15	13	4	3	13	6	3	3	4	14	8	4	9	4	4	7	6	14	4	6	8	9	3	4	4	3	8	9	14	7	5	3	3	5	7	5	7	5	13	13	3	4	4	5	3	4	5	6	13
sca2_4324191	12	10	15	13	8	5	5	14	7	14	8	14	14	13	4	13	18	8	14	17	14	14	13	13	8	19	14	4	13	5	14	14	4	16	13	16	13	9	17	18	14	14	13	16	6	5	14	14	14
sca2_4328116	10	11	9	16	6	14	13	16	7	14	13	13	8	13	14	8	18	16	17	13	14	7	13	14	14	18	14	14	18	15	15	13	17	13	14	14	13	13	13	13	13	15	14	13	13	8	13	16	13
sca2_4328133	10	11	9	17	6	13	13	17	7	14	13	14	7	13	14	13	13	17	17	13	13	6	14	14	14	17	14	15	18	16	13	14	13	13	14	14	14	14	14	13	14	19	14	19	14	9	14	17	19
sca2_4328258	11	10	3	14	4	7	6	14	4	13	16	17	8	9	4	7	16	13	7	7	5	5	9	7	5	7	19	14	19	14	14	13	14	15	15	9	8	15	7	17	14	9	9	16	9	8	14	13	13
sca2_4401791	10	10	4	6	4	4	4	3	5	3	3	4	4	4	4	4	9	14	7	3	4	7	6	5	3	4	7	3	4	4	4	8	4	4	4	3	5	3	6	6	8	3	4	3	4	3	13	4	6
sca2_4418998	12	15	16	13	13	13	14	13	13	15	15	14	13	14	15	14	14	17	15	17	14	13	15	15	15	17	18	7	16	13	14	14	18	14	19	19	14	14	14	18	18	14	17	14	14	16	8	15	13
sca2_4539481	15	11	4	7	4	8	4	8	4	4	3	3	8	7	5	13	13	4	6	14	6	13	8	13	3	4	4	4	14	3	3	4	4	3	14	5	4	4	3	7	3	5	14	13	9	3	7	14	5
sca2_4550046	13	16	5	4	4	4	5	5	3	4	4	3	4	4	4	8	7	3	7	8	4	5	9	4	4	3	14	3	3	4	9	4	5	3	4	4	7	3	4	4	6	4	3	8	4	8	4	4	6
sca2_4607268	11	10	15	14	5	17	13	7	6	15	14	5	14	17	6	13	4	13	18	17	8	13	8	14	8	14	19	14	14	14	4	15	14	13	14	14	15	9	14	17	13	14	17	9	19	8	13	5	17
sca2_4688080	10	16	14	9	8	9	3	4	14	14	13	13	4	9	8	13	6	13	14	17	13	13	5	16	14	14	9	7	14	13	16	14	14	9	8	14	14	15	18	19	7	6	18	9	13	8	6	6	8
sca2_4811111	10	13	4	13	3	8	7	5	15	5	14	13	19	NA	14	13	13	15	13	5	13	14	18	9	18	17	14	5	8	6	7	13	15	17	14	6	14	14	6	13	8	13	7	13	8	15	13	8	9
sca2_4811183	11	26	4	13	5	8	7	5	8	15	14	9	19	6	3	13	13	15	18	5	13	14	18	9	18	17	14	7	8	8	13	14	7	8	14	5	14	8	6	13	8	14	6	14	NA	14	13	8	9
sca2_4811192	11	13	14	14	4	9	7	8	8	5	14	9	19	6	3	13	13	15	6	14	13	14	18	9	18	14	15	6	8	7	7	14	7	8	14	5	14	8	6	13	14	14	6	14	NA	5	13	8	9
sca2_4845081	10	12	6	8	7	14	6	4	8	8	5	3	19	9	7	13	8	13	13	15	13	14	17	14	3	14	6	6	16	6	7	6	4	3	9	14	15	3	8	3	13	6	18	NA	13	4	13	9	17
sca2_4845107	12	14	7	9	5	14	8	3	9	8	6	14	14	9	14	13	13	18	18	18	18	14	18	17	3	13	15	14	15	8	15	13	13	4	13	16	14	14	14	6	13	9	13	3	16	4	14	9	15
sca2_4845115	12	15	13	13	5	15	8	3	14	7	13	6	14	15	14	14	16	15	15	9	13	18	15	14	4	15	7	15	16	7	19	14	9	4	13	14	14	5	16	7	14	3	18	13	17	4	15	9	16
sca2_4953884	11	13	17	8	13	13	14	9	17	15	14	18	14	13	15	13	14	5	16	13	14	13	13	16	16	14	17	17	14	6	13	13	14	19	7	15	14	9	7	13	15	17	14	14	14	14	13	13	13
sca2_4953902	10	13	16	8	13	13	9	9	17	15	14	17	14	13	15	18	13	5	16	13	14	13	13	16	16	14	17	17	14	6	13	13	14	19	9	13	14	9	7	13	15	17	14	14	14	14	14	13	13
sca2_4953914	10	15	16	8	13	13	9	9	17	15	14	17	14	13	15	18	13	5	16	13	14	13	13	16	16	14	17	17	14	6	13	19	14	19	9	13	14	9	7	13	15	17	14	14	14	14	14	13	13
sca2_4953917	10	15	16	8	13	13	9	9	17	15	14	17	14	13	15	18	13	5	16	13	14	13	13	16	16	14	17	17	14	6	13	19	14	19	9	13	14	9	7	13	15	17	14	14	14	14	14	13	13
sca2_4953921	10	16	16	8	13	13	9	9	17	15	14	17	14	13	15	18	14	5	16	13	14	13	13	16	16	14	17	18	14	6	13	19	14	19	7	13	14	9	7	13	15	15	14	14	16	14	13	13	13
sca2_4953924	11	15	16	8	13	13	9	9	17	15	14	17	14	13	15	18	13	5	16	13	14	13	13	16	16	14	17	17	14	6	13	19	14	19	9	13	14	9	7	13	15	15	14	14	14	14	14	13	13
sca2_4953942	11	14	16	8	13	13	9	9	17	15	13	17	14	13	14	18	13	5	14	13	14	13	13	16	14	14	17	17	14	6	13	18	14	19	9	13	14	9	7	13	15	15	14	14	14	14	14	13	13
sca2_4954039	12	10	4	3	5	13	4	3	6	13	14	13	8	3	17	4	6	4	14	3	3	6	6	4	14	6	4	4	4	8	4	16	4	18	6	13	6	19	4	19	4	17	3	9	5	18	4	9	9
sca2_4960964	12	13	13	9	8	17	5	13	5	9	18	14	3	14	14	7	3	9	13	5	4	4	4	14	5	13	17	4	13	6	9	6	18	13	6	8	15	15	8	13	4	4	3	8	6	7	7	6	4
sca2_5129017	12	13	15	13	17	18	9	18	5	13	19	9	15	19	15	19	13	19	14	14	14	19	19	15	7	16	17	7	13	14	14	13	9	13	19	18	15	8	13	14	18	17	14	14	5	13	15	14	18
sca2_5172048	10	10	7	4	4	3	3	3	5	13	6	4	14	4	4	14	8	13	13	5	3	14	14	9	4	7	7	8	6	4	3	4	4	9	7	3	14	4	5	3	3	4	14	14	3	4	6	9	9
sca2_5203868	16	13	4	5	7	14	7	19	18	19	8	7	14	15	6	14	15	7	13	13	8	15	5	17	13	6	14	14	14	8	16	14	14	14	9	18	17	15	7	9	13	9	9	13	13	13	15	14	14
sca2_5374519	13	11	16	14	6	14	9	8	4	4	6	13	13	8	4	16	14	7	6	17	5	14	4	9	4	8	15	14	14	5	4	5	4	5	13	4	19	6	7	13	15	9	13	9	4	13	6	13	13
sca2_5374539	17	12	13	14	6	14	7	8	4	5	4	13	14	6	4	18	13	6	7	13	5	14	3	7	4	8	13	13	14	5	3	4	4	5	13	4	17	6	4	13	14	7	18	9	4	13	6	14	9
sca2_5404767	12	12	5	14	4	4	4	6	9	6	6	9	3	3	16	4	14	5	14	14	3	8	4	5	5	7	6	5	4	6	14	14	9	13	4	14	3	13	4	18	8	19	4	4	13	4	7	3	3
sca2_5404769	12	11	5	14	4	4	4	6	9	6	6	9	3	3	16	4	14	5	14	14	3	8	4	5	5	7	6	5	4	6	14	14	9	13	4	14	4	13	4	18	8	19	4	4	13	4	7	3	3
sca2_5508831	11	14	6	3	13	9	5	6	9	7	7	14	14	13	6	14	13	7	8	14	5	17	8	14	6	14	5	4	4	14	14	19	18	13	13	16	16	18	8	14	14	3	18	13	9	18	8	4	13
sca2_6045108	13	12	19	13	14	9	7	8	7	19	17	13	13	8	18	14	17	13	13	14	15	13	18	13	13	14	14	13	15	8	16	13	13	14	13	9	17	14	14	56	18	13	14	15	7	17	13	13	17
sca2_6045118	14	10	19	13	19	9	7	9	6	18	13	19	14	7	18	13	15	13	14	13	14	18	19	13	7	14	14	13	13	8	15	14	14	14	14	9	14	16	14	56	13	19	14	15	7	17	19	14	14
sca2_6045130	14	14	19	13	19	8	7	9	6	18	18	19	13	7	18	13	15	14	16	13	14	15	13	13	7	8	14	17	16	8	15	14	14	13	14	9	19	14	17	54	19	19	14	14	7	16	19	14	14
sca2_6045139	14	15	17	9	14	8	7	9	6	18	17	13	9	13	13	14	15	14	15	19	14	15	14	13	7	8	17	14	16	7	14	14	14	14	14	8	16	13	14	19	17	19	16	13	5	14	14	14	14
sca2_6045165	14	13	5	9	14	4	7	3	4	15	13	14	6	13	13	15	13	13	13	19	13	6	14	7	7	6	16	4	13	7	15	13	13	18	15	4	17	14	19	14	9	14	14	3	4	15	17	14	19
sca2_6090561	12	11	13	16	18	14	18	13	16	13	18	17	14	14	18	13	18	13	13	18	17	13	14	15	16	14	16	14	13	8	14	18	16	17	14	13	18	14	14	14	13	13	13	15	14	18	14	15	13
sca2_6143297	13	13	13	13	8	14	3	5	6	5	8	15	4	7	13	6	3	6	6	14	14	5	14	7	4	9	8	3	9	8	14	9	8	15	13	13	14	13	13	6	9	16	14	8	6	9	14	8	18
sca2_6143340	12	13	15	13	8	14	4	5	6	5	8	13	4	7	13	6	3	9	6	14	14	5	14	7	4	13	8	3	9	8	14	9	8	15	13	13	15	13	14	6	9	16	14	9	6	9	14	8	18
sca2_6143343	12	13	15	13	8	14	4	5	6	5	8	13	4	7	13	7	3	9	6	14	14	5	14	7	4	13	8	3	9	8	14	9	8	15	13	13	15	13	14	6	9	16	14	9	6	9	14	8	18
sca2_6143348	12	13	15	13	8	15	5	5	6	5	8	13	4	7	13	7	3	9	6	14	14	5	14	7	4	13	8	3	9	8	14	9	8	16	13	13	15	13	14	6	9	16	14	9	6	9	14	8	18
sca2_6143350	12	13	15	13	14	15	5	5	6	5	8	13	4	7	13	7	3	9	6	14	13	5	14	7	4	13	8	3	9	8	14	9	8	16	13	13	15	13	14	6	9	16	14	9	6	9	14	8	18
sca2_6434200	11	14	15	5	9	13	8	14	13	14	13	14	9	13	14	9	14	14	14	15	18	7	13	9	18	18	14	13	13	6	15	13	18	16	17	18	14	14	15	14	15	14	13	13	8	13	14	15	18
sca2_6563222	13	15	7	14	7	15	4	3	3	4	4	4	14	16	3	16	14	14	3	8	13	15	18	6	3	8	5	3	7	3	4	3	4	4	4	3	9	3	14	4	13	3	15	7	3	4	8	14	7
sca2_6672653	12	14	18	14	9	13	4	15	8	6	18	6	8	15	13	19	7	14	19	17	9	14	14	13	8	6	14	4	14	13	17	6	6	13	7	13	17	14	17	16	9	8	17	7	8	14	15	9	16
sca2_6678059	24	13	17	14	13	14	9	16	13	14	14	16	9	14	14	17	9	13	7	17	14	14	19	13	8	19	13	8	13	13	13	13	8	18	14	17	14	18	13	13	13	16	13	14	13	16	4	15	18
sca2_6722994	10	11	7	13	17	13	19	4	14	14	18	16	13	15	17	17	13	15	14	13	18	14	14	15	14	14	18	14	17	13	14	9	17	14	13	16	7	14	13	16	16	14	13	8	14	17	14	13	14
sca2_6723097	12	14	8	14	6	4	14	3	8	19	9	14	13	13	14	8	13	9	14	14	8	13	8	16	9	7	14	14	14	7	16	5	14	14	6	13	8	9	7	14	16	9	13	17	9	13	7	9	13
sca2_6748383	11	11	7	13	17	5	8	13	16	14	14	17	14	6	19	9	14	14	18	8	3	14	13	13	4	14	6	13	6	8	9	15	15	15	4	18	16	14	5	13	17	13	18	17	17	14	18	14	9
sca2_6792282	10	15	9	13	8	14	14	9	16	8	18	19	13	14	14	14	9	17	14	14	13	14	18	13	3	16	14	14	18	7	13	16	15	17	17	9	17	9	14	18	15	16	14	13	14	16	14	13	13
sca2_7075087	10	12	14	15	4	7	5	14	7	13	8	4	9	7	14	14	8	3	14	5	8	14	9	14	13	9	5	5	6	6	8	13	4	4	9	9	9	8	4	9	6	14	5	13	8	4	3	6	14
sca2_7189211	13	13	7	4	18	14	13	4	9	13	7	5	14	6	13	8	15	4	14	8	14	4	14	14	4	8	6	4	7	8	14	13	8	17	13	9	13	15	5	4	16	13	6	14	6	14	17	14	13
sca2_7192006	13	13	7	5	5	13	14	9	7	9	14	14	7	8	14	9	6	4	9	13	6	13	5	17	7	19	16	6	17	3	14	13	6	5	14	4	17	14	8	14	18	13	5	14	3	9	14	3	13
sca2_7613959	12	13	13	8	16	6	5	14	7	17	19	18	6	16	18	9	13	3	19	14	16	17	17	14	9	14	16	13	14	6	13	16	14	14	9	8	16	18	14	19	14	14	13	17	19	14	15	19	16
sca2_7702182	11	13	4	5	3	7	6	3	13	4	14	13	14	4	8	13	15	7	7	5	13	15	14	15	4	13	14	3	3	8	8	15	14	14	9	6	9	13	7	8	9	8	7	5	5	5	6	6	9
sca2_7702392	10	11	4	9	5	8	14	7	14	13	14	16	15	5	14	18	16	14	14	5	17	14	13	16	8	17	14	3	4	19	9	14	15	13	14	8	13	15	9	14	15	13	13	7	5	5	13	7	14
sca2_7776605	12	10	7	15	6	18	17	7	13	13	14	18	14	14	14	13	8	14	19	13	18	18	7	15	16	19	18	9	15	13	17	18	19	16	13	14	13	14	13	13	13	19	13	13	13	14	13	8	14
sca2_7971570	10	10	6	3	4	4	7	4	13	19	14	17	7	8	16	4	3	4	4	7	6	14	4	5	9	6	14	4	8	4	6	13	7	13	7	13	4	9	3	14	13	9	8	15	14	13	15	4	8
sca2_8310218	10	13	18	13	3	6	16	9	5	14	16	13	3	5	14	14	14	19	16	17	6	6	14	14	8	14	14	4	14	14	18	17	13	16	19	4	15	18	14	19	13	14	3	14	8	18	14	6	6
sca2_8438826	11	10	14	16	4	13	13	15	6	17	14	14	16	17	19	16	8	15	14	16	14	13	9	16	14	14	15	14	14	7	13	19	14	17	9	14	17	17	9	13	13	13	14	13	9	13	6	14	14
sca2_8849491	11	10	4	13	3	3	6	3	4	6	4	13	3	3	8	3	4	3	7	3	4	3	3	3	5	4	4	3	3	14	3	14	8	7	6	4	3	5	9	13	4	14	3	7	6	3	3	3	3
sca2_8849493	11	10	4	13	3	3	6	3	4	6	4	13	3	3	8	3	4	3	7	3	4	3	3	3	5	4	4	3	3	14	3	14	8	7	6	4	3	5	9	13	4	14	3	7	6	4	3	3	3
sca2_8935312	10	13	16	16	5	13	4	5	17	15	6	13	14	5	13	14	15	13	14	7	16	15	7	15	14	13	9	7	6	14	8	7	14	16	16	4	14	14	14	14	13	13	6	18	14	5	13	13	14
sca2_8935410	10	10	18	14	14	13	5	13	16	15	6	9	14	6	13	13	13	13	19	8	16	14	9	19	9	17	14	14	7	14	9	7	14	15	17	8	16	13	14	14	14	15	8	19	13	5	15	9	13
sca2_9228468	10	10	7	3	9	8	4	5	14	15	7	4	14	4	16	18	4	9	18	7	13	15	14	14	4	4	8	8	16	9	8	3	3	13	17	14	9	14	9	7	8	13	13	4	4	14	8	6	13
sca2_9302476	22	11	14	3	8	14	13	9	14	5	9	13	14	4	14	13	13	4	14	8	13	7	8	14	9	14	15	13	13	17	13	5	13	14	6	5	14	14	13	5	13	15	17	8	14	14	18	4	8
sca2_9302617	26	10	7	9	9	13	14	17	14	9	13	4	6	13	14	13	14	4	13	9	16	13	14	18	5	3	16	6	8	14	13	14	14	17	18	18	13	8	14	6	13	6	14	14	13	14	18	14	6
sca2_9302769	41	12	17	17	14	14	15	18	7	8	14	17	18	16	14	19	16	14	18	17	18	15	15	13	8	14	19	14	14	18	13	18	18	14	18	17	15	14	15	17	15	17	16	18	19	16	15	14	16
sca2_9302802	13	24	15	16	14	18	15	19	7	13	18	17	17	16	14	19	14	14	17	14	14	14	15	59	8	17	19	14	14	18	14	18	18	17	18	17	13	16	15	17	14	16	63	63	13	16	15	13	17
sca2_9656844	12	15	8	13	5	14	4	18	7	6	13	13	13	16	14	16	13	6	13	14	15	7	14	14	4	17	14	9	14	8	14	8	19	14	8	8	14	7	9	19	14	14	14	13	13	9	9	15	15
sca2_9745105	16	10	13	4	5	4	6	7	4	4	7	18	4	4	4	4	14	8	6	13	8	3	4	4	3	8	14	4	13	4	4	4	14	8	7	4	9	9	4	14	8	4	3	6	4	3	4	4	9
sca2_10076584	16	21	18	19	13	18	18	13	14	15	13	13	15	14	17	14	13	13	74	17	18	19	14	16	19	19	53	18	19	14	55	15	15	19	13	14	14	13	14	54	16	18	14	14	13	13	13	14	18
sca2_10214151	15	24	5	4	8	6	3	4	5	14	5	4	4	3	3	6	3	6	4	4	3	6	3	14	3	4	3	14	14	5	4	3	3	5	7	3	6	3	4	7	3	4	3	14	4	3	4	13	14
sca2_10214164	14	24	4	4	7	5	4	4	5	9	5	4	4	4	3	6	3	4	4	4	3	6	4	13	3	4	3	14	17	5	4	4	3	5	7	4	6	4	4	9	3	4	3	13	3	4	4	7	13
sca2_10214169	14	22	4	4	3	5	4	4	5	9	5	4	4	4	3	5	3	3	4	4	3	6	4	13	3	4	4	14	18	5	4	4	3	5	7	4	4	6	4	9	3	4	3	13	3	4	4	7	13
sca2_10219759	10	12	13	16	13	15	4	13	18	14	13	8	18	15	16	54	14	13	6	15	54	15	58	53	6	17	19	15	14	13	54	19	3	6	13	13	54	14	19	15	13	18	13	15	13	14	19	16	13
sca2_10274083	10	13	4	4	7	3	3	4	4	13	7	3	4	7	3	14	6	5	3	9	14	5	14	16	3	4	9	7	4	3	7	3	3	3	4	13	14	3	5	3	4	3	14	3	8	3	7	4	16
sca2_10284194	13	13	8	4	14	9	3	9	3	4	7	3	7	13	3	13	6	6	3	18	14	18	8	19	3	4	3	13	8	3	14	3	3	4	5	5	9	3	8	3	4	3	8	8	4	3	4	15	18
sca2_10739665	10	14	5	13	14	6	8	9	15	14	9	16	14	8	13	5	8	14	16	13	8	13	4	13	6	14	14	3	18	13	18	7	13	14	9	14	14	15	18	15	17	4	14	13	9	13	6	5	19
sca2_10847943	13	10	6	13	14	14	6	5	6	14	9	14	19	14	8	13	13	14	7	13	13	19	17	14	14	15	17	15	14	7	13	7	6	14	14	14	14	14	15	18	15	14	14	6	6	13	8	13	18
sca2_10847944	13	10	6	13	14	14	6	5	6	14	9	14	19	14	8	13	13	14	7	13	13	19	17	14	14	15	17	15	14	7	13	7	6	14	14	14	14	14	15	18	15	14	14	6	6	13	8	13	18
sca2_10847970	14	12	8	19	17	15	13	8	7	14	9	14	18	14	8	13	13	14	7	17	13	13	19	16	16	16	18	14	14	7	15	7	6	18	14	14	16	14	15	13	15	14	16	6	6	16	8	16	19
sca2_10847980	13	12	8	19	17	18	13	8	7	14	9	15	16	14	13	13	13	14	7	18	13	14	19	16	17	16	18	19	14	7	17	9	7	18	14	14	19	14	15	13	15	14	16	6	6	16	9	18	19
sca2_11278644	11	12	15	9	4	6	13	9	5	7	8	13	13	4	14	19	9	4	5	13	9	8	8	17	8	15	8	6	9	3	3	7	14	18	13	7	6	7	9	13	4	4	8	7	9	7	15	4	7
sca2_11422087	10	10	4	14	14	4	4	3	3	6	7	13	9	3	5	14	18	3	18	55	4	9	6	6	7	13	13	5	13	6	8	13	13	13	17	14	14	15	13	6	5	5	9	19	15	4	13	6	7
sca2_11874561	16	11	4	4	4	4	4	4	3	4	3	3	3	4	8	6	8	3	3	8	6	4	4	3	3	4	8	3	8	5	3	4	4	5	3	4	3	18	6	19	7	14	4	14	14	13	4	6	6
sca2_12019532	11	11	18	4	6	4	14	6	7	13	13	14	16	7	4	16	14	4	13	9	4	14	17	14	8	14	19	7	13	14	13	17	4	14	13	4	13	14	8	17	7	14	13	16	5	14	14	8	14
sca2_12019605	10	12	14	6	4	13	7	5	7	7	13	14	16	3	13	8	5	4	15	13	13	4	18	8	7	14	14	9	4	8	14	13	4	16	4	8	5	7	14	9	8	7	8	16	5	14	16	13	14
sca2_12019667	10	13	14	6	4	13	6	5	8	7	13	14	16	3	13	9	5	4	16	13	13	4	19	9	7	14	14	9	4	8	15	14	4	16	4	7	5	8	13	6	13	7	8	16	4	14	17	13	13
sca2_12030822	19	11	17	6	9	15	9	14	18	14	9	13	15	5	7	19	13	13	14	14	9	14	14	13	14	6	13	6	14	7	14	7	13	13	17	19	19	17	14	13	14	14	15	15	14	9	14	13	14
sca2_12030909	14	13	14	9	8	9	5	18	16	16	14	17	14	14	13	13	9	13	13	9	13	14	5	13	5	14	13	13	18	5	16	7	15	6	17	18	14	9	14	15	18	9	13	9	14	14	18	14	19
sca2_12046214	17	10	3	13	4	14	6	14	4	14	14	18	13	6	7	6	16	6	16	3	6	4	14	4	13	4	7	4	5	7	3	5	9	14	8	4	7	15	4	17	3	14	4	4	9	7	4	6	7
sca2_12046507	13	17	3	9	4	4	4	5	9	18	8	9	5	13	19	8	3	4	6	3	4	4	14	4	6	4	15	5	6	13	3	8	4	8	4	8	4	8	3	15	13	14	6	4	14	8	4	5	4
sca2_12046513	12	16	3	13	3	8	4	5	9	19	9	9	5	13	14	8	3	4	8	4	4	4	14	4	8	4	14	5	6	13	3	8	4	8	4	8	5	8	3	15	13	14	6	4	14	8	3	5	3
sca2_12046523	14	17	3	13	3	9	4	4	9	17	9	13	5	13	13	8	4	4	8	4	4	4	14	4	8	4	14	7	6	13	3	13	3	8	4	8	5	9	3	15	13	14	6	3	14	8	3	5	4
sca2_12046568	16	15	4	13	3	7	4	3	4	13	8	4	4	14	14	4	4	7	7	3	3	4	14	3	8	4	8	5	6	14	3	8	3	9	4	13	5	5	3	14	3	6	5	3	7	13	4	4	4
sca2_12065400	12	11	9	6	7	13	3	7	7	14	8	13	6	16	3	19	13	15	5	14	13	14	13	15	4	8	14	6	13	4	14	14	7	8	14	4	15	7	13	7	14	3	14	9	6	6	3	14	15
sca2_12065476	12	11	13	13	15	14	4	16	13	15	19	13	14	13	8	14	16	14	7	14	18	16	13	17	8	14	17	13	14	3	14	15	14	13	13	13	13	14	13	13	15	13	14	15	14	9	9	16	14
sca2_12065500	12	11	13	16	14	14	4	14	6	17	14	13	18	14	8	14	18	13	6	13	14	13	15	19	6	14	14	15	15	3	13	14	14	13	14	9	15	13	13	13	18	14	13	15	13	7	16	19	15
sca2_12065524	17	14	7	15	14	14	4	14	6	13	14	14	16	13	8	18	14	15	6	14	14	14	19	19	5	17	19	15	14	3	14	13	13	14	14	6	14	7	18	6	18	13	18	14	13	4	13	19	15
sca2_12065538	18	12	7	14	15	13	4	14	6	13	14	8	16	13	7	18	18	14	5	18	13	14	14	19	5	14	14	15	14	3	19	7	7	13	18	6	14	6	15	13	14	13	18	14	13	4	13	16	13
sca2_12065544	19	12	7	14	15	13	4	13	6	9	13	8	16	18	7	18	18	14	5	18	13	13	17	19	5	14	14	15	13	3	18	6	7	13	18	5	14	6	13	13	15	14	18	14	8	4	14	16	14
sca2_12065664	18	11	19	14	17	14	4	17	14	18	18	13	19	14	13	58	13	14	13	56	16	63	54	64	8	13	19	14	14	6	55	17	17	19	13	14	14	13	19	14	16	15	55	14	19	14	13	14	14
sca2_12065667	17	11	19	14	17	14	4	17	14	17	18	13	19	14	13	58	13	14	13	56	16	63	54	64	8	13	18	14	14	6	55	17	17	19	19	14	14	13	19	14	16	15	55	14	18	14	13	14	14
sca2_12065678	15	12	19	14	17	14	4	17	14	18	18	14	19	14	13	58	14	14	13	56	16	63	54	64	8	14	17	13	14	6	55	17	17	19	19	14	14	13	18	14	16	15	55	14	19	14	13	14	14
sca2_12065703	16	11	19	14	17	14	4	17	19	16	18	14	19	14	13	58	13	14	13	56	16	63	54	64	8	13	18	13	14	6	55	17	15	19	19	14	14	13	17	18	13	15	55	14	18	14	14	14	14
sca2_12065758	19	16	19	14	16	17	4	15	14	18	18	15	17	54	14	84	16	15	14	69	56	57	64	66	9	64	14	14	77	14	93	18	14	18	58	64	78	13	13	17	19	15	93	15	16	14	16	17	16
sca2_12065821	18	11	19	14	16	17	4	15	15	54	13	15	17	54	14	84	16	16	14	73	56	57	64	66	9	64	14	13	77	14	89	18	14	18	58	66	77	13	13	19	19	16	93	15	18	14	16	17	73
sca2_12065850	16	14	53	14	18	17	4	17	15	54	13	15	18	54	14	84	16	16	15	73	56	64	63	67	9	64	14	14	83	14	94	17	14	17	58	65	83	13	13	19	53	16	93	17	18	14	16	17	73
sca2_12065993	11	16	13	16	16	14	4	15	13	15	14	18	17	13	9	64	13	14	17	14	18	13	14	19	5	13	16	13	53	13	64	14	14	13	14	54	17	17	14	8	18	19	63	14	19	7	17	13	19
sca2_12066027	12	17	19	15	13	14	3	6	16	13	14	14	13	17	9	13	17	14	19	17	17	16	14	14	7	13	18	14	14	14	54	13	8	14	13	17	19	13	14	9	19	18	18	19	15	13	14	17	14
sca2_12066037	12	16	17	14	19	14	3	3	13	14	13	14	13	17	13	13	19	14	13	17	17	16	14	14	6	19	17	18	14	13	54	13	7	14	13	13	19	13	19	8	18	18	18	18	17	13	19	17	14
sca2_12066061	12	13	13	14	13	19	3	4	16	15	13	19	16	17	5	13	18	13	17	17	17	14	14	14	6	17	19	19	19	13	54	13	4	13	17	18	19	14	14	7	13	17	18	14	14	13	18	14	14
sca2_12066077	12	13	14	14	14	15	3	4	14	14	14	14	15	16	5	13	13	14	14	18	17	14	16	14	6	13	16	15	14	7	14	14	4	9	14	13	19	7	13	6	15	16	18	14	13	13	19	17	14
sca2_12098889	11	31	14	13	14	15	15	17	18	19	16	13	16	15	14	64	16	14	15	16	18	13	15	14	7	16	14	16	17	18	64	13	14	17	66	14	17	13	59	19	13	18	64	13	19	13	15	14	63
sca2_12098905	10	28	14	19	14	13	15	17	6	18	14	13	9	14	7	53	13	19	13	18	17	17	14	18	7	19	16	14	13	16	14	5	5	14	14	15	15	13	14	8	15	13	15	15	15	13	18	9	17
sca2_12099136	10	31	15	13	16	19	7	14	53	15	13	17	17	14	13	55	14	15	14	14	16	53	17	18	13	57	18	13	14	64	64	18	4	15	18	18	14	18	16	77	14	13	15	13	19	15	13	17	14
sca2_12099137	10	30	15	13	5	13	7	14	57	15	13	17	14	56	13	64	14	15	18	18	15	53	18	16	14	57	14	19	19	79	64	18	4	15	63	15	14	18	54	77	14	14	15	13	19	15	14	17	14
sca2_12102185	17	18	4	14	3	5	3	4	4	8	4	6	3	3	4	6	14	8	5	9	4	4	8	9	4	4	5	16	8	4	14	4	6	3	4	4	4	8	3	5	6	4	5	14	13	NA	4	6	13
sca2_12102189	17	20	4	14	3	5	3	4	4	8	3	6	3	3	3	4	14	8	5	9	4	4	7	9	4	4	6	16	8	4	9	4	6	3	4	4	4	8	3	4	6	4	7	14	13	NA	4	5	13
sca2_12152656	11	10	5	14	3	3	3	6	14	16	14	14	14	14	13	6	14	9	14	13	13	15	14	7	5	15	13	8	16	9	16	13	14	15	8	13	14	17	14	16	6	17	14	17	14	15	3	7	16
sca2_12271798	13	13	13	4	4	4	14	4	7	4	7	19	5	4	14	14	3	4	6	5	6	4	4	7	7	13	15	3	5	15	14	14	8	3	5	17	4	13	9	13	14	8	3	3	4	13	6	14	7
sca2_12271801	13	12	13	4	4	4	14	4	7	4	7	19	5	4	14	14	3	4	7	5	6	4	4	7	8	13	15	3	5	15	14	15	8	3	6	18	4	14	9	13	14	8	3	3	4	13	6	14	7
sca2_12740429	11	13	4	7	3	4	7	4	8	9	8	5	3	3	8	13	7	4	4	4	3	4	5	3	6	5	7	3	3	8	3	4	9	16	4	14	3	9	8	18	3	14	3	6	6	4	3	4	5
sca2_12993878	11	11	5	4	3	13	3	3	6	4	4	3	5	3	4	4	4	7	3	4	4	5	5	9	3	9	3	6	3	3	19	3	4	4	14	8	15	4	4	3	4	4	6	5	4	3	4	3	17
sca2_13003845	11	11	16	7	14	13	8	7	17	14	13	18	17	14	15	13	16	14	14	14	15	16	14	18	7	14	19	13	14	6	17	14	17	16	15	9	13	16	19	18	13	8	17	9	13	14	14	13	8
sca2_13003857	11	11	19	7	14	13	8	7	17	14	13	19	19	14	17	14	14	14	14	14	15	16	14	18	7	18	19	9	14	6	16	14	16	15	13	9	14	16	18	18	17	7	13	9	18	13	9	13	9
sca2_13003956	10	11	19	13	14	17	18	14	14	14	15	14	18	14	17	13	14	14	13	18	14	18	14	13	15	14	14	13	14	14	13	14	13	14	15	14	17	15	14	53	16	14	15	17	14	14	19	15	17
sca2_14704220	10	11	13	14	13	13	16	13	19	14	15	18	13	14	17	16	13	13	13	13	16	17	14	18	9	17	18	14	14	13	18	17	9	14	19	14	13	5	13	14	14	18	16	6	9	13	14	17	14
sca2_14704223	10	11	13	14	13	13	16	13	19	14	15	18	13	14	17	16	13	13	13	13	16	17	14	18	9	17	18	14	14	13	18	18	14	14	19	14	13	5	13	14	14	18	16	6	9	13	14	17	14
sca2_14704241	12	12	8	14	4	3	17	3	14	16	18	18	4	4	19	19	13	14	13	4	4	3	13	3	4	13	4	4	14	14	14	13	14	14	14	14	4	5	13	14	4	18	17	6	13	13	3	3	7
sca2_15542022	12	10	4	6	4	6	14	6	5	13	9	14	4	9	6	9	5	4	7	18	4	5	5	8	4	7	14	3	14	3	13	14	14	14	14	3	4	4	9	13	4	6	6	13	13	9	5	4	6
sca2_15902727	11	12	8	18	14	13	4	8	14	7	6	6	13	7	7	13	15	13	14	14	8	15	13	14	4	13	9	9	16	4	14	13	3	14	8	15	17	14	14	14	14	4	7	15	13	7	14	13	9
sca2_16200374	11	10	14	15	13	14	17	14	16	14	14	18	14	13	19	15	14	16	17	13	14	15	17	13	14	17	14	14	15	14	13	14	18	19	13	16	18	18	15	15	14	14	18	9	18	16	13	5	13
sca2_16200380	11	11	14	15	13	14	17	14	16	14	14	14	14	13	19	17	13	16	17	14	14	15	17	13	14	13	14	14	15	14	13	14	18	13	13	19	18	19	15	15	14	14	19	9	18	13	13	5	13
sca2_16311215	13	13	4	4	5	3	4	5	13	3	13	18	4	3	7	3	19	3	14	4	4	4	7	4	5	3	4	3	3	5	9	4	3	3	4	4	3	3	4	4	4	5	3	4	8	3	3	3	4
sca2_16328021	10	10	6	9	8	15	9	9	6	15	6	13	14	13	14	14	14	14	14	13	9	16	6	13	9	14	8	7	19	4	7	15	13	19	13	6	13	13	7	13	8	8	13	14	5	13	14	13	13
sca2_16906645	10	11	19	19	4	8	6	6	13	14	14	14	14	13	9	14	19	14	14	13	9	8	14	14	6	16	13	8	13	7	13	16	3	14	15	5	14	8	14	14	6	9	15	13	8	5	15	7	15
sca2_18041614	10	10	19	14	4	4	14	3	4	16	4	15	16	3	18	5	3	6	7	5	13	16	8	14	13	3	7	4	13	7	13	4	16	18	7	13	13	4	3	6	4	5	17	3	4	5	3	3	18
sca2_18390732	14	16	14	14	3	14	5	14	4	5	6	19	8	18	13	13	15	8	13	16	7	14	14	7	4	13	13	13	18	8	14	14	13	18	13	3	15	14	14	14	14	19	14	13	8	14	9	9	14
sca2_19132616	10	10	13	14	4	6	8	4	4	4	5	16	14	6	14	17	9	13	16	3	4	4	4	9	15	3	5	4	7	7	3	13	17	13	7	6	3	8	14	9	6	14	13	15	13	9	13	4	13
sca2_19132619	10	10	13	14	4	6	9	4	4	4	3	16	9	6	14	17	9	13	16	3	4	4	4	9	15	3	6	4	7	7	4	13	17	13	7	4	3	8	14	7	6	14	13	15	14	9	13	4	14
sca2_19181846	10	10	13	14	3	9	3	9	8	14	14	14	15	9	14	13	14	9	18	9	9	13	14	13	8	6	17	5	4	8	13	18	7	14	7	19	13	6	13	16	17	5	14	14	3	14	6	15	14
sca2_19229761	12	10	4	4	14	3	4	4	5	15	13	6	3	5	13	6	3	4	8	4	7	5	6	4	6	7	13	4	14	6	7	9	14	14	5	4	6	7	7	15	13	15	5	8	3	9	4	14	8
sca2_19425654	16	14	8	13	13	8	9	14	19	19	8	17	13	13	18	13	18	8	9	14	14	13	19	17	14	16	13	19	5	14	9	13	9	15	9	6	13	14	14	14	13	13	18	19	14	13	8	15	13
sca2_19425769	18	10	14	19	18	13	13	19	14	17	13	63	15	15	17	13	16	15	14	63	17	14	54	59	14	18	13	14	6	17	14	17	16	16	14	6	19	13	14	53	19	65	15	53	14	17	13	14	68
sca2_20301314	12	11	14	19	14	17	15	19	14	15	13	14	18	18	14	17	19	19	74	14	74	16	18	13	16	15	15	18	57	15	15	19	79	13	63	14	14	13	54	17	13	16	13	18	13	16	14	19	14
sca2_20301733	12	11	6	4	9	7	4	4	7	7	7	13	6	6	4	8	6	5	3	14	7	13	16	8	4	5	4	6	4	4	7	14	6	3	5	4	6	8	14	3	7	3	7	4	9	NA	8	7	6
sca2_20555448	108	605	13	17	53	19	4	18	14	14	16	4	19	17	4	94	17	78	4	76	13	59	54	54	3	15	14	53	53	3	56	4	4	4	13	19	14	4	14	3	13	4	18	13	13	4	14	53	13
sca2_20555863	23	19	13	16	13	16	3	4	3	16	9	3	14	13	3	14	14	17	3	14	16	16	13	14	3	14	17	14	19	3	14	3	3	3	18	13	18	3	13	3	13	3	14	14	8	3	6	17	14
sca2_20557333	17	27	9	13	14	14	3	13	7	14	9	3	17	16	3	13	19	15	3	14	18	17	17	17	3	14	8	14	18	4	19	3	3	3	8	13	16	3	6	3	9	3	14	13	4	3	4	13	13
sca2_20557386	30	23	8	14	14	14	3	4	7	9	14	3	14	17	3	19	4	19	3	19	13	15	17	19	3	14	4	6	18	3	16	3	3	3	3	14	18	3	4	3	4	3	17	4	3	3	3	15	13
sca2_20557456	30	30	7	6	8	6	3	4	3	3	6	3	9	14	3	14	14	14	3	9	5	16	3	4	3	8	4	7	13	4	14	3	3	3	6	3	6	3	5	3	3	3	16	4	4	3	4	14	4
sca2_20558257	39	23	18	8	17	18	3	3	3	9	6	3	19	13	3	14	14	6	3	13	14	14	19	18	3	14	14	18	14	4	18	3	3	3	14	15	15	3	6	3	6	3	16	14	4	3	5	14	13
sca2_20558439	21	14	19	4	8	16	3	9	5	14	14	3	14	13	3	17	5	14	3	13	14	14	14	15	3	5	7	17	14	4	13	3	3	3	13	13	13	3	5	3	4	3	14	14	4	3	9	17	16
sca2_20587753	11	20	9	16	9	5	5	14	4	9	3	14	14	3	4	7	9	7	3	6	14	9	17	14	4	4	14	6	15	7	15	3	5	4	13	15	14	3	3	9	3	5	14	4	6	3	4	6	17
sca2_20587883	11	12	14	19	14	14	4	14	3	13	4	19	19	5	7	13	14	7	3	8	16	13	14	13	6	4	17	14	13	9	14	3	14	4	14	4	7	3	5	9	5	5	4	5	15	3	4	15	15
sca2_21896106	11	13	14	9	3	4	6	8	5	7	4	8	6	9	13	18	4	13	4	9	13	16	18	14	4	14	7	9	14	6	14	13	14	13	6	14	14	8	15	14	16	7	13	9	3	4	13	8	14
sca2_22559330	11	14	13	17	14	14	15	54	14	14	14	18	53	53	14	17	15	56	17	58	15	15	14	73	14	17	13	15	18	14	14	13	17	15	13	14	14	16	14	15	14	66	14	14	16	9	14	16	18
sca2_23693850	13	11	14	8	4	5	7	8	6	6	13	14	14	14	14	17	17	9	13	14	6	8	6	14	5	17	14	9	5	14	13	14	14	14	5	8	14	9	15	14	13	17	19	14	9	3	6	19	14
sca2_23723296	40	41	16	14	14	13	18	15	16	15	17	63	13	14	15	8	64	17	13	14	19	7	16	55	4	13	13	17	14	19	8	14	13	8	18	13	14	13	17	17	18	15	14	17	18	5	6	13	16
sca2_23723479	31	34	13	55	65	19	14	78	18	85	73	14	18	13	18	13	118	14	56	66	59	8	54	13	14	17	14	14	19	19	15	19	56	16	84	14	18	64	17	113	19	68	14	74	19	18	16	15	18
sca2_23723845	14	27	19	17	19	14	13	19	14	13	16	18	13	18	19	8	16	13	14	14	14	13	19	18	14	17	15	14	19	13	13	13	18	5	14	13	18	15	13	15	13	19	16	14	19	8	4	15	13
sca2_25320109	15	11	15	4	4	9	4	9	8	9	13	14	16	14	NA	13	4	9	3	15	18	15	14	6	13	14	4	6	7	8	4	19	3	14	3	14	14	5	14	3	6	7	14	14	4	19	5	4	5
sca2_25320152	16	11	14	4	3	15	4	18	14	9	14	15	13	13	13	13	4	13	6	17	14	14	5	4	14	13	4	9	15	8	9	15	5	14	9	4	13	14	13	13	4	14	14	7	14	16	13	6	13
sca2_25320248	13	10	14	4	4	9	4	14	6	4	7	13	4	7	16	4	3	3	14	6	4	4	5	4	6	14	4	3	7	4	4	6	5	14	9	5	3	14	4	13	8	6	8	9	13	16	5	4	13
sca2_25383898	10	13	4	3	3	4	6	4	3	19	19	4	3	4	7	4	5	4	13	4	4	3	4	4	9	3	4	9	5	7	5	16	9	9	3	8	4	14	3	18	4	13	4	17	14	9	3	5	3
sca2_25383909	10	13	4	3	3	4	6	4	3	19	19	4	3	4	7	4	5	4	13	4	4	3	4	4	9	3	4	9	5	7	5	16	7	9	3	8	4	14	3	18	4	13	4	17	14	9	3	5	3
sca2_25383911	10	13	4	3	3	4	6	4	3	19	19	4	3	4	7	4	5	4	13	4	4	3	4	4	9	3	4	9	5	7	5	16	7	9	3	8	4	14	3	18	4	13	4	17	14	9	3	5	3
sca2_25461710	12	17	19	14	14	6	4	5	9	16	18	14	13	7	17	17	6	13	6	14	14	17	8	8	8	14	16	14	14	8	15	13	13	14	14	9	7	14	14	15	6	6	15	14	4	16	13	5	14
sca2_25461711	12	17	19	13	14	6	4	5	9	16	18	14	14	7	17	17	6	13	6	14	14	17	8	8	8	14	16	14	14	8	15	13	9	14	14	9	7	14	14	15	6	6	15	14	4	16	13	5	14
sca2_25565016	10	13	15	8	15	14	3	13	13	8	14	7	16	6	15	14	14	14	8	5	13	13	15	4	6	13	14	6	14	17	4	15	7	13	6	5	15	14	6	3	13	19	13	14	6	9	14	17	17
sca2_26081061	13	14	5	6	5	18	6	4	9	15	8	14	14	6	8	18	13	6	14	16	4	9	15	19	14	16	7	7	14	5	13	7	4	13	8	13	19	13	17	19	6	5	13	15	9	13	9	8	17
sca2_26753920	15	13	13	15	7	9	8	14	6	9	17	13	13	15	6	14	9	14	5	17	14	18	19	13	4	19	13	17	16	14	13	19	7	6	14	15	9	3	7	4	16	6	17	14	17	3	14	16	14
sca2_26754038	14	11	8	14	4	4	13	14	8	5	8	16	16	14	4	17	13	13	13	14	5	16	9	14	4	14	4	15	13	14	14	14	14	9	4	9	13	4	5	3	14	4	13	18	16	4	13	6	8
sca2_27100825	15	10	8	6	5	14	5	4	9	7	3	14	8	14	13	14	13	7	14	14	4	8	14	4	8	15	6	4	4	6	14	14	3	13	7	9	8	15	14	13	8	4	4	9	3	14	13	4	14
sca2_27533640	10	10	15	9	6	6	3	4	3	7	13	3	13	5	13	13	13	7	16	14	16	14	13	13	7	3	8	6	9	4	13	14	16	7	8	9	9	6	5	13	9	6	13	7	14	5	8	17	8
sca2_27813704	14	18	15	17	6	14	4	4	7	14	9	13	14	14	6	8	19	8	14	15	15	8	14	9	4	13	13	16	8	17	14	13	13	19	16	8	14	15	15	13	14	9	19	15	6	14	16	8	13
sca2_27813707	14	18	15	17	6	14	4	4	7	14	9	13	14	14	6	8	19	8	14	15	15	8	14	9	4	13	13	16	8	17	14	13	13	19	16	8	14	14	15	13	14	9	19	15	6	14	16	8	13
sca2_28277466	27	20	15	14	13	18	18	13	13	16	NA	14	15	13	18	14	13	13	14	14	14	16	19	19	6	17	14	13	14	9	15	13	14	68	13	14	19	9	9	19	15	9	14	18	13	14	19	19	19
sca2_28277468	27	20	15	14	13	13	18	13	13	16	NA	14	15	13	18	14	13	13	14	14	14	16	19	19	6	17	14	13	13	9	15	19	14	68	9	14	19	9	8	19	14	9	14	18	13	14	19	19	19
sca2_28277470	27	19	15	13	13	13	18	13	13	16	NA	14	15	13	18	56	13	13	14	14	14	16	19	18	6	17	14	13	13	9	15	19	14	14	9	14	18	7	8	19	14	9	14	18	13	16	14	19	19
sca2_28277485	23	15	13	14	17	19	14	18	18	15	NA	14	15	14	18	54	13	14	14	14	14	16	14	17	6	13	15	17	14	8	14	19	14	18	9	14	17	14	8	19	13	8	14	16	7	14	7	18	17
sca2_28277493	23	15	13	14	15	15	13	16	18	13	3	14	14	14	18	14	8	14	13	14	15	16	16	14	6	13	15	17	14	8	13	17	14	54	9	14	18	14	7	14	13	8	13	14	7	16	4	13	15
sca2_28292758	10	15	14	15	13	15	8	14	14	16	14	15	14	14	18	15	13	14	15	18	17	14	15	14	13	14	18	13	13	16	14	54	16	14	15	13	14	17	18	14	13	18	13	18	14	18	14	13	54
sca2_28292805	10	16	13	18	13	16	8	9	14	18	14	15	14	17	13	15	14	13	16	18	18	13	15	16	13	63	18	13	19	16	14	18	16	14	15	13	14	15	14	13	18	19	13	13	13	19	13	13	58
sca2_29157307	11	10	14	19	18	16	8	5	6	9	14	13	14	18	13	15	13	13	18	15	13	15	13	14	18	15	16	14	15	13	14	14	17	19	15	14	13	8	8	18	15	14	13	7	13	13	14	14	16
sca2_29187621	12	14	14	13	16	8	4	4	15	14	13	13	14	7	9	19	13	8	19	9	8	19	13	14	13	14	14	9	6	3	13	15	4	14	13	15	9	14	14	14	17	7	13	7	14	9	5	13	8
sca2_29979497	13	16	6	9	4	19	9	13	4	15	7	5	14	4	4	14	14	7	4	13	5	13	6	19	4	13	14	9	3	5	7	6	3	14	13	8	13	4	14	19	6	5	7	18	4	4	6	7	5
sca2_29979500	13	16	6	9	4	19	9	13	4	15	7	5	14	4	4	14	14	7	4	13	5	9	6	19	4	13	14	9	3	5	7	6	3	14	13	8	13	4	14	19	6	5	7	18	4	4	6	7	5
sca2_29979519	14	15	6	13	7	13	9	13	4	15	7	5	15	4	4	14	14	9	4	13	8	9	6	19	4	13	14	9	3	5	9	6	3	14	14	8	13	5	13	14	6	5	8	18	3	4	6	7	5
sca2_29993245	12	10	4	4	4	6	3	4	8	3	8	13	3	4	13	13	3	3	15	3	3	3	3	4	7	4	3	4	9	4	5	6	3	14	3	3	3	3	8	3	3	7	3	4	3	9	4	4	8
sca2_30008207	10	13	14	17	14	8	13	14	13	17	14	15	13	5	15	18	13	6	13	14	9	15	7	14	5	14	17	14	15	16	17	19	18	14	19	13	13	15	18	16	16	14	17	13	14	14	14	14	13
sca2_30037202	12	11	7	5	9	4	3	5	17	4	13	4	14	5	4	13	4	6	4	13	3	4	4	13	6	7	4	14	13	4	9	8	8	7	4	5	4	13	4	9	3	14	13	9	16	5	4	4	15
sca2_30547085	12	13	8	14	4	9	4	5	8	4	5	8	8	13	5	14	3	4	13	9	6	9	14	13	3	15	9	14	7	4	15	4	7	8	4	4	14	3	5	7	7	8	4	5	4	7	8	15	14
sca2_30691630	11	10	5	13	3	14	3	7	6	14	13	14	3	14	5	17	8	14	14	7	14	8	4	8	4	15	15	14	14	14	14	7	5	17	4	14	8	4	3	15	14	8	19	7	6	9	13	7	14
sca2_30691665	11	11	5	13	3	14	4	7	6	14	13	13	3	14	5	17	8	14	14	7	14	8	4	8	4	14	14	14	14	14	14	7	5	17	4	14	8	3	3	16	14	8	19	7	6	9	13	7	14
sca2_31038660	15	12	8	4	7	7	4	8	4	7	8	9	14	7	3	7	4	4	5	3	15	15	9	9	4	15	14	4	15	8	4	5	13	8	6	14	7	6	4	4	4	4	14	4	9	4	4	13	15
sca2_31077705	11	12	8	6	13	19	8	6	14	16	9	13	13	6	5	14	13	7	14	14	17	14	14	16	5	14	14	5	13	9	14	3	14	14	8	14	7	9	14	19	6	14	14	17	5	17	5	15	19
sca2_31077966	10	15	14	6	9	14	3	6	6	9	3	9	9	6	4	9	13	8	9	9	6	7	7	5	5	9	19	3	13	6	6	3	4	13	5	9	8	4	14	14	5	4	7	19	4	13	3	9	14
sca2_31327869	12	10	4	9	3	4	3	3	3	14	4	14	3	3	13	4	9	3	9	3	3	3	3	3	6	4	15	3	4	5	4	15	9	14	14	5	3	14	8	13	4	7	3	13	5	3	5	4	6
sca2_31570261	11	13	7	13	5	13	6	13	14	8	13	14	14	14	13	16	14	14	14	6	14	14	9	14	8	8	15	4	9	9	13	17	3	15	13	7	8	16	8	14	9	19	14	14	13	17	8	5	14
sca2_31579112	10	10	5	4	4	4	4	6	6	9	4	5	6	8	5	17	9	15	5	8	6	16	4	13	5	9	4	9	14	3	15	3	8	4	14	9	7	NA	3	13	3	3	17	7	5	7	14	16	18
sca2_31663281	10	10	7	4	8	16	14	13	5	14	9	17	5	3	3	7	4	4	16	4	4	6	7	4	6	3	8	4	4	3	5	13	5	14	6	5	4	14	7	9	7	13	13	3	4	7	8	6	5
sca2_31702981	10	12	15	19	7	9	7	9	13	7	15	14	8	14	14	13	6	6	13	13	16	13	14	17	6	14	16	8	13	6	14	3	14	15	15	13	13	14	8	17	14	5	13	14	13	3	16	4	14
sca2_31702989	10	12	15	18	6	9	7	9	14	7	14	8	9	13	14	14	6	6	14	6	14	14	15	18	4	14	16	8	13	6	14	3	14	13	13	14	13	9	6	18	14	5	13	14	8	3	16	4	14
sca2_31816634	38	52	15	14	13	13	17	68	18	53	13	15	18	17	84	57	19	18	76	13	13	16	8	18	17	15	94	14	16	4	14	64	53	16	55	14	15	84	13	13	15	57	54	58	58	17	18	6	15
sca2_31816754	24	38	15	19	18	14	15	18	17	14	19	14	19	14	14	15	14	16	14	15	18	13	9	19	13	8	55	17	16	3	15	14	18	13	13	18	15	19	16	13	13	14	17	64	13	17	6	4	13
sca2_31816886	19	17	7	6	4	5	3	17	15	9	6	3	9	8	17	15	9	6	17	3	4	6	3	6	14	4	9	5	13	4	6	8	5	5	13	4	8	16	3	14	7	14	7	14	14	8	4	4	9
sca2_32036796	10	11	19	5	13	14	6	13	13	17	13	18	14	15	17	14	15	19	19	15	19	9	18	17	14	19	14	13	14	5	14	17	14	19	18	14	14	13	13	18	15	17	15	14	8	14	18	13	16
sca2_32036826	11	10	19	5	13	14	6	13	13	17	13	18	14	15	17	14	15	19	19	15	19	9	18	17	14	19	14	13	14	5	14	13	14	19	18	14	14	13	13	18	15	17	15	14	8	14	19	13	16
sca2_32037015	13	10	14	4	7	13	5	13	3	13	16	13	13	14	14	19	16	13	14	14	9	5	18	13	13	13	8	14	8	5	14	16	14	13	14	14	14	7	13	15	9	13	19	9	7	14	9	9	19
sca2_32037030	13	11	15	4	7	13	6	13	4	14	16	14	13	14	14	13	17	14	14	13	14	6	18	14	13	16	9	14	14	5	14	13	14	15	15	15	14	7	13	13	13	13	19	13	7	14	14	14	19
sca2_32037037	12	10	16	4	8	13	6	17	4	13	16	13	13	14	13	13	17	14	13	13	14	7	18	14	8	16	13	15	14	5	14	13	14	15	15	15	14	8	13	13	14	13	14	6	7	14	13	14	18
sca2_32083902	10	27	15	9	9	9	13	13	5	9	17	14	14	13	14	18	17	8	16	13	6	7	14	18	6	14	14	14	14	17	15	6	14	14	13	9	14	14	8	13	15	14	13	15	13	14	13	7	15
sca2_32084165	14	17	13	13	4	3	14	4	3	4	9	7	3	3	17	3	16	14	18	3	3	3	3	3	6	13	13	3	3	14	3	6	19	16	13	3	3	NA	8	18	6	14	3	8	3	14	6	3	13
sca2_32084172	12	15	13	13	4	3	14	4	3	4	9	7	3	3	17	3	16	14	18	3	3	3	3	3	6	13	13	3	3	14	3	6	19	16	13	3	3	NA	8	17	6	14	3	8	3	14	6	3	13
sca2_32084340	16	19	13	5	4	14	14	7	8	3	6	3	13	9	8	14	13	8	3	7	5	8	8	14	4	8	7	17	9	19	5	4	14	5	NA	9	8	8	7	8	13	6	8	14	6	13	9	13	15
sca2_32084368	13	16	9	9	4	14	17	9	9	3	7	8	14	7	18	14	16	14	4	14	6	4	3	13	3	8	8	19	14	19	5	3	14	6	3	14	6	13	8	13	15	6	8	14	7	7	5	13	13
sca2_32084439	10	18	13	4	4	14	14	15	14	8	14	8	13	14	16	14	13	13	14	13	14	9	5	14	5	4	6	14	13	5	7	6	13	13	9	16	14	14	9	13	14	13	7	7	5	14	17	14	4
sca2_32084463	12	18	13	4	4	15	7	13	15	9	13	15	19	16	13	13	13	13	16	15	15	14	9	17	8	6	14	16	9	7	13	5	13	13	15	18	16	15	9	14	13	4	5	8	7	4	14	8	4
sca2_32084467	11	18	16	4	4	14	7	13	14	9	13	15	18	16	19	14	13	13	16	14	14	14	8	17	8	6	14	16	9	13	14	5	14	13	14	18	15	15	7	14	14	4	5	8	7	4	13	8	4
sca3_46894	10	10	14	14	15	14	8	7	15	14	9	13	7	14	14	14	14	8	14	14	14	15	14	9	4	17	17	15	14	13	17	15	13	16	17	13	14	13	14	13	13	19	14	18	15	17	15	13	6
sca3_121277	11	15	13	8	4	5	3	4	4	6	6	9	3	3	6	4	9	7	9	8	4	4	7	6	3	4	4	3	4	4	4	5	3	13	5	7	3	6	4	4	9	13	5	4	4	3	4	4	4
sca3_121529	11	20	9	13	14	14	4	14	15	14	17	14	14	13	15	13	14	14	54	13	13	14	13	13	15	16	13	14	16	14	14	14	13	14	14	9	14	17	13	14	13	19	18	14	19	14	13	18	16
sca3_121572	11	17	19	13	14	14	4	17	15	13	16	13	15	18	19	13	14	17	53	14	18	19	19	13	13	18	16	17	17	14	14	14	14	18	19	9	19	14	19	14	13	18	16	13	18	13	13	16	14
sca3_121673	12	18	8	4	4	6	3	4	7	5	4	4	13	4	5	8	6	3	5	6	7	6	4	7	3	16	6	7	4	4	4	3	6	18	6	9	9	5	4	13	4	6	13	13	3	8	7	14	6
sca3_122050	17	10	3	4	4	5	3	4	4	4	3	4	7	3	4	4	4	4	4	3	4	4	3	4	4	4	5	3	3	3	3	4	4	6	4	5	3	4	3	8	4	3	5	5	3	5	4	4	3
sca3_134163	10	13	16	13	6	14	3	4	6	14	15	9	8	8	15	14	8	19	15	17	14	16	7	13	9	15	13	5	13	15	16	14	15	14	13	14	13	14	13	19	13	14	13	16	8	7	7	13	13
sca3_134249	13	11	16	15	7	14	4	4	6	14	16	9	8	8	16	14	8	19	15	17	17	16	6	13	9	17	13	5	14	19	15	14	15	13	14	14	13	14	13	19	13	14	13	16	8	8	6	16	14
sca3_134267	12	11	16	17	7	14	3	4	6	14	15	9	9	9	15	14	7	19	19	17	17	15	7	16	9	17	13	5	13	19	16	17	15	14	13	14	13	14	13	19	13	14	13	18	7	6	7	16	13
sca3_205126	12	12	4	4	8	4	4	3	4	3	14	7	3	4	7	7	4	3	3	3	3	4	4	3	4	4	5	4	13	3	5	4	6	4	6	4	4	13	7	14	6	5	4	8	3	4	4	4	13
sca3_205129	12	11	4	4	8	4	4	3	4	3	14	7	3	4	7	7	4	3	3	3	3	4	4	3	4	4	5	4	14	3	5	4	6	4	6	4	4	14	7	14	6	5	4	8	3	4	4	4	13
sca3_205132	12	10	4	4	8	4	4	3	5	3	14	7	3	4	7	7	4	3	3	3	3	4	4	3	4	4	6	4	14	4	5	4	6	4	6	3	4	14	7	18	6	5	4	8	3	4	4	4	13
sca3_205145	11	10	5	4	8	4	4	3	4	3	14	7	3	4	7	7	4	3	3	3	3	4	4	4	4	4	6	4	14	4	5	4	6	4	6	4	4	14	7	13	6	6	4	8	4	4	4	4	13
sca3_483706	11	11	13	17	9	8	5	16	9	19	18	14	19	13	4	13	13	6	16	16	16	16	14	18	13	15	14	14	7	5	3	9	3	13	14	7	8	7	7	15	8	16	18	16	5	9	14	6	17
sca3_517818	10	10	7	5	9	13	3	9	7	7	13	9	4	13	4	8	9	9	17	3	14	7	8	5	14	9	7	4	4	5	13	14	6	13	17	5	14	19	7	16	8	14	15	18	4	5	7	7	4
sca3_517841	10	10	4	4	7	9	4	8	7	6	14	9	4	9	4	5	9	8	15	4	13	7	7	5	9	6	7	3	5	4	6	13	4	9	17	4	14	15	6	15	7	13	14	18	4	5	5	7	3
sca3_631879	10	15	5	14	14	13	7	14	5	14	19	4	13	16	19	14	14	6	14	13	18	15	14	14	4	13	17	8	17	5	8	15	13	19	16	15	8	16	14	17	14	18	7	15	14	17	8	14	9
sca3_637540	11	14	14	14	17	9	14	7	17	13	15	16	18	14	14	17	14	13	18	14	14	14	15	14	13	15	14	13	14	5	5	13	14	17	13	14	14	18	7	13	19	17	13	14	14	18	14	9	16
sca3_637554	11	14	14	13	17	9	14	7	17	19	15	15	18	14	14	18	14	13	18	14	14	13	15	14	13	15	14	13	14	5	5	13	14	17	13	14	14	18	7	13	19	17	13	14	14	18	14	9	16
sca3_637576	12	17	14	14	17	13	14	7	17	13	15	16	18	14	14	18	14	13	18	16	14	14	16	14	13	15	14	13	14	5	5	13	14	17	13	14	14	18	7	13	13	17	13	14	14	18	14	13	16
sca3_637608	11	15	14	18	17	13	14	14	17	13	15	18	19	14	14	19	14	13	18	16	14	14	16	14	13	17	14	13	14	6	5	13	13	17	14	14	14	18	7	13	13	17	13	13	14	19	14	14	16
sca3_734039	18	11	19	4	14	17	8	15	16	14	18	14	19	16	15	14	18	17	16	14	13	14	69	19	15	13	19	19	16	16	14	9	15	15	14	5	14	19	17	17	16	13	14	14	14	13	15	14	18
sca3_734041	18	11	19	4	14	18	8	13	16	14	18	15	19	16	15	14	18	17	16	16	13	14	69	19	15	13	19	17	16	15	14	9	15	15	14	5	14	19	17	17	16	13	14	14	14	14	15	14	18
sca3_1117617	2852	1923	16	13	15	9	15	16	14	14	18	17	14	17	69	14	18	7	16	13	13	14	56	14	13	13	64	19	13	17	74	15	15	19	14	16	13	16	17	84	17	18	19	19	17	14	15	13	16
sca3_1117703	2409	1793	14	7	13	14	6	14	14	14	18	13	15	14	16	17	15	15	18	8	14	19	14	14	14	15	14	14	14	14	16	14	14	13	17	14	19	19	14	18	19	13	14	13	9	17	13	9	19
sca3_1124409	17	52	6	5	9	3	3	4	9	9	14	19	3	4	6	4	14	5	16	3	4	4	6	14	8	13	13	13	17	19	4	16	14	13	15	4	6	15	6	17	14	19	4	15	8	16	14	8	13
sca3_1131977	15	12	18	13	13	8	9	6	8	9	18	19	9	13	18	17	8	7	14	14	19	13	16	14	14	15	18	7	17	16	13	15	14	13	9	16	13	14	18	14	16	16	17	13	6	13	14	14	16
sca3_1345820	15	12	5	18	4	14	8	14	14	4	15	13	9	14	6	4	8	19	13	13	8	5	14	18	6	13	5	6	16	8	6	15	5	13	9	14	16	15	6	14	5	16	5	13	6	4	15	9	15
sca3_1349458	12	11	13	5	14	14	5	13	7	13	9	8	5	7	4	13	14	8	18	13	3	14	13	17	4	17	7	6	13	5	4	5	9	14	14	8	6	17	4	7	6	14	3	6	6	3	14	3	7
sca3_1349496	11	11	14	7	16	14	14	13	7	17	13	8	7	7	5	14	13	8	16	16	4	14	13	14	4	17	9	5	14	6	3	6	8	13	15	6	13	15	3	9	8	9	3	13	6	6	13	8	7
sca3_1389189	10	12	6	13	8	15	13	4	13	14	8	15	13	13	19	13	7	6	15	8	5	14	5	14	9	14	16	4	8	5	6	17	4	19	14	14	14	14	15	14	13	14	13	15	14	3	19	16	14
sca3_1389490	13	15	13	14	9	15	9	4	9	7	13	7	6	19	5	15	9	13	15	18	4	8	15	9	6	14	14	8	14	7	14	9	14	15	17	18	18	16	13	9	13	14	18	8	5	4	7	5	6
sca3_1389522	14	12	13	8	6	16	8	4	13	14	4	6	3	15	5	14	8	14	13	13	5	5	4	9	6	9	14	5	14	7	9	14	8	14	17	14	15	14	9	14	8	14	14	6	5	3	7	5	7
sca3_1389531	12	14	13	8	4	16	8	3	13	14	4	6	4	15	5	14	4	15	14	14	5	4	3	9	6	13	14	5	8	6	9	14	7	13	17	14	15	14	9	14	7	14	14	4	6	4	7	5	7
sca3_1389532	11	14	13	8	4	16	8	3	13	14	4	6	4	15	5	14	4	15	14	14	5	4	3	9	6	13	14	5	8	6	9	14	7	13	17	14	15	14	9	14	7	14	9	4	6	4	7	5	7
sca3_1389557	12	11	8	8	4	9	6	4	7	14	4	5	4	13	5	8	3	14	7	14	5	4	4	13	6	8	14	6	7	6	7	9	6	8	15	14	14	14	4	13	7	14	5	4	3	3	5	5	4
sca3_1452965	17	12	6	14	4	9	8	4	3	7	7	15	5	4	7	13	18	3	13	7	4	13	8	13	13	14	13	6	4	6	14	6	14	14	4	8	4	14	3	8	13	5	7	16	8	14	4	14	9
sca3_1558374	11	11	6	15	5	13	6	7	6	15	9	3	14	4	13	13	9	14	13	14	8	14	7	14	5	9	13	7	4	4	14	14	13	9	5	13	13	4	14	13	6	6	14	4	4	6	4	4	8
sca3_1558406	10	10	5	14	6	9	7	14	5	15	13	3	14	13	17	14	13	14	17	13	13	13	4	18	4	9	13	14	4	4	7	13	13	8	9	8	14	9	14	14	4	14	15	3	4	4	4	4	14
sca3_1598919	10	15	17	14	14	18	14	13	15	13	14	14	15	15	14	16	14	9	15	14	7	14	14	17	5	17	9	3	14	13	14	9	19	17	14	14	9	19	9	19	6	14	14	13	9	14	9	14	13
sca3_1738233	12	12	4	4	3	4	4	4	4	7	4	6	6	4	4	4	4	5	4	3	4	4	3	4	4	4	3	6	4	3	4	4	4	4	4	3	5	9	3	3	4	3	14	6	4	4	3	8	4
sca3_1806857	19	20	17	13	16	14	3	14	16	15	13	14	8	14	18	13	19	14	17	18	14	18	18	13	13	14	14	3	16	14	13	14	5	19	14	14	15	14	14	13	14	13	14	13	13	14	15	19	14
sca3_1806961	12	20	14	18	18	15	4	17	14	14	14	16	13	14	16	14	15	14	19	14	14	19	13	18	13	13	14	5	14	13	7	14	15	19	16	17	19	13	13	13	13	14	14	13	14	14	13	13	19
sca3_1807226	12	16	14	13	18	13	13	14	13	14	18	14	15	14	17	16	18	14	15	14	14	17	14	14	14	18	16	13	14	14	14	17	14	17	18	16	17	14	15	65	18	14	14	14	17	14	13	17	13
sca3_1830002	11	21	15	14	13	6	4	13	13	13	15	13	9	14	17	14	16	9	18	13	4	14	6	8	3	4	18	4	13	14	5	13	14	5	16	14	14	14	13	14	14	13	15	14	14	4	15	7	17
sca3_1830240	15	19	14	4	4	3	6	7	14	16	9	5	5	8	14	14	13	14	14	4	3	14	9	5	5	16	14	9	9	14	7	9	4	14	14	5	6	7	16	18	13	9	5	19	4	4	7	NA	14
sca3_1841275	10	10	14	16	6	13	8	14	13	14	15	15	15	15	8	14	14	8	15	14	3	14	18	14	4	17	14	14	16	14	14	8	3	14	5	13	6	14	18	16	13	13	8	7	18	14	14	8	6
sca3_1851156	13	12	19	9	6	14	15	13	6	18	17	14	15	16	9	16	18	14	9	18	17	14	15	14	9	14	18	7	16	18	13	16	13	14	4	15	13	18	14	15	17	19	15	13	14	14	13	8	17
sca3_1924639	10	16	5	8	3	4	5	18	4	16	3	3	5	7	9	9	4	4	18	6	4	7	6	14	5	13	4	14	8	8	5	5	5	13	7	7	15	17	7	13	4	13	16	17	9	3	13	8	7
sca3_2019571	11	10	15	4	19	3	4	14	14	18	13	14	9	15	14	14	7	6	16	14	16	16	9	19	4	18	17	14	16	13	4	4	14	3	13	14	19	19	9	14	14	14	17	5	15	3	19	4	18
sca3_2240826	16	11	16	4	5	8	3	3	14	5	13	14	8	14	14	13	15	5	18	3	7	14	9	8	5	4	13	4	6	6	13	8	4	14	4	14	15	4	7	16	13	18	4	4	14	4	15	8	13
sca3_2240836	18	13	16	4	8	8	3	6	15	5	15	13	8	14	14	13	13	6	18	3	7	14	9	8	5	4	14	4	6	4	14	8	3	14	5	9	14	6	8	15	16	17	4	4	14	5	15	8	14
sca3_2240843	18	13	16	7	8	8	3	8	14	5	14	13	14	14	14	13	14	8	14	3	7	14	9	8	5	4	14	4	7	4	14	8	3	14	5	9	16	6	8	16	16	16	4	4	14	5	13	7	13
sca3_2240847	18	13	16	7	8	7	3	8	14	5	15	13	14	14	14	13	16	8	14	3	7	14	9	8	5	4	14	6	7	3	14	6	3	13	4	9	16	5	8	16	17	16	4	4	9	6	14	5	13
sca3_2240865	15	13	13	7	7	6	4	7	9	4	15	16	14	13	14	13	15	14	14	3	8	14	7	8	6	4	9	6	7	4	14	6	3	15	4	9	13	5	8	9	17	14	4	3	8	6	9	5	14
sca3_2240867	16	13	14	7	7	6	4	7	9	4	15	16	14	13	14	13	15	14	14	3	8	14	7	8	6	4	9	6	7	4	18	6	3	15	4	9	13	5	8	8	17	14	4	3	6	6	9	5	14
sca3_2240869	16	13	15	7	7	6	4	7	9	3	15	16	14	13	14	13	15	14	14	3	7	13	7	8	6	4	9	6	7	4	18	6	3	15	4	9	13	5	8	8	17	14	4	3	6	6	9	5	14
sca3_2240872	17	13	15	7	7	6	4	7	9	3	15	16	14	14	14	14	15	14	14	3	7	13	7	8	6	4	14	6	7	4	18	6	3	15	4	9	13	5	8	8	17	14	4	3	6	6	9	5	14
sca3_2240885	15	13	13	7	3	6	4	7	9	3	15	14	9	14	9	14	15	14	14	3	7	14	7	8	6	4	14	6	7	4	14	6	3	15	4	9	13	5	8	8	17	14	4	3	6	6	9	4	14
sca3_2240888	15	13	13	7	3	6	4	7	8	3	14	14	13	14	9	14	15	14	14	3	7	14	7	8	6	4	14	6	7	4	15	6	3	15	4	9	13	5	7	8	17	14	4	3	6	6	9	4	14
sca3_2375908	10	29	14	19	13	13	13	7	7	14	8	19	19	15	9	13	13	14	17	14	7	14	14	17	14	17	15	15	14	14	18	13	13	14	14	14	15	18	14	16	14	16	14	16	13	13	8	14	13
sca3_2375926	10	25	14	14	14	14	15	13	8	14	14	14	14	16	6	13	17	13	13	17	7	19	15	14	13	14	19	14	15	14	13	16	15	17	6	17	14	13	13	14	14	16	17	18	14	14	8	14	13
sca3_2375951	13	30	13	14	14	16	16	14	7	14	14	14	16	18	8	14	13	17	19	17	8	19	18	15	14	14	15	18	14	14	14	17	14	13	8	19	16	13	14	16	15	17	13	16	14	14	13	15	19
sca3_2412218	17	24	7	13	7	9	6	3	4	5	13	14	3	8	7	6	7	4	14	14	8	14	14	13	8	8	14	5	13	6	4	14	16	9	13	5	7	19	7	9	6	7	8	14	8	13	14	5	3
sca3_2412225	17	25	7	14	13	9	6	3	4	13	14	13	3	8	7	7	7	4	16	7	13	15	14	13	8	13	14	5	18	6	4	14	17	9	13	6	7	18	5	9	6	7	8	14	8	14	14	6	3
sca3_2412413	12	18	13	14	13	14	8	6	4	17	14	17	6	14	8	13	13	4	14	13	16	19	14	16	8	7	19	6	15	13	6	17	13	14	18	8	9	13	7	14	7	13	18	19	16	17	14	14	9
sca3_2599524	11	10	5	8	5	6	5	3	16	9	13	16	13	4	14	14	4	5	14	15	16	14	14	15	3	13	17	4	8	3	5	4	13	17	8	7	6	16	13	13	5	4	18	9	4	4	15	4	5
sca3_2633787	15	11	14	15	7	9	4	4	18	15	14	9	6	13	13	13	14	7	7	13	8	16	14	7	5	19	9	8	14	14	9	14	16	14	13	9	5	14	14	14	4	14	18	13	7	13	7	9	9
sca3_2633837	10	12	14	5	15	3	7	13	14	19	16	14	13	6	19	14	13	7	17	15	13	13	8	16	5	14	13	5	4	14	14	14	5	8	5	14	14	5	13	16	9	7	13	4	4	13	15	6	16
sca3_2633882	10	10	14	4	16	4	7	13	14	6	14	14	13	6	14	15	13	5	16	14	15	13	13	14	5	14	13	4	4	14	14	9	5	7	5	14	14	5	13	15	9	14	8	4	4	8	18	6	16
sca3_2671900	12	10	14	3	7	13	14	7	18	53	15	14	6	14	13	18	13	13	13	16	9	14	17	18	14	15	14	13	9	17	15	13	13	14	9	14	14	14	14	14	14	14	17	19	4	19	16	17	14
sca3_2711549	14	19	9	17	9	14	16	6	14	14	16	16	14	14	18	13	14	19	14	14	14	13	14	13	9	16	18	14	13	15	14	18	14	14	19	13	13	13	15	13	13	14	17	14	14	16	14	19	19
sca3_2957037	12	13	5	8	7	5	6	9	7	6	17	14	9	3	3	14	14	3	5	6	4	9	13	14	3	14	13	5	7	4	16	16	3	14	3	5	6	14	5	14	9	15	4	14	4	4	4	15	16
sca3_2957183	13	10	14	9	14	4	4	14	4	14	17	17	17	6	14	19	5	17	14	4	5	7	16	17	6	17	13	5	14	9	14	15	4	14	7	5	15	14	16	16	14	15	13	15	7	14	3	15	14
sca3_2957198	11	12	19	9	13	4	3	14	4	14	16	17	15	6	13	15	7	13	19	4	5	6	14	17	7	16	18	5	13	14	14	14	6	14	7	3	14	14	15	15	14	15	13	14	6	13	3	15	14
sca3_2957222	14	12	16	3	4	3	3	3	3	14	13	15	4	5	9	14	6	4	16	3	3	6	3	15	3	8	13	5	6	7	13	13	4	14	4	4	13	3	13	13	17	7	4	3	4	9	3	4	16
sca3_2957224	15	14	6	3	4	3	3	3	3	13	3	3	4	4	7	13	4	4	7	3	3	4	3	6	3	8	9	4	4	7	14	13	4	14	3	4	4	3	14	14	13	7	4	3	4	4	3	4	16
sca3_2957229	15	14	6	4	4	3	3	3	3	7	3	4	4	3	7	8	4	4	4	3	3	4	3	4	3	6	4	4	4	7	8	5	4	8	3	4	4	3	8	14	13	3	4	3	4	3	3	4	7
sca3_2986800	10	13	13	13	7	14	9	19	4	17	14	15	19	13	14	14	9	13	16	14	13	14	13	13	13	17	19	5	13	14	17	15	13	13	19	13	17	13	13	17	17	18	14	14	14	13	5	17	18
sca3_3068997	15	10	13	13	6	13	9	15	8	15	16	17	7	16	17	13	13	14	16	14	13	13	13	13	13	18	13	7	9	13	14	8	13	14	6	14	5	17	14	18	9	18	13	14	7	8	15	14	9
sca3_3069030	11	10	14	13	7	9	7	13	9	14	16	14	9	14	15	14	17	7	14	15	16	14	9	17	14	15	9	8	14	14	16	7	13	14	9	18	7	16	14	18	8	19	14	13	5	8	5	14	14
sca3_3069031	10	10	14	13	7	9	7	13	9	14	16	14	9	14	15	14	17	7	14	15	16	14	9	17	14	15	9	8	14	14	14	7	13	14	9	18	7	16	14	16	8	19	14	13	5	8	5	14	14
sca3_3069044	13	11	14	7	7	14	7	9	7	14	14	17	13	13	15	14	13	7	14	17	16	14	13	17	13	14	7	6	14	14	13	4	13	13	8	15	5	16	13	16	7	16	14	14	5	5	5	14	9
sca3_3102103	13	14	7	8	4	4	3	4	13	14	9	13	14	5	14	15	5	6	14	18	14	13	6	13	4	14	17	3	14	6	13	5	7	13	16	7	14	16	13	14	6	16	15	13	4	8	13	4	7
sca3_3102114	11	13	7	8	4	4	3	4	13	14	9	13	14	5	14	15	5	6	14	15	14	13	5	13	4	14	17	3	14	6	13	5	7	13	16	7	14	16	13	14	6	16	15	13	4	6	13	4	7
sca3_3102433	12	12	14	7	5	14	7	13	9	14	9	14	7	18	16	13	14	13	14	13	9	8	14	9	3	14	16	14	13	9	17	6	14	13	14	16	14	5	7	18	15	9	14	8	14	7	4	14	6
sca3_3114024	15	11	14	9	13	17	7	14	14	14	19	15	17	17	14	17	15	3	13	7	3	14	16	13	8	13	14	8	14	9	7	18	7	14	7	15	13	8	9	14	13	7	17	14	14	17	19	16	17
sca3_3114029	15	11	14	9	13	16	7	15	14	14	19	16	16	17	14	17	15	3	13	7	3	14	8	13	8	13	14	8	14	9	7	18	7	14	7	15	13	8	9	14	13	7	17	14	14	17	19	16	17
sca3_3114049	15	12	14	9	13	17	7	16	14	14	19	16	19	17	14	17	15	3	13	7	3	14	16	13	8	15	14	8	14	9	7	18	7	14	7	15	13	8	9	14	13	7	17	14	14	17	19	16	17
sca3_3164493	12	10	13	7	7	9	15	4	14	15	14	16	17	13	7	15	19	16	15	13	14	14	19	15	13	14	16	6	13	13	18	16	14	14	13	14	14	14	13	16	15	13	19	17	14	14	13	13	16
sca3_3177875	10	11	7	17	8	13	13	7	14	18	15	15	3	9	14	13	15	5	14	13	14	17	13	19	9	19	14	17	13	7	16	16	8	16	6	9	9	13	13	13	14	14	13	14	13	14	8	19	14
sca3_3208405	13	10	6	4	9	6	NA	4	9	8	14	3	14	4	4	6	6	4	3	4	4	13	14	5	3	5	5	5	4	3	14	4	4	14	4	5	7	4	3	14	13	6	4	13	4	4	5	6	9
sca3_3297470	20	20	19	14	13	19	7	17	18	18	18	14	7	18	16	16	13	19	13	15	13	18	14	13	9	14	13	9	14	7	19	14	15	13	14	18	13	17	16	17	13	8	13	16	6	14	14	14	14
sca3_3297590	21	19	17	17	13	15	16	18	14	14	18	14	13	13	15	7	14	14	18	16	13	14	19	13	15	13	13	18	16	15	18	15	14	17	8	13	17	17	17	13	16	13	17	15	15	57	19	19	14
sca3_3297682	12	25	7	6	4	7	4	7	5	3	9	14	7	6	4	9	6	14	19	8	7	14	4	4	5	7	8	3	14	3	4	5	8	5	4	5	5	9	7	14	5	4	4	14	6	18	8	13	5
sca3_3297772	11	27	9	13	5	9	4	8	7	8	14	15	14	8	4	14	14	15	15	8	14	13	7	14	8	16	13	3	13	4	9	14	9	14	7	9	7	19	13	18	8	9	5	14	16	13	16	18	14
sca3_3297879	14	30	17	13	5	13	4	9	13	14	14	14	14	9	14	17	14	17	14	14	17	14	17	19	14	14	14	4	13	13	9	9	13	18	18	13	15	15	16	15	8	13	13	13	8	19	19	15	14
sca3_3297886	12	31	17	13	8	13	6	9	14	14	14	15	14	9	14	17	13	13	14	14	17	17	18	19	14	14	19	8	19	13	8	9	13	16	16	14	15	13	15	15	7	13	16	13	8	15	16	16	13
sca3_3298035	13	25	16	16	5	13	9	13	14	7	14	16	14	16	16	13	16	14	14	16	15	13	13	15	4	19	14	8	15	14	13	13	6	13	16	16	14	15	7	15	13	14	14	19	8	14	13	14	15
sca3_3298045	13	28	16	15	5	14	7	18	13	7	19	14	18	16	15	13	16	14	14	16	13	17	14	15	4	19	14	7	13	14	13	13	6	13	16	16	14	15	7	15	13	14	14	19	8	14	13	13	15
sca3_3298050	13	28	16	16	7	13	8	18	13	14	13	18	19	16	15	13	16	13	14	14	13	18	14	15	5	14	14	9	17	14	15	13	14	16	16	16	14	13	7	15	13	14	14	13	8	14	13	13	13
sca3_3298207	11	18	7	14	9	15	14	13	3	14	8	9	13	8	16	5	15	7	13	16	4	14	13	16	15	19	16	13	8	4	9	14	18	14	7	18	13	14	9	8	13	14	14	14	8	15	18	16	18
sca3_3298240	13	14	5	14	14	14	14	13	3	16	8	14	13	14	15	4	17	13	13	5	5	14	14	13	13	19	16	13	14	9	13	13	18	16	15	18	13	18	8	9	16	14	14	15	8	14	13	16	14
sca3_3298629	13	19	17	13	14	14	13	14	13	14	14	14	17	14	17	18	14	9	18	19	13	14	16	13	4	13	19	13	16	15	7	13	17	15	15	14	14	18	13	14	16	16	18	17	13	17	16	9	18
sca3_3298639	12	18	17	14	14	13	14	14	13	17	14	14	18	14	16	18	14	14	18	14	13	19	18	13	4	14	19	14	17	14	7	14	17	15	15	18	16	14	13	15	18	17	17	13	13	17	9	13	17
sca3_3298782	11	17	8	16	7	13	13	7	14	6	14	14	16	14	15	14	14	8	13	13	6	7	13	17	5	9	5	6	14	14	5	13	17	14	14	6	5	14	19	13	16	19	13	14	14	17	8	14	6
sca3_3298787	12	10	16	15	7	5	14	7	13	4	14	14	14	15	16	14	14	5	13	16	9	14	14	14	5	9	8	14	5	14	8	14	14	13	18	6	5	14	19	15	15	19	14	14	14	16	6	13	6
sca3_3298922	14	18	14	4	7	6	5	5	6	9	7	8	5	14	7	8	16	7	13	7	13	5	14	13	3	17	13	4	7	16	4	9	3	4	4	13	17	14	4	9	3	14	14	6	6	6	5	8	7
sca3_3298966	11	21	8	3	3	5	4	4	4	8	8	13	3	4	4	4	6	4	7	6	5	4	6	7	3	13	5	3	7	9	4	4	4	4	4	4	13	8	3	5	4	3	4	7	5	4	7	4	4
sca3_3299180	11	16	9	8	4	7	8	18	9	8	18	9	13	4	6	8	15	4	14	14	7	5	9	9	5	18	7	8	5	5	14	8	7	14	9	15	8	13	13	15	5	4	4	19	7	14	13	14	5
sca3_3299326	13	29	16	18	13	14	13	18	16	53	19	17	17	14	13	19	18	19	18	13	18	18	14	53	17	13	16	18	55	19	19	53	16	19	16	57	13	58	54	55	54	14	19	14	14	13	13	14	13
sca3_3299422	13	25	17	19	18	13	14	14	16	53	14	19	14	17	15	17	18	54	53	14	17	19	18	59	19	15	16	15	56	19	17	14	13	59	19	67	13	58	54	64	56	18	54	16	17	13	15	14	14
sca3_3299679	10	28	13	13	4	4	3	4	15	9	9	9	9	5	17	16	14	14	13	13	13	9	4	14	5	13	7	5	18	15	13	18	13	17	9	17	14	15	15	14	13	13	8	6	8	13	14	4	13
sca3_3303460	21	39	7	4	3	3	3	NA	5	14	5	13	3	3	7	3	7	7	3	6	4	3	4	4	3	4	9	3	3	14	3	3	4	3	3	3	3	18	4	15	3	14	3	9	8	5	4	4	4
sca3_3303507	22	67	7	4	3	3	3	4	4	14	6	13	3	3	3	3	7	8	3	5	4	3	4	4	3	4	7	3	5	9	3	3	4	3	4	3	4	17	4	13	3	14	3	13	8	5	4	4	4
sca3_3303609	27	34	7	3	4	3	3	7	13	4	14	13	3	7	4	13	17	5	15	3	4	4	4	7	4	6	5	9	14	16	4	4	6	3	4	4	4	54	15	13	6	16	4	9	4	4	5	4	13
sca3_3316141	11	15	7	3	6	13	7	13	4	7	13	13	4	7	14	14	15	16	14	8	6	14	17	7	7	5	8	6	3	16	14	4	5	5	9	3	6	18	3	14	17	14	3	14	5	13	15	6	14
sca3_3316142	12	15	7	3	6	13	7	13	13	7	13	13	4	7	14	14	15	16	14	8	15	15	17	7	7	5	8	6	3	16	14	4	5	5	9	13	6	18	13	15	14	14	3	14	5	13	15	6	14
sca3_3316194	19	22	9	13	5	5	4	4	4	13	9	6	15	3	7	6	9	4	14	7	4	5	8	5	4	9	13	3	13	3	6	13	4	5	6	4	4	4	3	6	5	5	4	7	17	4	8	4	4
sca3_3316222	18	19	9	14	5	5	4	3	5	13	9	9	16	6	7	9	9	5	13	14	4	5	8	5	4	9	18	3	14	4	6	14	4	5	9	4	5	8	3	7	8	5	4	7	14	5	14	4	6
sca3_3316328	12	27	18	16	8	14	4	16	14	13	14	19	13	14	14	18	14	18	14	14	13	19	14	14	13	19	15	5	18	9	14	19	14	19	14	17	15	15	6	14	13	14	13	17	15	14	9	13	15
sca3_3316457	16	38	19	13	14	16	9	14	13	19	13	15	14	14	14	17	16	13	14	13	14	18	15	14	7	16	14	15	13	14	13	14	14	19	13	17	18	19	13	13	18	13	14	16	18	18	14	17	19
sca3_3338766	13	15	13	3	3	3	4	9	15	3	5	7	3	7	9	14	17	3	14	13	13	13	5	14	3	4	13	3	13	13	4	3	3	3	13	14	15	15	9	17	4	13	19	3	3	3	7	3	3
sca3_3352154	10	15	3	13	4	7	13	3	4	7	14	4	14	3	3	3	3	8	4	4	3	3	14	5	8	19	3	14	6	3	3	6	4	5	4	3	3	4	4	4	4	3	9	13	5	7	3	14	9
sca3_3352435	12	24	17	4	9	7	15	14	13	18	13	14	16	13	13	13	13	8	13	16	6	14	9	18	5	64	18	7	6	16	17	14	9	13	14	14	14	19	13	17	13	14	14	63	9	14	13	14	14
sca3_3617468	10	11	8	3	3	4	4	5	9	3	13	14	3	6	6	14	5	4	14	3	13	16	4	4	6	3	9	4	4	9	17	3	3	3	3	14	5	3	6	14	7	4	4	3	3	4	3	4	6
sca3_3617492	10	18	8	5	3	4	4	5	9	3	13	13	3	6	9	14	5	4	14	3	13	17	4	6	8	3	14	3	5	13	17	4	4	6	3	14	5	3	7	15	6	4	4	3	3	4	4	4	6
sca3_3932980	12	12	14	14	14	15	6	19	5	18	14	13	14	6	13	18	13	5	13	9	9	14	13	17	4	13	14	4	13	14	14	13	13	13	15	5	14	14	7	18	14	14	7	14	14	13	13	15	8
sca3_4471629	10	13	13	15	4	6	8	15	14	14	19	7	3	6	13	19	9	7	16	4	14	9	14	16	14	14	8	13	9	4	18	14	3	14	13	19	17	13	15	19	14	14	14	8	14	13	9	15	14
sca3_4864505	11	29	3	8	4	7	4	3	5	6	7	6	4	4	4	7	4	8	5	3	4	6	14	5	4	3	NA	3	4	4	4	4	6	9	4	5	14	6	3	6	4	4	4	4	4	6	4	4	3
sca3_4864508	11	29	3	8	4	7	4	3	5	5	6	6	4	4	4	7	4	5	5	NA	4	6	14	5	4	3	NA	3	4	4	4	4	5	9	4	5	14	6	3	6	4	4	4	4	4	6	4	4	3
sca3_4869142	10	25	15	18	4	13	3	8	14	16	18	14	14	4	17	15	17	13	9	13	14	14	4	18	4	17	13	3	16	4	14	13	14	63	8	15	13	14	7	14	14	14	14	16	13	19	18	14	14
sca3_4876425	10	21	7	3	17	6	7	4	4	18	14	14	4	14	15	7	14	8	14	9	7	4	17	14	9	3	14	17	8	14	4	4	15	17	6	6	9	15	NA	16	8	4	4	14	8	4	7	3	9
sca3_4877475	15	11	5	4	4	4	NA	4	3	4	8	8	4	4	4	3	5	4	5	13	4	4	4	9	6	8	6	3	4	14	4	4	4	5	NA	7	4	13	6	13	9	14	6	3	3	4	4	4	5
sca3_4887008	17	20	19	14	16	13	14	5	13	17	14	14	14	16	16	19	19	14	14	17	13	18	19	14	19	17	14	14	13	15	14	19	14	17	15	19	14	16	14	16	14	13	53	14	13	16	19	14	18
sca3_4887039	11	22	19	8	13	13	14	6	19	13	18	14	14	16	15	18	16	13	14	14	14	17	17	14	19	14	14	13	18	15	14	15	18	19	14	14	13	16	13	17	14	14	16	18	13	16	18	13	15
sca3_4887048	16	23	16	14	13	14	14	5	18	13	18	14	14	16	16	18	19	13	14	16	14	17	19	14	19	13	14	13	18	15	14	15	18	19	14	14	14	16	13	16	14	14	15	18	19	16	18	14	17
sca3_4887128	13	29	3	13	18	13	8	15	9	14	18	15	19	4	19	3	8	14	13	4	4	4	14	4	4	8	14	13	16	14	14	14	4	8	13	4	7	4	19	14	14	13	17	15	14	16	14	14	9
sca3_4887134	13	15	13	13	18	13	8	15	9	14	NA	15	13	4	19	14	13	14	13	14	4	15	14	13	4	8	14	6	16	4	14	4	18	16	13	14	7	57	19	14	14	13	17	15	14	16	16	14	17
sca3_4911359	13	12	13	14	3	3	6	17	13	5	14	5	8	14	13	9	7	14	15	6	9	16	14	7	6	15	13	16	6	7	17	14	4	13	14	13	13	15	7	5	13	9	14	8	13	16	14	9	13
sca3_4983309	10	12	14	4	13	5	5	4	14	14	6	7	4	5	14	14	19	14	17	9	15	7	9	17	14	6	13	14	7	7	9	18	7	13	16	8	14	19	3	14	14	3	9	8	13	14	5	9	4
sca3_5025720	12	12	13	9	5	9	6	8	4	7	9	17	4	13	14	14	7	4	14	5	9	8	8	8	4	9	7	6	6	3	9	7	4	4	14	4	8	6	13	7	9	13	7	16	4	3	14	8	4
sca3_5266435	10	14	5	4	14	3	4	3	6	13	13	14	14	6	5	7	6	5	13	13	14	14	7	18	9	6	18	6	6	14	14	13	3	13	9	4	7	13	15	14	14	4	3	4	5	3	7	4	8
sca3_5266474	10	12	5	4	14	3	4	3	6	14	14	14	13	5	4	7	6	5	13	13	14	14	7	18	7	6	18	6	6	14	14	13	3	13	9	4	6	13	15	14	14	4	3	4	5	3	7	4	8
sca3_5441254	10	10	14	14	6	3	7	13	7	14	14	13	6	14	13	17	8	7	13	15	4	13	16	9	8	14	9	14	6	3	14	13	6	13	4	13	13	14	9	13	5	9	14	9	13	13	14	9	6
sca3_5491519	11	12	19	15	19	9	5	14	14	15	6	15	5	6	8	13	7	16	18	13	19	14	15	14	3	16	14	8	8	15	19	6	7	9	18	14	9	13	4	19	14	18	16	15	6	4	6	13	8
sca3_5569262	16	10	4	18	8	9	4	4	3	13	3	3	13	3	3	3	14	14	3	15	3	4	3	8	4	16	3	4	3	3	9	14	14	15	4	5	3	13	4	3	7	3	17	14	4	18	7	9	14
sca3_5897736	10	10	14	13	3	16	17	8	16	13	17	14	8	13	13	14	7	18	13	17	13	17	5	13	13	14	14	13	8	8	14	16	4	14	13	14	14	14	16	14	7	14	14	4	8	6	6	8	5
sca3_6035141	11	10	16	14	14	7	4	6	9	16	14	13	14	7	16	NA	14	14	13	14	13	14	3	13	14	14	6	3	15	NA	4	19	8	13	13	13	17	18	4	14	4	7	18	14	3	7	14	13	14
sca3_6137512	10	11	16	9	4	3	4	6	5	4	3	13	3	3	16	14	14	4	16	17	13	5	6	14	4	7	14	5	5	8	6	8	14	6	6	14	7	14	5	15	18	13	9	5	4	5	4	4	4
sca3_6287054	13	18	16	13	13	6	7	13	14	14	15	14	14	6	15	18	8	9	18	14	9	15	7	17	9	14	14	3	14	13	7	14	9	14	19	15	14	7	14	14	16	14	16	17	9	19	17	18	14
sca3_6287060	12	17	16	13	13	6	7	13	14	14	15	14	14	6	15	18	8	9	18	14	9	15	7	17	9	14	14	3	14	13	7	14	9	14	19	15	16	7	14	19	16	13	16	17	9	19	17	18	14
sca3_6287061	12	17	16	13	13	6	7	13	14	14	15	14	14	6	15	18	8	9	18	14	9	15	7	17	9	14	14	3	14	13	7	14	9	14	19	15	16	7	14	19	16	13	16	17	9	19	17	18	14
sca3_6287366	13	13	5	13	6	7	5	3	9	7	18	8	8	3	4	14	4	7	17	5	14	13	5	7	5	4	9	14	4	7	13	15	13	16	14	4	14	14	8	13	14	14	3	16	3	13	3	8	14
sca3_6287383	14	12	5	13	6	7	6	3	13	9	14	9	8	4	4	16	5	7	19	5	14	15	8	7	5	4	14	14	5	7	14	17	13	17	14	4	13	9	8	13	14	14	3	17	3	14	4	8	15
sca3_6287420	14	13	8	14	7	6	5	4	9	9	15	7	7	3	4	15	7	16	19	3	14	15	8	13	8	4	14	9	5	5	19	13	13	16	14	4	14	9	9	13	16	13	3	16	4	8	9	13	14
sca3_6287468	13	10	8	8	4	4	4	5	6	7	16	9	5	4	4	14	4	13	14	3	8	16	5	6	7	4	14	8	6	5	14	13	5	17	8	5	14	7	6	15	14	14	4	5	4	7	13	13	9
sca3_7192061	12	11	13	14	7	14	4	13	14	16	14	19	13	16	13	14	13	13	17	16	14	14	14	19	14	14	19	5	14	14	18	14	19	19	17	14	17	16	15	19	13	14	19	13	13	14	16	15	14
sca3_7192104	10	13	13	4	4	9	4	13	9	9	4	13	5	4	14	13	16	4	13	14	13	13	8	8	4	18	13	7	4	3	8	13	13	13	6	6	18	14	6	16	7	9	14	17	4	15	14	4	6
sca3_7233866	14	12	59	13	14	14	15	15	14	13	64	14	14	17	14	18	16	14	16	13	19	14	13	17	18	14	16	14	14	17	14	18	15	68	17	19	18	14	14	18	17	15	65	13	14	14	15	18	14
sca3_7252714	10	10	13	19	14	14	14	7	14	17	13	14	14	17	14	14	17	13	14	16	7	14	16	14	14	19	14	7	14	19	13	13	15	14	13	14	15	15	19	14	13	14	16	16	14	15	18	16	14
sca3_7373307	10	10	4	4	3	5	4	5	4	4	5	9	5	13	8	13	6	3	8	5	4	9	7	6	4	7	4	4	9	5	4	14	14	4	9	14	13	4	4	19	13	4	4	13	3	5	4	3	5
sca3_7551986	10	11	3	3	8	7	3	14	6	8	5	4	6	5	7	13	14	4	13	4	7	14	14	9	8	14	8	8	14	8	8	5	4	16	13	6	7	19	14	14	14	6	4	9	9	7	3	13	9
sca3_7742243	13	20	4	4	9	4	6	5	14	13	4	13	7	14	14	14	13	14	14	13	15	16	4	14	8	13	5	5	3	4	15	3	7	8	13	14	9	18	7	14	4	14	13	14	4	6	14	8	7
sca3_7742538	10	14	13	18	5	17	13	14	14	14	14	13	14	17	14	14	6	5	15	16	4	15	18	17	15	7	7	9	6	14	8	15	19	13	14	18	15	7	13	7	13	7	13	15	14	19	7	14	18
sca3_7742646	13	13	13	13	5	8	8	13	16	14	15	14	14	15	14	14	14	4	14	13	14	13	19	9	14	14	13	18	9	7	15	17	8	17	9	17	14	14	19	9	13	13	13	13	9	13	7	13	17
sca3_7742664	11	13	15	14	5	13	14	14	16	14	16	15	14	14	14	14	15	5	17	13	14	15	14	13	9	16	14	17	14	7	18	19	8	19	9	14	14	15	19	7	9	13	14	18	9	8	7	13	18
sca3_7742665	11	13	15	14	6	13	14	14	16	14	16	15	14	14	14	14	15	5	17	13	14	15	14	13	9	16	14	17	14	7	18	19	8	19	9	14	14	15	19	7	9	13	14	18	9	8	7	13	18
sca3_7742668	11	14	14	14	6	13	14	14	16	14	16	15	14	14	14	13	15	5	17	13	14	16	14	13	9	17	14	17	14	8	18	19	8	13	9	14	14	16	19	7	13	13	14	18	9	8	7	14	18
sca3_7742711	10	13	13	14	4	13	16	14	16	14	16	13	19	19	17	16	17	6	19	14	14	13	13	16	8	17	15	16	14	14	15	19	8	18	14	13	19	17	14	5	14	9	14	13	13	14	5	16	17
sca3_7902101	12	11	7	18	13	9	7	7	18	13	14	13	13	13	9	15	13	5	18	16	13	14	14	7	7	16	14	13	4	16	18	16	16	18	6	6	9	13	13	16	14	14	14	13	9	13	6	13	8
sca3_7988594	11	11	14	7	8	9	4	13	14	19	14	5	6	14	13	16	15	14	18	15	13	14	19	19	9	14	13	9	14	13	7	14	13	5	3	14	7	16	14	6	8	14	16	14	15	13	8	14	15
sca3_7988595	11	11	14	7	8	9	4	13	14	19	14	5	8	14	13	16	15	14	18	15	13	14	19	19	9	14	13	9	14	13	7	14	13	5	3	14	7	18	14	6	8	14	16	14	15	13	8	14	15
sca3_7988613	10	10	13	6	7	9	3	13	3	14	13	8	14	4	13	5	17	15	3	15	4	4	13	18	NA	15	3	9	14	3	9	13	13	13	4	18	3	15	7	4	9	6	15	14	18	14	8	13	17
sca3_8201960	10	14	6	13	6	5	4	3	7	5	9	17	7	3	9	14	4	6	17	8	4	8	4	5	4	4	5	4	4	7	14	6	4	19	14	14	18	17	14	9	4	9	5	4	4	3	4	13	7
sca3_8202147	11	10	14	14	8	15	3	3	3	9	14	19	8	3	3	15	8	3	15	14	14	17	13	13	5	4	13	14	3	13	16	16	3	3	18	4	3	14	15	19	5	13	13	4	4	3	4	14	14
sca3_8202177	10	10	17	19	18	14	7	3	3	8	15	18	8	3	13	15	8	3	15	13	16	14	13	16	8	13	18	14	3	13	16	15	13	3	17	14	3	19	15	19	14	14	13	6	13	3	7	14	14
sca3_8303283	14	14	3	3	6	4	9	9	8	4	4	14	4	4	4	8	5	8	4	3	3	8	4	7	4	6	4	5	7	13	3	3	4	13	8	5	6	8	4	14	4	13	3	14	4	4	4	5	5
sca3_8486179	10	10	13	6	4	6	7	7	9	13	7	13	13	13	14	14	14	14	17	14	6	14	13	18	13	17	13	4	13	13	8	16	14	14	9	8	7	9	14	13	9	15	16	4	6	8	3	9	13
sca3_8486186	10	11	9	7	5	5	6	7	9	13	7	9	8	14	9	14	14	17	17	15	6	14	13	13	13	17	16	4	17	13	13	17	14	19	7	8	7	9	14	14	9	14	17	3	5	6	4	9	14
sca3_8486207	10	11	7	6	4	5	6	9	13	14	7	9	8	14	9	18	13	17	15	14	6	14	14	14	9	13	14	3	16	7	8	17	6	19	13	7	4	9	13	13	9	14	14	4	3	6	4	6	13
sca3_8572358	11	13	14	14	7	14	4	13	13	14	17	18	15	16	15	14	18	19	16	16	15	13	17	14	5	13	18	16	14	9	14	13	14	14	13	13	14	14	13	14	13	18	15	15	13	15	5	13	14
sca3_8607568	12	10	13	8	14	14	4	4	14	14	16	14	14	14	14	15	13	19	14	15	13	14	8	18	15	16	14	13	15	14	14	13	18	15	9	15	14	17	14	17	17	9	14	15	19	15	9	13	13
sca3_8607668	10	12	14	5	6	5	4	4	8	16	14	4	9	9	13	13	18	14	13	14	4	9	4	16	6	6	14	6	9	8	13	14	13	15	3	7	5	13	4	13	8	4	6	9	13	13	3	8	13
sca3_9095158	10	10	16	14	7	19	5	7	15	19	13	14	13	14	13	18	15	15	15	19	14	16	7	16	14	17	16	6	19	8	9	14	9	17	13	16	13	14	14	14	14	14	13	13	17	14	16	5	13
sca3_9095161	10	10	16	14	7	19	5	7	15	19	13	14	13	14	13	18	15	15	15	19	13	16	7	15	14	17	16	8	13	8	9	14	9	17	13	15	13	13	14	13	14	14	13	14	17	14	15	6	13
sca3_9456847	10	11	4	3	6	3	3	7	14	3	8	8	3	5	13	19	7	8	16	4	14	14	3	3	3	4	8	3	7	5	3	3	3	4	4	8	13	6	7	9	5	6	13	4	4	5	4	4	5
sca3_9457018	12	10	16	3	6	3	3	4	18	3	14	14	3	14	13	16	17	8	17	14	13	14	6	7	3	4	13	NA	9	4	7	3	3	NA	8	14	13	14	13	17	NA	14	15	4	4	5	4	4	3
sca3_9542196	10	16	14	13	15	19	6	8	13	14	5	13	14	14	17	18	7	17	19	14	13	13	15	14	4	53	16	3	18	17	6	18	15	14	14	18	14	13	6	54	13	14	14	13	14	14	18	14	19
sca3_9542200	10	16	14	16	15	19	6	8	13	14	5	18	14	14	17	18	14	16	19	14	6	13	13	14	4	53	16	3	19	17	6	18	15	16	14	18	14	17	6	54	13	13	14	13	14	14	16	13	18
sca3_9542285	10	13	13	14	14	14	7	7	13	18	5	14	5	13	17	14	18	14	57	16	13	14	14	19	13	14	15	14	14	13	8	18	14	13	16	14	16	18	14	54	19	19	15	13	14	13	16	14	15
sca3_9698274	12	10	14	13	4	8	6	3	4	15	13	4	3	4	6	6	13	17	4	4	4	3	8	14	6	13	3	5	14	7	13	14	17	14	13	14	4	18	3	14	14	6	9	14	14	17	8	13	13
sca3_9936477	11	14	14	18	5	14	9	15	14	14	13	15	13	7	13	14	15	13	9	13	9	16	13	13	14	13	14	14	16	6	17	14	13	14	14	14	14	7	15	13	13	4	15	16	16	14	7	17	8
sca3_10118544	16	11	14	19	14	17	14	14	17	18	65	13	8	15	16	13	18	14	17	17	15	13	14	13	13	19	13	14	17	17	14	58	16	16	16	14	14	16	16	74	13	18	53	53	13	14	16	17	19
sca3_10118573	10	16	53	13	19	14	14	14	17	14	17	13	8	18	16	17	17	17	14	64	13	13	14	64	14	18	14	14	17	14	13	17	16	13	16	16	14	16	18	93	17	18	56	19	13	14	16	13	19
sca3_10118624	13	11	14	14	19	13	7	14	17	14	17	13	14	18	15	54	13	17	14	63	9	17	15	18	14	18	15	14	16	14	13	17	16	13	16	19	14	16	14	74	13	13	18	14	13	13	16	17	16
sca3_10185023	10	12	14	7	7	16	3	9	14	6	14	14	13	14	13	15	13	6	15	7	14	13	15	14	13	6	15	9	7	13	14	9	5	14	8	13	13	14	8	16	14	6	5	14	3	18	13	14	14
sca3_10200032	10	10	13	15	4	14	14	15	16	13	14	14	7	13	14	14	13	18	17	18	14	19	9	17	9	17	15	6	16	7	16	16	19	13	15	16	13	13	9	15	13	14	8	14	17	13	8	9	19
sca3_10251651	10	10	14	8	4	7	4	9	13	19	14	15	4	14	9	13	6	5	15	7	7	18	7	18	7	4	8	16	13	4	14	14	9	9	13	4	9	6	13	13	15	16	9	14	8	8	4	9	15
sca3_10251709	10	10	4	3	3	4	3	13	13	18	17	17	4	14	4	13	8	3	16	4	9	18	8	19	3	3	9	16	14	3	13	14	14	3	13	4	14	4	14	3	15	13	4	18	3	3	3	9	16
sca3_10342324	10	10	14	15	13	5	7	14	15	6	8	16	7	14	17	17	14	18	13	13	16	13	18	13	9	16	13	9	16	13	14	9	14	13	13	13	16	14	14	13	4	14	14	9	9	19	13	18	17
sca3_10435535	10	10	13	9	4	7	7	13	8	13	14	14	5	9	8	8	3	9	17	15	7	8	4	16	9	6	14	14	7	9	14	15	8	6	7	7	14	7	6	8	8	4	4	13	7	13	5	9	13
sca3_10473556	10	10	13	14	5	7	5	3	14	13	14	14	9	6	14	14	15	18	14	6	14	13	NA	9	NA	14	14	17	18	9	13	16	14	14	13	14	14	16	4	13	16	13	14	14	19	14	4	8	17
sca3_10524378	68	16	3	4	5	3	6	6	14	3	14	6	4	5	4	15	3	3	13	3	7	8	13	3	3	4	9	3	3	9	13	3	3	4	6	4	16	3	3	4	6	3	3	9	4	3	3	14	4
sca3_10524396	88	18	3	4	5	3	7	6	14	3	15	14	4	6	4	13	3	3	14	3	14	13	13	3	4	4	14	6	3	14	14	3	3	4	9	4	19	3	6	4	13	4	4	13	4	3	3	13	3
sca3_10524426	104	19	3	4	5	3	9	17	13	3	19	16	3	19	4	17	3	3	18	3	13	13	6	3	3	3	17	6	3	13	15	4	3	3	13	4	15	3	15	4	17	9	4	13	3	3	3	9	3
sca3_10524430	106	19	3	4	5	4	14	6	13	3	19	19	3	14	4	13	3	3	17	3	13	13	6	3	3	4	14	6	4	13	17	4	3	3	7	4	15	4	15	4	18	9	4	17	3	3	3	17	3
sca3_10524517	124	15	7	8	4	4	8	53	77	3	144	13	6	19	4	114	5	6	19	8	95	53	14	4	7	7	73	16	5	19	86	14	7	13	53	5	59	9	94	14	54	58	6	64	7	6	14	78	9
sca3_10524569	143	10	14	13	9	13	119	117	116	8	194	187	13	116	4	177	15	17	164	13	156	144	194	14	9	13	114	114	7	164	157	13	19	19	153	8	119	14	157	18	197	156	7	164	13	15	14	116	17
sca3_10524598	126	11	18	14	13	14	117	164	144	8	173	177	14	78	4	166	14	14	119	13	114	118	173	14	14	13	114	93	7	154	144	13	16	19	154	7	116	13	144	17	196	164	14	163	13	17	13	144	17
sca3_10524619	160	14	14	14	15	14	116	178	115	8	113	113	14	113	4	174	16	14	113	6	113	113	194	14	14	13	113	94	7	164	164	14	15	18	174	7	159	8	154	16	118	194	14	195	9	19	18	154	16
sca3_10524649	172	15	14	15	16	14	117	164	117	9	169	185	13	96	3	155	16	16	144	6	144	113	175	13	14	13	177	89	7	154	118	14	13	15	154	6	116	4	116	14	184	197	14	175	9	16	14	114	14
sca3_10524703	164	14	7	4	8	14	66	74	64	3	74	86	8	64	3	56	3	8	15	4	18	59	95	3	8	8	83	17	4	63	79	6	3	4	83	4	18	3	53	7	87	115	8	94	4	6	7	64	4
sca3_10524758	190	15	18	13	18	17	117	157	13	13	113	119	18	115	4	117	18	14	18	14	188	118	114	14	17	18	17	184	9	167	114	13	13	14	159	9	184	13	19	13	154	184	16	113	14	13	17	194	14
sca3_10524807	171	16	13	13	17	19	65	144	14	9	13	13	13	14	4	186	18	14	13	14	14	18	17	14	17	18	16	14	9	14	17	13	13	13	13	9	9	13	14	13	15	19	16	19	14	13	17	18	14
sca3_10772033	15	14	15	14	13	5	19	6	14	19	19	13	17	14	13	14	13	18	15	18	14	13	17	18	13	13	14	13	18	16	16	13	18	14	13	14	17	14	17	14	14	17	5	18	15	14	19	15	17
sca3_10937957	11	10	14	14	14	13	7	13	14	19	14	19	17	13	19	15	18	18	15	15	14	14	14	14	15	14	14	9	16	16	14	14	13	14	19	13	15	13	13	14	17	14	13	13	19	16	17	13	15
sca3_10977069	18	21	14	13	16	14	8	NA	9	18	14	9	19	13	14	17	14	14	14	3	14	6	9	14	7	6	4	4	13	14	14	18	16	13	8	17	14	4	15	17	13	15	16	14	14	4	14	8	19
sca3_10977116	16	29	14	14	53	14	14	14	15	18	19	64	14	13	14	13	19	18	14	14	54	14	17	14	17	15	69	13	14	14	13	13	19	67	17	17	19	14	17	18	17	14	17	53	9	9	14	13	14
sca3_10999902	10	10	3	4	5	3	8	13	4	4	3	3	3	5	4	3	4	3	5	4	3	4	4	4	4	7	3	3	3	4	7	8	9	8	3	4	4	14	3	14	4	4	4	4	4	4	4	5	5
sca3_11000083	11	11	19	14	14	14	8	16	7	14	14	16	13	14	14	17	14	14	19	13	14	14	7	18	18	17	14	14	14	14	17	19	13	15	9	19	17	14	18	14	3	13	14	7	17	8	15	14	17
sca3_11033026	10	10	17	14	13	9	6	13	9	19	14	14	18	16	13	18	14	14	14	14	13	16	15	16	13	16	14	14	13	17	15	13	7	19	17	14	14	8	14	14	14	17	15	19	7	9	14	17	18
sca3_11033249	11	10	14	8	8	6	5	3	6	17	5	16	14	14	14	15	13	13	6	14	5	14	15	18	9	14	14	13	14	4	13	14	6	15	15	13	13	8	9	16	14	13	15	17	4	9	15	14	16
sca3_11033251	11	10	14	8	8	6	5	3	6	17	4	16	14	14	14	15	13	9	6	14	5	14	15	18	9	14	14	14	14	4	13	14	6	15	15	13	13	8	9	15	14	13	15	15	4	9	15	14	16
sca3_11047154	10	12	8	14	9	14	14	6	14	14	4	3	14	6	13	14	14	9	17	5	7	14	4	16	9	9	17	14	19	9	16	13	16	9	7	14	13	6	13	9	16	15	14	13	13	5	13	13	9
sca3_11047169	11	12	9	13	9	14	13	7	14	13	4	4	13	6	13	14	14	8	17	5	7	14	4	18	9	14	18	13	13	7	18	14	16	18	7	13	13	5	13	14	14	15	14	13	15	5	13	15	9
sca3_11132318	13	12	13	16	7	13	14	4	5	9	3	14	9	14	19	9	13	3	17	14	14	14	14	14	4	16	18	6	4	9	8	13	5	5	14	14	5	4	4	4	7	3	13	17	7	14	13	5	3
sca3_11145174	15	11	7	13	4	3	4	4	3	3	9	4	5	5	9	8	3	7	14	14	4	6	13	8	4	4	7	3	13	8	4	3	13	7	5	14	13	13	9	3	NA	7	7	3	19	9	3	4	5
sca3_11257058	10	10	15	3	6	17	14	13	16	14	13	14	17	14	14	18	18	14	16	16	14	13	19	19	9	14	18	16	13	14	9	14	17	19	13	13	19	13	14	18	18	19	18	17	13	13	14	5	14
sca3_11275394	26	15	14	9	13	5	5	4	6	6	8	14	13	3	13	8	6	6	18	13	9	4	6	13	13	15	13	7	9	13	6	8	13	5	9	3	4	14	5	17	7	16	8	3	14	4	13	14	7
sca3_11275556	23	25	16	7	4	4	5	3	4	14	3	7	4	3	5	9	13	8	14	9	7	3	13	5	13	13	8	7	8	4	3	13	4	14	4	7	4	14	4	14	4	14	14	13	13	8	4	4	4
sca3_11335404	10	13	19	4	5	14	16	15	14	16	14	14	14	53	13	19	13	14	13	14	18	64	13	13	14	17	15	17	14	18	13	16	6	63	14	16	15	19	17	17	15	14	14	13	7	17	17	5	14
sca3_11335508	35	13	16	3	5	14	13	9	8	14	6	16	5	14	16	13	13	13	9	14	15	15	14	13	7	6	14	9	13	14	14	9	4	14	16	14	13	9	17	16	14	14	18	9	6	14	14	4	13
sca3_11335516	12	17	17	3	5	14	13	8	14	13	5	17	6	18	14	18	15	13	8	13	14	19	14	19	7	5	14	13	14	13	14	9	4	13	14	16	14	14	13	17	14	14	18	13	7	14	18	4	18
sca3_11365869	10	14	14	16	13	14	9	14	6	13	4	13	13	17	9	3	14	7	14	18	13	14	14	15	9	14	17	4	15	8	14	14	14	15	14	14	14	17	14	16	13	13	13	14	17	8	13	7	18
sca3_11455460	11	12	6	6	4	6	4	7	4	6	13	4	5	4	8	4	13	7	8	13	3	14	3	17	3	7	14	6	15	13	4	8	13	13	6	8	13	9	9	14	13	14	8	9	7	6	13	6	3
sca3_11628061	13	12	14	5	5	16	14	14	13	3	14	9	5	9	14	13	17	8	17	6	13	13	6	6	18	14	16	7	14	14	8	13	14	9	14	8	14	14	14	16	7	14	14	15	14	18	16	8	14
sca3_12188801	11	10	5	3	4	3	8	15	8	8	5	14	18	7	14	9	14	4	17	6	4	14	7	13	3	17	14	4	19	4	9	16	5	14	4	17	5	9	3	13	4	5	13	14	13	7	9	9	15
sca3_12368417	13	15	6	14	7	6	3	17	14	16	18	6	14	14	15	16	13	9	15	16	19	4	13	16	4	19	14	8	15	18	18	18	14	13	14	13	15	18	14	13	14	9	17	13	14	14	14	13	16
sca3_12368444	14	18	6	14	6	6	4	15	9	17	19	6	14	13	15	13	13	9	14	14	16	19	14	18	3	16	14	8	14	15	19	18	14	13	14	9	15	18	16	13	6	9	14	15	14	14	14	13	17
sca3_12368464	13	18	14	14	6	6	3	15	8	15	14	6	8	18	14	19	8	8	14	14	18	17	13	14	3	14	18	14	14	9	15	9	14	14	14	9	14	19	14	14	6	7	18	14	14	19	13	13	13
sca3_12368472	11	15	14	14	6	6	3	15	8	15	14	5	8	18	14	13	8	8	19	14	18	17	13	13	3	14	16	14	14	9	15	9	14	14	14	9	14	17	14	14	6	7	14	13	14	19	14	13	13
sca3_12368493	12	16	4	14	6	6	4	18	9	14	15	5	8	18	13	14	8	8	14	18	14	15	13	13	3	14	14	6	14	5	14	8	14	13	14	9	13	15	9	15	5	7	9	7	14	16	8	6	13
sca3_12368504	12	16	4	13	6	5	4	15	5	14	15	5	8	13	13	14	13	6	13	13	6	14	14	14	3	14	14	6	14	3	15	8	14	16	13	9	13	14	14	16	4	14	18	13	17	14	6	8	9
sca3_12368519	13	12	4	8	4	5	3	13	5	14	13	6	8	14	13	7	8	4	14	14	6	14	13	14	3	13	13	9	18	3	9	6	9	14	14	9	14	17	3	16	4	9	6	14	13	13	6	6	9
sca3_12682100	15	15	14	13	14	13	14	9	14	17	14	13	7	18	14	15	17	14	14	19	16	18	13	54	5	19	15	19	14	17	14	14	54	14	14	17	19	53	13	96	14	16	74	15	17	18	14	14	14
sca3_12682214	11	16	14	3	14	3	3	14	13	3	17	13	3	14	64	14	18	3	53	16	15	14	3	16	3	13	16	3	13	3	18	17	14	3	18	19	17	64	14	98	3	18	66	5	4	3	17	18	4
sca3_12682356	10	13	14	3	13	4	13	7	17	18	14	18	5	17	18	16	17	4	14	13	18	14	16	13	4	14	15	16	17	19	18	7	13	15	17	14	14	53	14	73	15	16	13	16	14	14	14	18	19
sca3_12816230	10	10	14	15	5	5	8	3	6	14	8	14	4	13	8	15	8	8	6	4	9	17	13	9	6	14	18	13	5	3	4	15	13	6	8	18	9	7	9	15	14	14	5	15	13	8	6	5	9
sca3_12959656	14	19	14	4	4	3	4	3	4	5	14	4	4	4	6	4	5	8	4	3	3	3	19	3	3	14	5	6	8	16	4	4	14	4	4	4	5	14	6	16	5	13	4	15	3	14	4	14	6
sca3_14386854	10	16	13	15	13	16	6	14	13	14	6	14	5	14	16	13	14	13	4	17	7	14	14	14	9	17	4	4	19	13	13	18	13	16	7	17	5	13	8	16	8	14	17	5	13	9	13	13	13
sca3_14429577	10	11	13	13	6	14	4	7	14	19	15	19	9	4	9	13	16	17	13	13	18	3	4	19	17	14	14	14	7	15	14	18	13	17	13	13	15	14	9	14	7	19	19	19	14	19	13	13	18
sca3_14722402	13	12	3	8	3	4	5	5	4	5	4	8	13	6	6	14	14	4	3	13	15	3	6	6	6	18	4	6	4	14	4	6	8	9	9	7	4	5	4	14	4	6	5	13	7	5	3	8	7
sca3_14874872	10	11	13	8	4	4	6	6	3	4	5	8	14	8	6	3	9	3	9	14	6	3	7	3	9	5	3	4	14	8	4	4	5	14	8	8	6	13	8	14	3	5	7	16	8	9	4	4	4
sca3_14874880	10	12	9	8	4	4	6	6	3	4	5	8	14	7	6	3	9	3	8	14	6	3	7	3	9	5	3	4	14	7	5	4	5	14	6	8	6	13	8	14	3	5	7	16	6	8	4	4	4
sca3_15056409	11	15	4	13	8	7	4	5	14	7	15	9	13	5	13	14	15	9	18	15	7	4	13	13	4	16	17	4	13	13	14	19	7	14	7	7	14	5	4	5	15	14	13	14	6	7	6	14	14
sca3_15056465	16	16	6	14	9	14	4	9	16	15	14	14	14	8	17	17	14	16	13	14	8	13	14	18	5	16	14	4	17	9	13	13	14	18	14	15	16	8	8	9	13	14	14	13	3	13	13	14	15
sca3_15076802	10	22	16	16	14	13	14	16	15	15	18	14	18	8	18	13	13	15	14	14	5	17	7	18	15	14	14	13	13	14	14	14	14	14	14	9	13	14	14	14	9	14	13	18	13	13	13	14	14
sca3_15294291	10	10	4	3	3	8	5	14	3	17	13	13	4	14	3	16	6	3	13	14	14	14	17	3	3	19	17	6	16	13	14	15	3	3	14	4	14	3	16	4	18	14	4	14	14	4	8	7	4
sca3_15305690	13	13	8	4	4	7	5	8	9	8	17	7	6	5	6	9	6	18	14	13	6	9	14	6	5	19	14	9	9	13	4	14	8	3	4	13	4	7	4	4	14	14	14	13	8	14	8	4	14
sca3_15305691	13	13	8	4	4	7	5	8	9	8	17	7	6	5	6	9	6	18	14	13	6	9	14	6	5	19	14	9	9	13	4	14	8	3	4	13	4	7	4	4	14	14	14	14	8	14	8	4	14
sca3_15305717	13	13	8	4	3	4	4	6	14	8	13	6	3	3	6	8	6	15	13	13	6	8	5	5	4	14	8	8	8	8	4	14	5	3	4	8	4	4	4	4	13	16	14	13	4	14	7	4	9
sca3_15367268	11	13	5	14	5	3	4	8	3	9	13	13	14	6	14	8	14	3	14	8	15	14	9	5	3	14	13	4	8	8	3	14	6	14	5	6	6	9	14	6	16	15	8	7	7	14	9	4	9
sca3_15562232	17	12	16	13	7	14	14	19	14	19	15	17	14	14	15	14	15	18	13	14	15	16	16	13	13	18	17	5	13	18	14	18	14	13	13	19	15	14	14	15	15	14	14	14	14	16	14	14	16
sca3_16206076	15	25	117	96	13	14	13	13	74	119	156	16	16	18	19	64	55	13	176	55	54	16	19	13	14	13	14	14	18	16	16	16	14	157	15	114	14	63	14	113	19	16	17	15	15	144	14	13	117
sca3_16544311	11	14	7	5	4	5	7	13	18	8	14	17	14	13	14	15	6	9	14	14	16	17	9	16	4	13	14	4	14	6	5	13	6	13	6	6	16	6	13	15	6	8	13	4	7	7	6	16	8
sca3_16558144	12	16	4	7	7	4	8	6	5	9	13	6	13	4	3	6	5	7	15	14	3	14	5	8	5	6	13	13	16	13	7	7	13	8	16	7	13	18	8	13	4	14	3	16	4	18	14	5	9
sca3_16880844	10	16	14	19	4	13	14	14	9	13	14	15	14	4	13	9	7	14	17	13	16	14	14	14	13	14	13	9	16	5	19	13	14	13	14	13	15	14	8	13	14	14	16	19	18	8	17	6	19
sca3_17391110	10	10	3	3	3	3	3	9	9	3	14	8	3	9	3	14	6	3	18	4	9	9	4	8	3	3	17	3	3	15	9	3	3	3	4	4	14	4	4	8	6	4	6	3	3	3	3	3	3
sca3_17630111	21	22	9	3	8	3	4	3	5	14	14	17	6	5	14	13	6	8	13	6	8	5	14	14	5	14	7	8	14	4	13	14	14	4	3	7	4	14	14	19	14	13	14	5	14	14	3	6	14
sca3_17632128	33	10	9	3	3	13	14	NA	16	8	14	13	8	14	8	13	6	13	6	6	14	19	13	4	NA	9	14	14	7	6	14	15	16	14	3	14	6	13	13	8	17	13	8	14	13	13	14	13	14
sca3_17665044	16	19	17	14	14	16	14	13	4	14	8	13	13	13	15	9	14	8	15	15	15	8	18	14	7	13	14	15	18	4	13	19	13	14	8	19	17	13	15	17	14	14	17	18	19	15	14	18	17
sca3_17693293	13	11	16	18	13	16	3	19	14	14	14	18	5	14	15	13	7	6	15	19	14	18	13	14	14	13	15	3	13	13	14	3	8	14	18	14	14	14	15	13	18	16	14	14	5	13	17	5	19
sca3_17693332	11	13	16	18	13	16	4	17	9	14	14	16	5	14	15	14	7	6	14	19	13	18	13	14	14	13	13	9	13	14	14	3	8	14	18	14	13	9	15	16	18	17	14	14	5	13	17	5	19
sca3_17693337	11	14	16	18	13	16	4	17	9	14	14	16	5	14	15	14	7	6	14	19	13	18	13	14	14	13	13	9	13	14	13	3	8	14	18	14	13	14	15	16	18	17	14	14	5	13	17	5	19
sca3_17693356	10	14	16	18	14	16	4	17	13	14	14	16	5	14	15	14	7	6	14	19	13	18	13	14	14	13	14	9	13	13	16	3	8	14	19	14	13	14	15	17	18	17	14	14	5	14	17	5	19
sca3_17867631	11	10	3	4	14	14	4	9	15	14	6	9	6	8	7	15	16	4	13	14	3	14	4	16	4	14	14	6	13	14	8	14	3	14	17	3	7	18	8	14	13	13	7	8	7	9	4	4	7
sca3_17876894	11	20	4	3	3	5	3	4	8	4	5	7	7	4	13	4	8	4	6	16	5	4	5	6	13	7	5	4	6	7	4	7	5	6	8	5	4	9	3	13	9	6	3	9	4	5	4	5	5
sca3_17880269	12	13	13	3	4	4	4	7	19	4	14	13	4	5	16	14	4	5	13	14	9	14	4	15	3	5	13	5	13	16	5	5	3	8	15	8	14	13	9	19	4	13	14	9	3	4	6	6	7
sca3_17943869	11	25	13	13	5	13	14	7	13	64	13	13	16	6	18	68	15	14	14	14	6	18	17	54	16	16	17	14	14	18	63	19	13	19	19	16	13	17	16	18	3	13	14	14	14	14	8	17	14
sca3_17943913	13	19	13	14	5	19	15	4	18	13	13	13	13	6	19	16	15	8	4	13	6	13	14	9	18	19	17	13	13	16	14	8	14	16	7	16	9	18	16	16	4	16	14	15	13	7	7	17	13
sca3_17944042	18	21	15	16	6	14	7	4	9	15	14	5	9	5	13	17	7	9	15	14	8	16	15	19	5	18	13	13	15	8	13	13	14	17	14	19	19	17	19	14	8	8	16	9	9	7	14	14	13
sca3_18318718	10	12	16	15	8	9	6	14	8	18	15	17	16	5	8	14	14	16	16	16	6	9	7	14	9	13	13	14	18	15	13	14	14	19	13	15	17	16	8	14	19	5	18	14	6	8	17	6	13
sca3_18453162	10	13	13	13	15	5	8	16	17	13	14	14	14	16	13	18	13	14	19	13	17	8	14	15	14	16	6	5	7	15	13	16	7	15	14	17	13	14	14	13	14	14	14	19	8	14	13	8	14
sca3_18476828	18	11	14	14	8	3	13	14	7	15	17	14	14	16	9	14	16	18	8	16	8	13	14	14	7	13	13	4	14	3	7	17	6	14	14	15	4	13	8	14	3	16	8	14	18	13	14	13	17
sca3_18501706	10	14	3	13	3	3	14	3	14	8	13	14	13	8	3	13	3	14	7	4	5	4	4	16	3	3	3	5	4	3	9	19	14	3	6	4	14	4	14	3	14	7	15	13	14	4	4	3	3
sca3_18501707	10	14	3	13	3	3	14	3	14	4	13	14	13	8	3	13	3	13	7	4	5	4	4	16	3	3	3	5	4	3	9	19	14	3	6	4	14	4	14	3	14	7	15	13	14	4	4	3	3
sca3_18529242	13	15	4	3	3	4	7	14	13	3	6	5	3	14	4	13	3	3	7	8	13	9	14	4	3	3	9	7	3	6	4	3	3	3	8	4	5	3	13	4	7	16	4	9	3	3	4	5	3
sca3_18529424	11	10	3	3	4	4	9	14	14	3	6	13	3	18	6	14	3	3	16	8	14	13	14	4	3	3	14	14	3	9	7	3	3	3	18	4	9	8	14	7	13	17	6	13	3	3	4	6	3
sca3_18536746	13	12	6	9	5	13	14	15	4	3	4	14	13	9	4	14	14	5	18	16	7	14	13	14	15	15	4	5	19	14	5	13	13	17	13	6	14	13	13	8	14	3	13	19	13	9	7	4	15
sca3_18536946	11	11	19	18	7	14	6	14	13	16	13	16	17	16	15	14	15	14	13	13	15	17	13	14	6	13	14	14	19	9	7	13	8	13	9	15	13	15	13	18	19	13	14	7	14	15	18	9	13
sca3_18544401	13	11	4	16	8	7	13	4	14	6	14	16	19	8	14	19	14	14	8	13	4	14	8	14	18	14	14	6	15	4	14	14	14	14	7	7	14	13	9	18	3	9	13	7	16	14	14	5	13
sca3_18551706	11	10	6	5	8	7	5	4	8	8	19	5	7	9	14	14	14	4	9	13	14	13	14	7	4	15	13	15	14	3	9	13	14	13	6	16	8	15	9	15	16	14	6	19	6	18	17	9	15
sca3_18566279	15	19	8	4	7	3	4	7	7	13	17	5	7	18	13	14	14	8	14	14	13	9	18	13	14	13	13	16	14	9	14	14	13	17	17	14	8	4	7	14	15	16	15	13	13	19	18	14	17
sca3_18897744	10	10	4	7	3	3	4	3	14	14	14	14	4	4	8	3	14	13	14	15	5	13	13	6	3	3	19	5	15	14	9	5	14	3	7	3	3	16	13	14	14	13	3	7	13	13	9	6	8
sca3_18979196	34	13	16	3	14	19	19	14	17	19	13	13	14	13	4	6	4	14	13	13	15	13	13	54	3	58	16	5	14	13	14	13	14	5	14	14	14	6	13	18	16	13	19	14	4	4	4	3	59
sca3_18979275	12	13	5	3	14	14	6	15	14	13	5	14	3	4	3	3	3	4	13	9	7	14	14	14	3	14	18	3	13	5	7	14	4	4	13	9	14	4	4	14	13	5	14	14	4	4	4	3	13
sca3_18979316	16	13	5	3	14	14	7	18	15	NA	5	14	3	4	3	3	3	4	13	8	7	14	14	14	3	14	19	3	13	5	7	14	4	4	13	9	14	4	3	14	13	5	14	14	4	4	4	3	18
sca3_19037466	10	10	14	19	4	4	5	14	4	13	14	5	13	14	16	19	18	6	16	8	14	8	9	13	14	9	14	8	7	4	9	13	16	14	13	16	18	13	8	14	19	17	8	6	13	13	14	14	16
sca3_19166569	45	55	14	17	13	14	8	14	16	14	14	14	19	18	14	15	13	15	8	14	14	14	18	18	13	16	13	19	15	7	17	14	14	14	14	14	18	14	14	13	17	13	13	16	14	13	13	14	14
sca3_19217349	12	12	13	14	9	18	14	17	14	14	15	14	18	17	13	15	17	7	13	17	13	17	13	17	14	16	13	9	14	6	19	13	16	58	19	14	13	14	14	19	14	16	14	14	13	17	16	13	15
sca3_19217412	15	12	14	14	9	18	14	14	14	14	14	14	18	17	14	14	17	7	13	17	13	14	19	16	14	16	13	9	14	6	17	14	16	53	19	14	14	14	14	19	14	15	13	14	19	16	16	13	14
sca3_19572199	11	14	4	9	6	5	4	4	4	8	13	14	4	6	5	8	8	4	14	7	14	13	8	19	13	7	6	6	7	6	7	4	8	14	8	8	13	7	4	14	6	14	6	16	14	7	9	8	15
sca3_19572214	11	11	4	9	6	5	4	4	4	8	13	14	4	6	5	8	8	4	14	7	14	13	8	19	13	7	6	6	7	6	7	4	8	14	8	8	13	7	4	15	6	13	6	16	14	7	9	8	15
sca3_19749310	10	13	4	9	4	4	8	4	7	18	7	17	13	13	13	14	8	6	13	13	5	8	5	17	13	14	13	13	5	13	15	14	14	19	16	8	14	14	13	16	16	14	14	14	13	9	13	6	6
sca3_19837669	12	10	13	7	5	3	8	9	7	4	3	13	3	14	13	13	4	4	15	13	14	14	8	14	3	4	14	4	8	5	5	3	5	3	14	4	13	16	17	17	3	13	13	7	3	4	6	5	4
sca3_19896604	15	19	4	9	4	9	4	NA	3	14	3	13	6	3	4	4	4	4	5	3	3	4	6	8	4	18	4	4	4	3	3	4	3	19	6	4	4	8	4	3	3	7	13	7	3	4	9	3	14
sca3_19978663	11	15	13	13	8	17	5	9	14	6	6	14	7	13	17	15	13	17	18	17	7	15	14	19	17	4	15	14	17	6	6	14	13	17	15	14	14	15	18	14	9	6	13	16	13	15	9	4	8
sca3_20058325	14	12	3	4	4	6	8	3	5	4	4	3	8	4	4	17	4	3	5	6	4	3	3	5	4	3	6	3	4	3	5	3	4	4	4	4	4	4	4	5	6	5	8	6	3	4	4	4	4
sca3_20058440	11	14	6	17	14	18	3	16	13	13	14	8	14	7	8	14	14	6	16	18	5	16	6	16	7	3	15	13	5	4	14	8	8	13	8	9	14	15	6	18	16	13	14	14	7	14	13	5	18
sca3_20077429	15	10	7	4	3	4	4	4	3	4	4	16	6	3	14	9	13	3	3	7	8	3	3	3	3	6	3	7	13	3	8	13	4	4	6	7	4	8	7	14	6	3	3	6	3	4	4	3	5
sca3_20077431	17	10	7	4	3	4	4	4	5	4	6	16	3	3	14	13	13	3	3	5	3	6	3	3	3	6	3	5	8	3	9	9	6	4	4	6	4	9	5	14	6	4	3	7	3	4	5	3	5
sca3_20347990	12	11	7	13	4	9	4	6	6	8	16	17	13	4	3	16	14	18	6	13	9	5	7	5	7	14	13	6	9	4	8	14	16	14	7	5	14	17	5	14	8	3	14	13	14	15	15	9	17
sca3_20348218	11	11	5	19	5	3	3	3	3	4	4	5	4	3	4	14	7	3	5	14	4	4	6	13	3	4	5	4	9	4	13	3	4	NA	3	3	4	13	14	6	4	4	6	4	4	7	3	4	4
sca3_20833292	10	12	15	14	13	18	7	7	5	15	14	14	14	9	8	8	14	7	19	14	14	15	17	17	4	13	5	8	13	14	8	9	14	18	7	6	19	8	9	13	15	16	6	16	5	17	9	13	15
sca3_21142054	10	16	13	7	8	14	4	5	9	13	17	14	8	9	14	13	14	9	14	8	14	7	15	14	13	13	18	4	14	9	4	6	13	15	7	16	14	14	8	15	14	13	14	4	14	3	15	5	8
sca3_21162973	14	18	4	5	7	4	4	5	4	7	9	14	3	3	14	6	6	4	14	4	5	13	3	7	5	6	5	4	14	7	5	13	14	8	14	3	3	14	5	14	4	9	4	4	6	7	4	4	3
sca3_21315808	12	11	18	4	4	13	5	6	7	6	3	6	4	13	4	4	5	13	13	6	13	13	13	14	4	9	17	6	4	4	4	3	4	4	9	14	13	19	9	13	19	15	9	7	9	14	16	14	14
sca3_21315866	12	16	14	4	4	4	8	5	7	6	3	6	4	14	4	4	5	9	13	7	9	14	13	14	5	8	16	6	4	4	4	3	4	3	13	13	5	18	9	19	19	16	9	7	14	3	13	14	17
sca3_21315951	19	11	8	15	16	16	14	14	7	16	14	13	13	4	14	14	18	19	9	17	4	9	13	13	7	4	15	4	8	15	14	14	4	14	9	4	6	13	4	13	16	15	7	14	8	13	17	6	9
sca3_21427068	12	10	7	4	4	3	3	4	15	8	13	4	6	14	9	13	13	4	15	13	7	17	5	4	4	16	13	5	8	9	8	5	6	6	8	6	5	4	14	7	5	8	13	3	6	6	6	4	6
sca3_21452315	17	14	17	8	7	13	4	4	9	13	18	15	4	14	19	14	13	4	13	13	16	15	13	14	9	17	13	9	17	9	13	14	16	17	18	9	14	14	14	9	8	13	17	14	14	19	14	13	14
sca3_21452368	19	12	17	8	7	13	6	4	9	16	18	16	4	14	19	14	13	4	13	13	18	14	13	14	9	17	13	9	4	9	14	14	14	17	8	9	14	15	14	9	8	13	17	16	14	13	14	14	14
sca3_21472868	13	11	3	3	4	3	4	4	4	4	4	5	3	3	4	7	5	4	13	4	4	4	9	8	4	3	8	4	4	4	5	13	6	3	5	3	3	4	4	3	13	9	4	7	8	3	5	4	5
sca3_21472869	13	11	3	3	4	3	4	4	4	4	4	5	3	3	4	7	5	4	13	4	4	4	9	8	4	3	8	4	4	4	5	13	6	3	5	3	3	4	3	3	9	9	4	7	8	3	5	4	5
sca3_21472875	14	12	3	3	4	3	4	4	4	4	3	5	3	3	4	8	4	4	13	4	4	4	14	8	4	3	8	4	4	4	5	7	6	3	5	3	3	4	3	3	9	13	4	6	8	4	5	4	5
sca3_21472891	17	14	3	5	4	3	4	4	4	4	3	5	3	3	4	8	5	4	13	4	4	4	13	8	4	3	6	4	4	5	6	7	6	3	9	3	4	4	4	3	7	14	4	6	8	3	5	4	5
sca3_21472898	17	13	3	4	4	3	3	3	4	4	3	5	3	3	3	8	5	4	8	4	4	4	13	8	4	3	5	4	4	5	6	6	6	3	8	3	4	4	4	3	7	14	4	6	7	4	5	4	5
sca3_21472899	17	13	3	4	4	3	3	3	4	4	3	5	3	3	3	6	5	4	8	4	4	4	13	8	4	3	5	4	4	5	6	6	6	3	8	3	4	4	4	3	7	14	4	6	7	4	5	4	5
sca3_21472902	16	13	3	4	4	3	3	3	4	4	3	5	3	3	3	6	5	4	8	4	4	4	13	8	4	3	5	4	4	5	6	6	6	3	8	4	4	4	3	3	7	14	4	6	7	4	3	4	5
sca3_21473007	18	15	3	6	4	4	6	5	4	13	6	4	3	3	14	13	8	5	17	13	5	4	19	9	4	3	7	5	4	16	5	16	6	8	14	4	13	5	6	4	9	13	3	13	13	13	5	4	4
sca3_21473064	21	14	3	5	3	4	6	3	4	4	4	4	3	3	6	9	6	5	17	9	4	4	15	14	4	3	7	4	4	14	4	13	6	8	6	3	14	5	4	4	9	18	3	13	9	9	5	4	5
sca3_21473079	20	16	3	5	3	4	6	3	4	4	4	4	3	3	6	9	5	4	15	9	4	3	15	14	4	3	7	4	4	14	4	13	6	8	6	3	13	4	4	3	8	18	3	13	9	9	5	3	4
sca3_21473088	22	16	3	5	3	4	6	3	4	4	4	4	3	3	6	9	5	5	15	9	4	3	15	14	4	3	7	4	4	14	4	13	6	8	6	3	13	4	4	3	8	18	3	13	9	9	5	4	5
sca3_21473340	18	14	3	9	4	8	4	3	3	7	7	14	3	4	8	6	7	4	4	4	3	3	8	13	4	8	8	3	14	9	13	14	14	4	9	4	13	14	7	8	14	13	3	14	4	13	4	4	9
sca3_21483831	17	18	9	4	9	13	4	6	4	15	19	14	3	9	14	14	14	5	8	7	8	13	9	14	6	14	14	14	14	17	13	19	13	13	13	13	9	13	8	14	14	15	14	4	3	15	14	9	14
sca3_21484002	18	12	14	14	14	16	7	17	15	18	73	18	18	14	17	13	15	15	16	18	13	16	14	54	13	14	14	14	16	14	13	64	16	14	14	14	14	14	14	58	15	18	57	14	13	15	16	14	14
sca3_21484012	18	11	19	14	17	17	7	15	19	13	73	13	13	13	14	53	15	16	15	13	13	19	13	64	14	15	17	16	18	15	13	64	16	14	14	14	15	13	14	85	15	17	63	15	13	16	13	14	14
sca3_21484025	18	10	19	14	17	17	7	15	19	18	73	13	18	13	14	54	15	15	15	18	13	19	14	64	13	15	17	14	18	15	13	64	16	17	14	14	14	13	14	85	15	19	64	15	13	15	13	14	14
sca3_21484262	11	16	17	19	14	14	4	15	14	14	14	13	17	6	13	19	13	14	16	15	14	19	14	16	13	14	15	14	14	14	15	57	13	16	18	14	13	14	13	54	14	19	14	14	17	14	14	14	14
sca3_21484279	12	20	16	13	15	8	3	14	17	18	17	13	16	5	13	14	15	14	13	14	14	17	14	18	14	14	14	14	17	17	13	14	13	15	16	13	14	15	17	55	13	18	13	14	17	19	14	14	13
sca3_21496790	17	13	19	14	14	16	6	14	14	15	13	16	6	16	18	14	16	13	14	13	17	18	14	16	6	13	18	7	14	17	13	18	14	13	16	16	14	17	18	14	14	18	14	14	5	18	13	4	14
sca3_21539498	18	14	15	18	14	17	14	14	7	18	13	18	15	9	13	14	13	13	16	14	17	15	14	14	13	15	13	16	13	9	17	13	15	14	15	13	19	17	9	18	18	16	15	18	14	18	14	7	13
sca3_21539499	17	14	15	18	14	17	14	14	7	18	13	18	15	9	13	14	13	13	16	14	17	14	14	14	13	15	19	16	13	9	17	14	16	14	14	14	19	17	9	18	18	15	15	13	14	18	14	7	13
sca3_21539565	16	13	15	18	14	17	14	14	7	18	18	17	14	9	13	14	13	13	8	14	6	13	14	14	13	13	19	16	13	9	17	13	14	14	14	9	18	16	9	18	18	16	14	19	14	18	9	8	14
sca3_21539579	16	14	15	18	14	17	14	14	7	18	18	17	14	9	13	14	13	13	16	14	17	14	14	14	13	14	13	16	13	9	17	13	14	14	14	8	18	16	9	18	18	16	13	19	14	18	9	7	14
sca3_21663175	12	10	14	6	7	18	3	14	8	14	4	6	15	13	9	19	8	3	13	8	15	14	3	15	3	14	15	7	4	3	14	14	8	8	14	3	9	14	14	14	3	14	14	8	3	14	6	3	7
sca3_21663270	15	14	13	6	9	13	6	14	7	14	4	7	13	14	9	16	8	4	14	14	18	14	5	15	5	17	18	7	4	3	13	14	8	7	15	13	14	14	14	14	8	14	16	9	3	14	6	13	8
sca3_21831805	10	14	7	15	7	13	13	15	17	8	13	14	14	6	5	13	8	3	18	8	5	14	14	5	8	5	13	5	8	8	7	13	4	14	7	19	17	14	8	18	14	4	9	13	7	8	15	14	8
sca3_21831808	10	11	7	15	6	13	13	15	18	8	13	9	14	7	5	13	8	3	18	7	5	14	14	5	8	5	13	5	8	9	9	13	4	14	7	19	17	14	8	18	14	4	9	13	7	8	15	14	8
sca3_21850886	10	10	4	14	19	17	4	14	13	19	16	14	19	8	18	16	5	14	14	5	13	14	13	9	8	14	3	7	13	16	14	3	5	18	7	14	3	17	7	9	9	14	14	14	6	14	16	7	19
sca3_22311976	15	17	13	16	14	14	14	14	13	17	16	17	13	18	14	17	13	14	16	13	18	14	15	13	14	68	13	14	14	14	18	17	19	13	15	19	13	16	14	69	19	13	17	14	15	13	19	14	13
sca3_22374429	17	10	4	5	4	7	13	4	4	9	4	9	6	9	5	14	13	4	16	6	6	15	6	16	4	6	16	7	3	13	13	7	7	14	4	14	9	13	9	17	4	14	13	14	8	7	7	14	14
sca3_22374470	16	10	4	5	6	7	13	4	4	14	4	9	6	13	5	14	13	4	19	7	8	17	6	16	4	6	16	8	3	13	14	8	6	13	5	13	9	14	9	18	4	14	13	13	8	14	7	13	14
sca3_22374477	16	10	4	6	4	7	13	4	4	14	4	9	6	13	5	14	14	3	19	7	8	17	6	19	4	6	16	8	3	14	14	8	6	13	6	3	13	14	9	19	4	15	13	14	8	14	7	13	17
sca3_22443017	10	12	14	14	17	5	4	6	5	8	17	9	7	13	9	13	13	16	4	8	14	14	14	8	3	14	4	4	13	7	14	14	13	14	14	14	4	14	13	14	5	19	19	13	4	8	9	4	13
sca3_22463233	13	10	14	8	13	14	13	7	18	18	18	16	14	13	14	14	13	14	18	13	13	19	14	16	7	13	19	8	8	6	7	18	9	14	14	15	9	13	9	17	16	17	14	16	16	14	13	13	14
sca3_22464729	12	12	14	8	13	17	13	15	14	14	14	19	16	14	8	15	13	13	15	16	8	13	14	17	13	14	8	19	14	9	13	14	16	9	14	14	14	13	15	14	15	14	13	14	13	14	7	4	13
sca3_22552148	10	15	9	8	4	9	6	4	9	18	13	6	13	5	14	14	14	14	14	15	8	14	14	5	5	16	14	15	4	4	7	13	8	13	16	14	14	13	5	13	4	14	18	7	14	3	5	5	8
sca3_23144633	10	10	4	13	5	3	8	13	13	8	13	13	16	7	14	13	14	6	9	8	3	4	14	13	14	14	8	4	9	4	13	13	3	13	8	7	14	14	7	13	16	3	14	9	5	13	7	8	8
sca3_23163903	16	12	8	16	16	8	6	5	16	14	13	13	13	3	8	18	15	14	14	18	14	9	14	14	9	13	18	18	9	13	14	7	15	9	9	14	14	8	8	15	3	9	14	14	14	17	14	13	14
sca3_23163932	13	10	8	14	15	9	6	4	14	14	9	13	8	3	13	14	13	13	18	14	14	9	14	15	9	14	17	17	13	13	8	6	13	13	8	8	13	13	8	14	6	9	14	9	13	14	14	13	7
sca3_23349068	11	13	15	19	13	13	9	14	13	16	14	14	15	14	18	18	19	15	14	19	7	14	16	16	14	13	19	17	14	13	14	14	14	15	8	14	14	14	14	18	8	3	14	14	17	15	14	4	17
sca3_23349069	11	13	15	19	13	13	9	14	13	16	14	14	15	14	18	18	19	15	14	19	7	14	16	16	14	13	19	17	14	13	14	14	18	15	8	14	14	14	14	18	8	3	14	14	17	15	14	4	17
sca3_23399308	12	11	9	8	14	9	4	8	4	5	6	13	13	13	14	9	6	4	18	6	7	7	7	14	5	17	13	3	3	15	3	9	13	13	7	4	14	17	8	14	4	14	14	5	6	14	14	13	7
sca3_23399309	12	11	9	8	14	9	4	8	4	5	6	13	13	13	14	9	6	4	19	6	7	7	7	14	5	17	13	3	3	15	3	9	13	13	7	4	14	19	8	14	4	13	14	5	6	14	14	13	7
sca3_23491674	13	23	18	14	6	14	13	8	15	17	17	6	19	9	18	14	17	14	17	64	13	17	13	14	5	14	14	13	18	19	15	16	16	13	14	14	16	19	18	19	14	13	13	13	14	16	15	17	14
sca3_23491738	16	29	13	18	13	14	8	15	9	14	18	15	14	14	14	18	13	13	6	18	17	17	13	14	3	13	14	13	13	18	14	14	15	16	8	17	5	13	15	19	13	14	13	13	7	16	16	14	16
sca3_23491887	14	65	16	17	15	13	15	18	19	13	63	19	13	13	19	14	64	13	14	75	18	13	63	14	13	18	18	14	14	14	78	53	14	17	15	15	15	87	54	59	14	53	14	73	16	69	16	18	14
sca3_23491917	17	57	16	NA	16	13	13	16	NA	13	74	14	13	19	14	14	64	13	53	97	18	14	53	18	18	16	18	14	13	13	55	18	19	94	14	15	13	118	64	94	19	53	14	73	16	16	14	18	14
sca3_23709340	14	16	4	5	4	4	4	4	8	NA	8	3	3	3	14	3	8	7	3	4	4	NA	NA	4	4	4	14	5	15	14	4	4	18	4	5	4	5	9	4	18	9	5	3	13	5	7	3	4	4
sca3_24284314	12	15	9	4	3	4	4	5	4	8	4	5	6	4	3	3	4	3	8	3	4	4	3	14	6	13	4	3	6	7	4	7	6	4	5	5	4	13	7	15	4	NA	5	4	5	4	6	4	13
sca3_24332329	11	11	6	13	5	3	5	18	5	4	7	13	14	3	13	4	9	4	14	9	4	8	8	13	4	7	4	4	14	5	8	16	6	14	6	9	14	3	7	14	14	13	4	15	4	3	6	5	4
sca3_24469906	13	14	4	7	7	4	8	8	4	7	14	6	14	7	9	14	8	3	6	4	13	7	13	6	6	7	7	6	14	4	4	16	3	5	4	4	13	14	3	15	6	8	9	5	8	14	4	3	9
sca3_24654904	10	11	13	8	4	5	6	5	9	19	13	4	14	3	9	13	6	9	9	4	3	5	8	14	9	7	7	15	4	9	13	14	4	13	3	13	8	4	6	14	9	13	5	13	18	16	3	8	7
sca3_24861219	10	11	6	6	3	6	4	3	5	5	9	14	5	3	5	14	3	8	9	9	5	4	4	13	3	13	4	4	7	3	4	6	9	6	4	7	4	4	3	13	4	14	8	4	5	5	4	3	7
sca3_25094828	15	14	6	7	8	5	4	4	3	9	3	14	4	3	3	8	4	3	3	5	4	4	8	13	4	14	5	5	4	3	3	4	4	6	7	3	5	4	4	8	4	5	5	13	4	7	3	3	9
sca3_25095140	17	20	5	4	7	5	6	6	4	6	6	13	4	4	3	6	14	7	NA	4	4	13	9	7	4	7	13	4	6	6	14	NA	4	6	13	14	3	3	3	13	4	4	4	14	3	6	13	13	5
sca3_25095411	13	28	13	16	14	14	5	13	4	18	15	18	9	13	17	18	19	17	9	16	8	16	17	13	14	17	14	3	7	4	18	13	13	14	14	17	3	14	14	16	14	13	5	18	6	16	7	5	13
sca3_25095485	14	26	14	13	14	14	5	16	4	15	15	17	6	19	17	18	14	15	9	19	14	14	16	14	14	15	19	4	7	3	17	13	13	16	14	14	3	14	13	13	14	14	6	16	6	18	8	4	19
sca3_25095617	10	19	15	14	17	14	13	14	4	14	14	14	4	6	16	13	13	14	3	15	13	14	14	17	14	16	13	14	4	4	17	4	19	14	14	3	8	14	13	14	5	16	8	7	14	8	16	4	16
sca3_25164974	14	27	15	16	6	17	15	16	14	15	16	16	19	13	14	17	14	14	17	14	14	18	19	14	13	15	14	19	14	14	15	13	5	19	19	13	15	16	14	14	13	13	18	13	19	15	14	18	13
sca3_25264686	10	11	16	13	13	14	17	14	19	14	17	14	13	14	15	18	14	15	18	14	7	18	8	14	8	16	13	9	18	8	16	17	15	17	14	14	14	15	5	14	15	5	13	14	9	14	18	13	14
sca3_25437516	10	13	4	4	13	6	14	14	14	17	14	8	8	14	9	8	6	6	13	14	14	13	13	13	13	13	15	7	13	14	19	14	6	5	4	8	13	9	14	13	15	13	14	14	13	7	7	7	14
sca3_25437556	11	11	3	3	5	5	13	13	13	14	8	6	4	13	7	5	6	3	14	13	8	13	14	9	9	4	13	8	8	13	18	17	6	5	4	7	9	14	13	8	13	8	14	14	13	7	4	4	7
sca3_25573129	10	10	4	3	7	17	4	14	4	13	13	13	13	5	9	9	9	3	9	6	13	5	14	8	14	13	8	3	9	8	4	5	4	7	14	5	6	8	4	13	6	16	13	7	8	14	5	13	13
sca3_25718266	18	16	13	17	14	19	14	14	19	14	14	14	15	14	19	13	14	14	18	14	13	14	18	19	17	16	14	14	13	15	14	14	16	14	16	13	13	13	13	16	14	14	13	18	15	17	13	13	14
sca3_25718455	21	17	17	8	6	8	13	14	8	4	5	8	7	14	4	6	9	14	17	16	9	5	3	4	6	14	13	9	8	3	7	7	4	14	13	17	13	4	4	8	3	4	18	13	19	4	14	3	13
sca3_25718521	19	12	14	67	19	17	16	19	16	19	17	14	19	13	17	13	19	63	18	64	14	14	19	15	14	53	79	18	64	14	19	79	15	118	14	58	13	15	16	13	53	16	67	13	54	13	14	13	53
sca3_25934315	10	12	7	5	3	4	7	8	8	7	19	6	8	6	8	16	8	4	13	16	5	14	4	18	14	3	14	14	14	5	14	13	13	13	14	14	4	15	4	9	18	15	4	17	8	7	3	7	14
sca3_25934353	11	14	7	5	3	4	7	8	8	7	18	6	8	6	8	15	8	4	13	17	5	14	4	18	14	3	14	13	14	5	14	13	13	15	14	14	4	15	4	9	18	15	4	16	8	7	3	7	14
sca3_25993203	87	60	6	3	4	3	4	NA	4	6	NA	14	3	4	4	4	8	4	9	4	3	5	7	4	4	14	3	3	3	6	4	4	8	5	5	4	3	3	4	4	3	3	5	4	13	4	8	5	4
sca3_26013586	25	15	13	14	14	18	16	14	14	19	13	13	13	17	15	19	16	14	54	16	15	14	14	17	8	18	15	14	7	13	14	14	4	13	15	19	16	15	14	13	17	18	17	14	14	17	18	8	13
sca3_26013591	25	14	13	14	14	18	16	14	14	19	4	13	14	17	15	19	16	14	94	16	8	14	14	17	8	18	13	14	7	13	14	14	4	13	15	19	16	14	14	17	17	18	17	8	14	17	18	7	13
sca3_26013665	24	24	3	3	3	14	14	3	9	3	3	13	18	3	3	3	3	13	3	3	3	14	14	14	3	18	3	13	3	3	13	3	14	3	13	19	15	14	18	18	17	3	16	3	14	14	17	7	19
sca3_26013935	10	16	13	15	4	14	7	7	3	7	5	13	7	8	6	4	4	4	13	14	4	14	6	6	4	14	8	7	14	8	8	14	8	14	8	5	14	6	14	5	4	5	5	4	4	14	13	3	14
sca3_26019934	16	21	4	4	4	3	4	4	13	13	14	8	3	3	6	4	13	4	13	4	6	4	13	6	4	4	5	7	13	4	4	13	3	13	5	7	13	5	5	8	3	7	9	8	6	13	8	6	13
sca3_26081194	10	10	4	17	9	5	5	7	4	8	9	18	18	4	6	14	18	5	13	4	4	8	7	14	3	13	14	8	14	8	15	13	7	14	14	6	19	14	13	15	5	13	14	5	4	13	16	7	19
sca3_26086784	10	17	14	4	4	5	4	14	6	13	6	6	9	8	5	15	3	6	13	9	6	7	13	6	4	19	8	13	14	13	18	8	14	13	7	6	14	14	4	15	4	7	3	16	5	4	8	14	9
sca3_26468015	10	10	7	14	7	6	5	9	3	13	15	9	16	7	4	14	9	7	14	7	5	5	14	9	5	13	9	6	13	5	7	7	3	13	6	7	13	17	8	13	6	14	4	18	7	13	14	13	3
sca3_26697016	13	10	14	3	13	8	14	14	6	19	17	14	3	6	13	17	14	6	13	8	5	6	15	14	6	13	17	14	13	9	17	15	7	13	13	18	4	14	19	14	13	14	13	17	14	7	9	6	13
sca3_26708654	10	10	3	9	3	15	8	18	6	9	14	4	7	14	14	5	3	4	13	3	14	8	19	13	4	5	4	5	3	4	5	3	5	8	3	3	4	14	4	3	3	14	5	14	3	7	3	3	3
sca3_27044563	11	14	9	8	6	15	4	14	5	17	9	8	13	6	17	14	6	13	14	13	13	15	15	17	14	19	14	13	14	6	8	5	14	18	4	13	7	8	4	13	8	17	14	14	9	8	7	14	14
sca3_27330791	10	12	6	6	16	14	14	6	13	19	5	8	6	4	13	17	4	14	6	13	8	8	9	19	7	14	17	14	6	6	14	13	14	5	13	8	4	14	9	13	15	5	9	13	8	9	7	8	13
sca3_27360527	10	13	14	9	16	18	13	14	14	18	19	16	13	9	15	13	18	8	17	13	8	15	7	15	15	16	8	13	18	8	17	16	17	14	9	17	15	18	14	15	14	14	13	14	5	15	13	18	19
sca3_27366162	13	10	14	4	7	8	8	3	7	14	14	8	3	9	14	13	13	18	14	7	6	13	8	13	7	13	9	7	13	13	9	14	13	8	8	14	16	3	13	8	14	3	14	7	14	17	7	13	14
sca3_27418606	13	11	13	8	3	5	3	13	4	4	4	14	9	4	4	3	4	3	6	4	4	4	4	14	3	4	13	4	9	4	7	4	5	7	4	4	5	14	4	13	6	4	3	3	8	3	5	4	3
sca3_27418654	10	14	17	6	4	7	13	19	6	8	5	14	14	4	4	3	7	6	7	14	6	4	6	17	7	14	13	8	14	4	13	5	5	14	4	4	7	17	4	13	6	4	5	5	13	6	6	7	7
sca3_27418929	21	24	14	14	14	14	14	13	6	15	7	18	13	14	18	13	14	19	16	19	14	14	13	14	16	19	19	9	17	14	17	14	13	19	13	14	18	14	17	58	17	13	18	15	13	13	13	13	13
sca3_27418946	19	27	17	14	14	14	14	13	6	15	7	18	13	14	18	13	14	19	13	19	14	14	13	15	17	19	19	9	17	14	17	14	13	19	13	14	13	14	16	58	18	13	18	15	13	13	13	13	14
sca3_27419181	17	18	14	18	14	14	13	14	6	13	5	14	6	14	13	15	19	17	14	13	15	16	14	17	9	19	18	17	19	8	14	14	18	19	17	14	17	13	13	13	17	7	14	14	14	14	16	13	16
sca3_27459646	12	11	7	4	3	13	13	3	NA	8	3	3	7	7	14	3	5	4	14	6	14	3	8	13	4	8	9	4	8	7	4	13	4	14	3	4	6	5	4	18	4	4	9	6	14	5	7	4	8
sca3_27616139	11	20	14	6	14	4	7	8	13	15	14	19	15	16	16	14	14	3	14	7	19	6	NA	13	6	14	8	17	13	6	13	13	6	NA	9	7	15	15	13	13	7	13	14	19	16	14	8	5	14
sca3_27786930	10	19	4	7	3	9	5	7	3	4	16	3	14	14	5	13	3	4	3	3	3	18	9	14	3	3	3	8	3	14	13	9	4	9	6	14	3	8	3	3	14	13	7	3	6	19	8	15	3
sca3_27787015	11	15	4	7	3	9	4	7	4	4	16	3	14	14	5	13	3	4	3	3	3	18	9	14	3	3	3	7	3	14	13	9	3	9	6	13	3	8	3	3	14	14	7	4	6	19	8	15	3
sca3_27868368	10	13	16	4	13	9	3	6	3	14	NA	15	5	8	14	13	4	4	14	4	13	3	3	3	3	16	14	4	4	4	4	5	4	13	4	9	15	7	13	18	NA	NA	3	5	5	NA	13	3	16
sca3_27868421	12	12	14	14	14	14	14	13	8	14	14	15	13	15	16	13	13	13	14	14	14	13	14	7	3	17	17	13	14	14	13	14	14	13	14	14	18	18	13	14	8	14	13	13	14	14	6	9	13
sca3_27868428	10	11	14	14	14	14	14	13	8	14	14	15	13	15	16	13	13	13	14	14	14	13	14	7	3	17	17	13	14	14	13	14	14	13	14	14	18	18	13	14	8	14	13	13	14	14	6	9	13
sca3_28014485	14	10	3	17	13	17	15	8	9	8	14	15	14	14	14	14	16	14	13	15	6	14	9	14	13	14	13	15	7	7	13	13	4	15	17	14	14	8	4	8	14	14	14	14	6	14	13	16	13
sca3_28021944	10	12	9	14	9	15	14	13	14	13	13	15	14	15	8	14	13	13	13	7	6	14	16	13	14	9	13	14	16	9	14	9	14	18	13	13	14	13	16	13	9	15	15	19	16	7	3	6	14
sca3_28021960	12	11	9	14	9	13	14	13	14	13	13	15	14	14	8	14	13	13	13	7	6	14	16	13	14	9	13	14	16	9	13	9	14	18	13	13	14	13	16	13	13	15	15	17	16	7	3	6	14
sca3_28021999	13	12	9	14	9	13	14	14	14	13	19	15	14	15	8	15	13	13	13	7	6	14	16	13	14	9	13	13	16	9	13	9	13	18	13	9	14	15	16	19	13	16	15	16	16	7	3	6	14
sca3_28136137	11	12	14	15	14	18	14	13	14	17	13	19	14	17	19	16	14	18	19	17	15	14	9	14	13	9	58	19	14	17	14	15	15	54	19	13	56	13	15	13	14	13	14	54	14	19	13	18	14
sca3_28152477	10	13	14	15	8	6	19	19	16	7	17	13	14	15	14	19	14	9	14	18	14	19	13	13	13	18	6	9	18	9	14	14	16	14	15	15	13	19	15	14	15	18	14	19	14	14	15	13	7
sca3_28152596	10	12	4	5	4	5	7	4	4	5	17	4	5	14	7	4	18	9	6	9	5	4	5	14	5	14	6	9	13	8	13	14	8	14	7	6	8	14	3	15	9	6	8	17	7	14	9	6	9
sca3_28152613	11	10	4	5	4	5	7	4	4	5	17	4	5	14	7	4	18	9	6	9	5	4	5	14	5	14	6	9	13	8	13	14	8	14	7	13	8	14	3	15	9	6	8	17	7	14	9	6	9
sca3_28158667	11	14	6	14	4	15	3	7	14	18	14	18	13	7	14	13	16	6	14	13	9	16	13	16	7	15	14	15	8	14	13	15	14	13	15	17	14	14	9	14	19	9	3	14	3	14	16	9	13
sca3_28158673	12	14	6	13	3	15	3	7	14	18	14	18	13	8	14	13	16	6	14	13	9	16	13	16	6	15	14	15	8	14	13	15	14	13	15	17	14	14	9	14	19	9	3	14	3	14	16	9	13
sca3_28158961	10	10	13	3	15	8	14	9	9	15	14	14	9	9	13	19	13	13	17	18	6	14	5	14	3	9	13	14	5	13	14	17	14	14	14	16	18	13	13	19	14	14	14	13	9	14	13	13	14
sca3_28164600	13	10	14	14	6	9	7	7	4	15	13	6	14	13	15	19	7	7	5	14	7	13	14	17	9	14	15	3	5	3	17	14	8	18	13	13	14	9	16	17	14	17	16	13	13	8	13	3	14
sca3_28414433	11	15	4	4	14	8	6	4	4	9	4	14	14	4	17	3	13	9	8	8	4	4	7	5	4	14	14	4	14	4	6	14	5	18	9	7	7	14	6	8	4	5	7	8	3	7	14	5	4
sca3_28480202	16	11	13	14	4	4	5	4	5	4	4	3	4	3	14	13	7	4	14	4	5	5	4	4	4	9	14	4	6	3	6	5	3	13	3	13	14	13	7	4	5	13	14	7	4	3	7	8	13
sca3_28598626	10	17	6	4	8	5	14	3	3	14	17	3	13	3	14	3	5	8	4	13	3	8	9	14	3	8	3	3	3	3	19	14	15	4	5	16	4	18	3	6	9	16	6	4	3	9	4	8	4
sca3_28650175	12	17	4	5	3	4	8	9	4	4	14	4	6	5	3	13	13	4	4	14	3	16	9	3	3	4	3	17	13	3	13	3	3	3	4	3	3	18	4	4	5	14	4	6	3	13	6	7	9
sca3_28651318	15	18	7	14	4	8	19	13	14	14	18	16	14	4	14	13	14	14	8	14	5	16	15	16	14	15	13	19	14	15	54	14	16	14	15	19	14	19	4	14	14	16	19	14	5	16	14	14	15
sca3_28651321	15	19	7	14	4	8	19	13	14	14	18	16	14	4	14	13	14	14	8	14	5	16	15	16	14	15	13	19	14	15	54	14	16	14	15	19	14	13	4	14	14	16	13	14	5	16	14	14	15
sca3_28651402	17	19	7	14	4	8	15	14	14	15	19	16	15	4	14	13	14	17	8	13	5	17	17	17	14	16	13	19	14	16	58	14	18	15	15	19	14	13	4	14	14	14	13	14	6	54	15	13	17
sca3_28651600	13	17	5	15	4	7	15	6	8	14	13	14	13	4	17	15	14	5	6	13	4	17	19	14	7	8	9	14	15	6	15	6	14	15	8	14	14	14	4	14	14	13	14	3	4	13	14	13	8
sca3_28651619	14	16	5	9	4	7	9	3	7	9	13	14	14	4	14	19	13	5	6	15	4	18	14	14	7	8	9	14	13	6	13	6	5	13	8	13	7	16	3	14	14	9	6	4	3	17	8	15	7
sca3_28801476	11	10	3	5	3	3	NA	3	7	3	3	3	3	6	4	3	14	9	14	5	3	5	14	3	3	13	18	3	13	3	15	14	3	3	14	4	3	13	8	16	5	NA	13	7	3	3	3	3	18
sca3_28998164	13	10	14	19	14	14	14	17	19	15	18	19	9	13	19	14	14	14	15	7	16	8	16	19	15	14	18	14	13	14	19	14	14	15	9	17	15	18	17	13	6	14	17	16	8	13	7	6	14
sca3_28998171	13	13	14	19	14	14	14	17	13	14	18	19	9	13	19	14	14	14	15	7	16	8	16	19	15	14	18	14	13	14	19	14	14	15	9	17	15	18	17	13	6	14	17	16	8	13	7	6	14
sca3_29402740	12	12	13	13	16	16	14	16	13	14	14	16	14	13	13	14	18	9	14	13	6	14	16	15	14	14	13	9	19	5	13	13	14	15	15	7	18	18	17	16	13	14	9	17	14	13	18	5	13
sca3_29402754	12	12	13	14	4	7	14	18	14	9	14	17	5	4	4	14	15	4	3	13	3	14	19	4	15	3	14	9	14	6	14	6	5	15	13	3	4	14	4	6	19	14	9	6	3	15	3	6	13
sca3_29415448	11	16	5	17	7	4	8	6	3	13	16	13	14	9	19	13	14	4	14	15	8	5	19	5	9	6	4	7	13	7	5	13	13	9	8	4	6	4	4	13	6	14	13	9	8	5	5	5	5
sca3_29420642	11	11	7	6	6	5	9	14	14	17	14	8	13	13	9	4	13	3	9	3	14	13	9	5	3	13	15	6	13	7	14	19	14	13	5	4	7	14	8	15	14	14	7	18	4	14	17	13	4
sca3_29420651	10	13	7	6	6	5	9	14	14	17	14	8	13	13	9	4	13	3	9	3	14	15	9	5	3	13	15	6	13	7	14	19	14	14	5	4	7	14	8	15	14	14	7	18	4	14	17	13	4
sca3_29482868	11	13	4	3	5	4	8	4	13	6	6	15	18	3	9	13	17	14	14	8	18	13	13	13	3	13	14	7	6	5	16	18	6	17	14	14	5	7	8	13	15	3	14	14	14	9	9	8	5
sca3_29982965	10	14	8	4	6	9	5	5	8	6	13	14	4	8	14	14	5	8	17	4	8	8	13	13	3	6	7	9	7	4	3	14	9	5	3	4	7	13	9	19	4	4	13	13	9	14	5	5	4
sca3_29983180	12	13	18	6	14	14	9	14	17	8	15	14	16	14	16	16	14	8	14	4	14	15	18	15	9	8	14	13	8	7	7	16	14	14	14	6	9	15	14	14	5	4	18	17	19	13	19	9	9
sca3_29983182	11	12	18	6	14	14	9	14	17	8	15	14	16	14	16	17	14	8	14	4	14	15	18	15	9	8	14	14	9	7	7	16	14	14	14	6	9	15	14	14	5	4	18	17	19	13	19	9	9
sca3_30085519	12	10	5	17	13	17	18	4	14	13	19	19	14	13	13	14	18	15	13	19	18	14	19	19	13	18	13	6	6	16	19	15	16	19	16	15	14	19	14	18	19	18	14	14	14	14	15	14	15
sca3_30134843	11	15	16	8	7	14	14	16	14	14	17	14	13	14	5	13	14	15	18	19	18	13	13	16	7	13	13	14	16	4	8	13	7	14	16	6	9	16	14	14	14	13	14	17	7	14	13	4	14
sca3_30183392	10	11	13	8	6	9	13	13	9	8	8	6	15	6	14	19	6	16	5	7	7	14	13	8	3	7	15	5	9	14	13	13	3	15	7	13	13	14	9	6	8	9	14	14	5	7	14	14	15
sca3_30201153	10	12	3	14	6	18	8	15	14	4	18	8	14	15	9	17	14	6	14	14	19	14	14	13	5	19	9	13	14	6	13	13	13	17	8	15	13	8	7	9	18	8	8	9	4	13	19	16	13
sca3_30487501	34	43	15	114	74	73	95	77	83	74	115	113	96	83	73	86	144	53	114	114	84	113	94	116	84	94	93	54	74	84	95	144	114	183	59	93	144	74	117	89	68	144	84	113	76	84	114	58	115
sca3_30487565	42	41	19	13	14	15	16	16	17	13	14	83	18	14	14	15	18	13	15	14	18	18	14	64	19	14	17	13	18	17	17	14	13	14	14	13	18	17	18	13	13	58	13	53	14	19	15	18	15
sca3_30487584	31	42	13	57	14	13	59	16	13	16	17	89	13	13	16	19	54	16	56	16	16	14	19	75	53	15	14	14	14	16	19	54	14	56	17	14	18	15	54	16	16	59	13	68	14	16	56	16	14
sca3_30487643	21	39	14	86	53	19	64	18	13	19	64	99	78	17	64	58	94	17	94	18	54	67	54	73	74	63	73	19	13	13	55	78	14	115	15	59	56	54	68	57	14	85	13	93	66	17	68	15	67
sca3_30487644	27	40	16	84	18	19	74	59	14	19	16	115	78	54	63	69	84	17	117	18	54	67	76	113	74	63	73	19	58	16	69	83	68	89	16	58	78	14	77	58	14	83	56	84	64	18	69	53	67
sca3_30487681	21	38	14	74	16	14	58	54	17	19	54	79	74	15	58	17	77	14	117	56	14	67	75	68	58	59	17	17	14	18	68	54	74	93	17	53	84	17	74	63	16	76	18	79	64	54	75	13	67
sca3_30544589	10	13	6	5	7	13	9	3	7	4	4	5	6	13	3	16	16	4	13	9	14	8	13	15	4	9	6	5	6	4	8	9	4	15	14	7	16	4	8	4	7	5	3	14	13	5	9	5	14
sca3_30600649	11	12	14	13	8	18	6	4	4	15	9	7	14	9	9	13	16	5	14	7	6	9	18	13	6	14	16	14	13	14	6	9	13	14	14	13	16	14	6	15	7	4	3	13	4	4	16	4	3
sca3_30614741	10	12	19	14	8	14	16	9	14	19	14	14	13	14	14	14	14	13	17	15	14	13	14	18	9	14	16	14	14	14	14	14	14	18	13	16	19	17	14	14	18	14	16	14	13	13	14	14	14
sca3_30614762	10	12	19	14	8	15	16	9	14	19	14	14	13	14	14	14	14	13	17	15	14	13	14	18	9	14	16	14	14	14	14	14	14	18	13	16	18	17	14	14	18	14	16	14	13	14	14	14	14
sca3_30614776	10	11	19	14	8	15	16	9	14	19	14	14	13	14	14	14	14	13	17	15	14	13	14	18	9	14	14	13	14	14	14	16	14	18	13	16	18	17	14	14	17	15	16	14	13	14	14	14	14
sca3_30614783	11	11	19	14	8	15	16	9	14	19	14	14	13	14	14	14	14	13	17	15	14	13	14	18	3	14	14	13	14	14	14	14	14	18	13	16	18	17	14	14	17	14	16	14	13	14	14	14	14
sca3_30614826	13	10	14	15	15	18	8	14	14	19	7	19	16	15	13	17	14	17	14	14	13	9	7	17	3	19	14	4	14	16	14	18	14	15	8	9	13	14	14	14	18	13	6	17	14	14	18	14	13
sca3_30614901	13	11	13	18	15	18	9	16	15	19	7	13	18	15	9	18	14	17	18	14	13	9	7	17	3	19	14	4	14	16	14	18	14	18	8	9	13	14	14	14	14	13	6	13	14	9	19	14	14
sca3_30614920	15	13	14	19	17	18	9	18	17	19	7	13	18	17	9	18	15	17	18	16	13	9	7	18	3	19	14	4	14	16	14	18	14	18	8	9	15	14	15	14	14	13	6	14	14	14	19	13	14
sca3_30626697	10	15	14	13	14	5	14	14	6	14	15	14	14	14	15	15	14	13	19	14	9	14	8	13	3	14	9	8	13	5	15	14	14	14	13	17	13	17	6	15	8	14	19	14	14	14	8	14	15
sca3_30626801	11	11	4	13	4	13	14	9	4	13	14	13	7	7	5	13	14	5	14	13	14	9	14	14	7	14	14	7	8	4	14	14	4	16	5	17	18	17	14	14	8	13	3	14	15	17	14	16	14
sca3_30626811	11	11	4	13	4	13	14	9	4	13	14	13	7	7	5	13	13	5	14	13	14	9	14	14	7	14	14	7	8	4	14	14	4	16	5	17	18	17	14	14	8	13	3	14	15	17	14	16	14
sca3_30626822	10	10	4	13	4	13	14	14	4	13	14	13	7	7	5	13	13	5	14	13	14	9	14	14	7	14	14	7	8	4	14	14	4	16	5	17	18	17	14	14	8	13	3	14	15	17	14	16	14
sca3_30626831	10	10	4	13	4	13	14	14	4	13	14	13	7	7	5	13	13	5	14	13	14	9	14	14	7	14	14	7	8	4	14	14	4	16	5	17	18	17	14	14	8	13	3	14	15	17	14	16	14
sca3_30683498	11	14	5	7	6	8	9	13	3	14	7	16	7	4	3	4	4	7	17	4	4	9	9	4	4	9	13	4	3	6	8	13	8	13	15	7	7	17	3	13	9	9	5	15	3	8	6	6	15
sca3_30803137	23	10	14	13	14	15	14	14	15	13	18	9	13	15	18	14	4	15	14	55	9	13	14	54	13	69	13	16	14	59	54	14	14	14	13	17	16	13	9	17	13	14	64	13	14	14	13	14	63
sca3_30803643	53	17	14	15	13	6	14	14	18	14	16	17	4	5	16	14	4	13	13	13	14	13	14	13	14	13	7	19	14	5	15	15	13	13	14	14	13	6	8	14	13	18	13	9	5	13	15	19	19
sca3_30803653	25	19	14	14	15	6	13	17	13	14	16	18	4	5	14	16	15	14	13	13	9	17	14	18	14	15	4	13	54	5	15	13	13	17	9	14	13	13	7	16	14	16	15	13	13	54	13	15	14
sca3_30803663	24	17	17	14	15	6	13	14	17	14	18	18	4	5	13	17	17	14	14	13	8	16	14	13	13	16	3	14	14	5	14	16	13	19	14	14	13	18	7	18	13	16	13	13	14	57	16	14	15
sca3_30803770	36	14	9	14	7	14	13	18	14	17	14	8	7	4	17	14	14	5	8	14	13	14	14	14	14	16	3	7	13	16	18	17	4	14	8	3	7	14	3	13	5	13	9	8	8	14	15	13	13
sca3_30805522	24	10	13	13	3	3	14	14	5	4	14	8	4	13	13	4	6	3	4	6	3	15	4	15	9	19	4	14	14	18	18	8	4	15	5	4	8	13	4	13	3	5	13	4	5	14	4	16	17
sca3_30950847	11	13	14	13	9	3	13	14	8	13	14	14	6	9	14	8	7	14	14	6	14	14	3	14	6	15	14	4	6	9	13	7	4	17	13	9	14	13	13	18	6	13	9	6	7	3	14	9	16
sca3_30984357	107	62	6	4	3	3	4	4	4	3	3	3	3	4	3	4	4	4	4	7	4	5	4	5	7	4	3	4	8	4	4	3	5	3	3	4	4	4	5	4	4	6	3	3	4	4	3	4	4
sca3_31135986	11	15	8	8	6	14	5	6	13	14	5	14	4	14	14	7	13	14	18	14	14	14	8	14	13	15	14	7	15	9	6	13	6	13	13	18	16	14	13	15	8	14	15	14	18	13	19	16	17
sca3_31211272	11	10	14	14	13	8	9	14	14	17	17	13	15	14	17	19	18	14	13	17	13	9	13	18	13	14	13	18	15	8	14	19	13	13	14	16	13	18	9	14	5	16	18	13	9	15	19	16	13
sca3_31359273	10	12	9	5	13	14	16	16	13	7	13	13	9	13	14	14	14	9	13	9	5	14	15	17	17	7	15	13	14	9	13	14	14	17	4	9	14	5	7	9	14	14	13	13	17	17	14	19	7
sca3_31408517	11	11	13	14	14	13	7	14	6	17	13	14	5	14	16	13	14	8	14	13	4	7	14	6	13	13	14	14	7	5	15	13	14	14	5	16	4	14	13	14	19	15	13	14	16	16	6	16	13
sca3_31496689	11	12	15	8	13	15	8	15	8	14	6	13	14	13	15	15	15	14	14	17	13	4	16	8	6	14	13	15	6	7	7	14	13	15	9	8	18	15	13	14	9	14	13	14	6	15	9	14	14
sca3_31522167	18	10	13	13	8	15	6	13	8	8	18	6	13	9	13	15	8	17	19	13	14	14	13	15	3	13	9	4	8	8	14	14	8	17	16	14	7	6	17	17	7	14	14	14	6	9	15	13	15
sca3_31579332	14	10	15	9	13	14	14	16	17	16	16	17	14	17	14	14	14	8	14	18	14	13	15	15	14	13	13	5	13	13	9	13	13	15	14	15	19	14	19	13	15	13	9	13	14	14	13	13	16
sca3_31579527	15	11	14	19	13	14	18	13	14	14	14	13	14	14	17	14	19	13	16	19	15	14	19	17	19	18	17	9	17	19	16	18	19	17	17	16	16	19	18	16	14	17	14	16	19	14	16	13	13
sca3_31579740	12	10	13	13	14	9	7	9	7	14	6	15	13	5	9	15	5	8	19	8	7	3	14	9	8	6	14	7	14	4	6	14	14	17	13	13	18	15	14	14	18	14	13	14	14	7	16	4	14
sca3_31747872	10	11	9	7	14	13	9	15	14	4	9	14	13	8	13	17	9	5	17	13	7	14	8	14	7	14	9	15	7	4	13	14	5	14	13	14	8	7	6	15	8	5	16	9	3	6	13	5	8
sca3_31794950	13	10	8	9	6	4	3	8	6	3	13	3	7	5	6	4	13	4	16	6	4	9	8	14	4	14	9	4	4	14	8	7	3	8	9	9	13	9	6	17	8	8	14	13	4	3	4	6	15
sca3_31795180	13	11	14	14	13	6	5	15	6	8	17	13	8	9	14	9	13	9	18	13	6	16	19	14	5	15	19	7	8	15	19	13	7	13	13	17	13	14	7	17	17	16	16	17	9	13	14	14	14
sca3_31795181	13	11	14	14	13	6	5	15	6	8	17	13	8	9	14	9	13	9	18	13	6	16	19	14	5	15	19	7	8	15	19	13	7	13	13	17	13	14	7	17	17	16	16	17	9	13	14	14	14
sca3_31935854	10	10	14	17	3	14	13	6	13	16	14	18	6	13	13	14	14	16	14	16	14	17	6	14	13	14	6	7	14	13	16	14	7	14	14	13	14	15	5	15	18	8	14	14	19	13	8	3	13
sca3_31935861	11	10	14	17	3	16	13	6	13	17	14	18	6	13	13	14	14	16	14	16	14	17	6	14	13	14	6	7	14	13	16	14	7	14	14	13	14	15	5	15	18	8	14	14	19	13	8	3	13
sca3_31935862	11	10	14	17	3	16	13	6	13	17	14	18	6	13	13	14	14	16	14	16	14	17	6	14	13	14	6	7	14	13	16	14	7	14	14	13	14	15	5	15	18	8	14	14	19	13	8	3	13
sca4_140702	23	26	4	8	3	7	6	3	5	7	9	5	6	4	7	13	13	7	5	4	4	6	5	4	4	9	14	4	4	14	6	9	14	14	4	4	6	17	4	13	9	14	5	14	5	6	6	8	19
sca4_142210	19	13	18	13	16	14	8	13	15	13	4	6	16	4	14	13	3	6	14	14	14	7	15	7	4	13	3	14	18	17	14	7	6	14	17	14	18	17	13	9	6	14	13	14	14	7	17	4	8
sca4_142223	16	16	18	13	13	13	7	13	14	14	4	7	14	3	19	13	3	7	13	16	14	7	9	7	5	17	3	15	18	17	13	7	5	14	14	14	16	17	14	13	6	14	13	14	14	7	14	4	8
sca4_142394	19	16	14	8	13	14	5	14	14	8	4	3	5	4	15	17	4	6	13	14	8	13	13	7	4	14	15	14	14	19	5	16	5	13	9	13	14	14	13	7	3	14	14	18	14	6	14	4	8
sca4_142418	24	19	13	8	13	14	5	14	13	8	4	3	5	4	15	17	4	7	9	13	8	13	15	8	5	14	4	14	14	18	4	9	5	13	13	13	13	15	14	8	6	14	8	18	14	5	5	4	6
sca4_144046	15	14	13	5	4	3	7	3	16	3	8	6	4	3	14	13	8	4	7	13	4	4	4	6	7	13	13	7	14	14	14	4	4	15	13	6	4	7	4	4	4	13	8	13	6	3	9	14	9
sca4_257258	11	11	6	14	6	8	6	6	9	7	16	15	8	17	7	13	9	13	14	8	13	14	14	14	14	13	14	9	13	14	13	14	13	19	8	16	14	14	3	16	13	7	15	14	8	5	17	6	6
sca4_257481	10	10	13	13	5	13	13	19	13	16	14	19	14	13	13	15	14	9	14	15	19	15	17	13	14	14	14	14	19	14	19	13	13	15	14	15	17	13	16	19	13	19	14	19	17	19	13	19	14
sca4_298201	15	12	9	7	9	4	16	9	7	14	17	8	9	14	8	4	3	7	14	7	3	5	14	3	7	14	7	13	4	5	13	14	5	15	4	6	6	4	4	7	6	8	8	17	5	9	6	13	4
sca4_298288	10	10	6	18	9	16	4	13	14	4	14	5	16	7	7	7	14	4	17	8	6	4	5	15	7	7	9	6	15	14	14	13	14	14	5	7	4	19	4	16	4	6	8	13	15	14	14	8	14
sca4_319891	12	12	4	7	4	13	5	4	7	7	14	6	4	4	6	4	18	3	6	17	7	13	5	3	4	4	14	3	14	8	8	5	7	14	4	8	4	8	4	6	4	7	14	8	4	4	5	4	5
sca4_328466	10	10	6	14	8	9	5	7	13	4	9	6	7	4	4	6	7	4	9	5	7	7	9	7	5	19	8	3	5	4	6	4	9	13	14	9	4	14	3	19	7	9	9	14	4	14	14	9	9
sca4_357591	10	13	7	17	3	6	7	4	9	14	14	15	8	14	13	13	8	8	13	9	13	8	13	9	3	15	7	8	13	13	14	14	15	14	14	14	13	14	14	16	15	6	9	13	5	16	14	14	18
sca4_357592	10	13	7	17	3	6	6	4	9	14	14	13	8	14	13	13	8	8	18	8	13	8	9	9	3	15	7	8	13	13	13	14	15	14	14	14	13	14	13	16	15	6	13	13	5	16	14	14	16
sca4_357601	10	13	7	17	4	4	9	3	9	17	15	13	8	14	14	13	8	8	13	8	13	13	9	9	3	15	14	8	15	14	13	9	13	14	14	14	13	14	14	16	15	7	14	14	5	16	14	14	17
sca4_685078	10	10	13	13	8	14	13	14	14	17	14	18	13	5	13	14	14	5	16	19	16	14	4	16	15	14	14	3	14	13	14	19	19	15	18	17	3	14	14	8	19	14	13	16	7	15	14	15	17
sca4_685079	10	10	13	13	8	14	13	14	14	17	14	18	13	5	13	14	14	5	16	19	16	14	4	16	15	14	14	3	14	13	14	19	19	15	18	17	3	14	14	8	19	14	13	16	7	15	14	15	17
sca4_685344	11	11	17	13	3	9	3	4	6	14	14	14	8	4	16	14	14	4	14	15	13	7	3	8	13	14	14	4	16	14	14	14	13	15	4	13	4	13	6	5	9	14	14	8	4	14	8	7	17
sca4_754969	12	10	13	14	3	14	4	6	14	3	5	4	8	4	14	9	18	5	13	14	14	7	14	4	5	9	14	14	9	4	8	14	5	16	6	3	8	14	4	15	5	4	4	7	4	7	3	3	9
sca4_780152	10	14	14	8	14	14	13	6	8	17	19	17	13	8	13	15	15	19	14	9	9	15	13	15	4	13	7	14	13	7	14	16	13	18	16	8	14	16	16	16	13	16	4	9	9	14	15	16	17
sca4_780268	12	18	4	8	3	13	7	9	7	NA	4	16	4	7	8	3	18	4	5	9	3	3	5	9	4	6	4	3	14	5	3	4	5	19	3	14	3	7	9	4	5	5	4	8	4	14	3	14	8
sca4_811546	10	13	18	13	9	13	13	9	18	16	13	13	14	14	14	17	14	4	14	13	14	14	15	14	5	14	15	14	14	16	9	13	13	13	6	13	16	13	16	15	15	16	15	8	14	13	15	18	14
sca4_811568	11	12	18	13	9	13	13	9	18	16	13	13	14	14	14	17	14	4	14	13	14	14	15	14	5	14	15	14	14	16	9	13	13	13	6	13	16	13	16	15	15	16	14	8	14	13	15	18	14
sca4_811622	11	12	18	3	9	13	13	9	18	16	13	13	14	13	14	17	14	4	14	13	14	14	15	14	5	14	15	13	14	16	9	13	13	13	6	13	14	3	16	15	15	14	14	8	14	13	14	18	14
sca4_811738	12	13	3	6	14	13	14	13	3	8	8	17	13	5	14	5	15	7	14	6	9	14	13	8	3	17	13	5	6	3	9	13	17	9	9	14	17	19	14	16	3	14	14	14	6	13	14	8	8
sca4_811749	13	14	3	6	14	13	14	13	3	8	8	17	13	5	14	5	14	7	14	6	9	14	13	8	3	17	13	5	6	3	13	13	17	9	9	14	17	19	14	16	3	14	14	14	6	13	14	8	8
sca4_811764	13	13	3	7	13	15	15	14	3	8	8	17	16	6	14	7	17	7	14	9	13	14	13	8	3	18	13	5	6	4	13	13	17	9	9	14	14	13	13	16	3	14	13	17	7	13	14	8	8
sca4_811769	13	13	3	6	14	15	15	14	4	8	8	17	15	5	14	7	17	7	16	8	13	14	15	8	3	18	13	6	3	3	13	13	17	9	9	14	14	13	13	16	3	14	13	17	6	14	14	8	9
sca4_811773	12	13	3	6	15	16	15	14	4	8	8	13	15	6	14	8	17	7	16	8	14	14	15	9	3	13	13	5	3	3	13	13	17	8	13	14	14	13	15	16	3	14	13	14	6	14	17	8	13
sca4_827398	10	11	13	9	14	14	17	14	6	14	15	14	14	13	15	7	7	13	16	14	4	19	15	13	4	19	8	14	5	9	13	18	7	16	13	15	5	7	13	19	14	9	3	14	14	14	13	6	14
sca4_1209012	12	10	14	6	14	14	13	14	17	16	13	16	14	4	14	14	17	9	7	15	4	14	3	13	3	14	16	6	18	4	5	14	3	14	9	4	14	13	3	13	4	7	5	15	4	14	9	14	8
sca4_1368137	11	12	13	19	5	4	4	7	7	4	4	3	7	4	8	4	3	8	8	13	5	7	3	4	4	4	16	3	6	13	3	13	13	13	13	9	4	14	5	16	5	13	16	8	3	13	4	3	8
sca4_1482619	15	12	7	7	5	15	6	5	7	13	9	13	7	8	9	9	9	14	18	15	14	13	13	7	4	6	7	4	6	13	8	14	7	13	14	5	6	14	14	9	16	13	8	7	14	8	6	7	13
sca4_1712040	10	11	13	14	14	14	14	18	14	13	18	15	13	3	7	14	13	13	14	14	18	16	14	15	14	13	14	19	19	17	16	14	14	18	17	13	14	19	5	13	14	19	16	14	9	13	13	16	14
sca4_2116507	12	12	4	19	13	13	9	14	8	16	14	9	14	4	13	6	7	14	15	13	6	6	14	14	14	18	7	16	14	13	13	14	14	18	6	17	13	18	5	19	15	5	13	18	13	14	9	14	17
sca4_2220548	14	23	3	3	3	7	4	4	6	6	18	3	4	3	8	4	13	3	5	4	4	3	8	4	3	9	16	4	3	9	3	3	19	13	8	3	4	8	3	18	9	9	4	3	6	7	4	5	4
sca4_2434418	19	15	7	6	6	4	13	4	7	7	5	14	4	5	4	7	3	4	5	13	8	4	7	9	3	5	4	7	5	13	3	9	6	4	13	4	5	4	4	5	4	4	14	6	5	13	4	4	7
sca4_2460210	14	10	4	3	5	6	3	6	7	6	5	4	4	4	3	18	6	7	14	13	14	6	4	7	3	4	5	4	3	5	17	3	4	3	14	3	5	5	9	13	14	5	3	4	14	4	3	3	4
sca4_2602976	14	10	7	9	14	5	8	3	5	3	8	5	7	5	9	18	15	5	15	9	5	5	13	4	6	13	17	9	8	15	14	7	3	16	13	13	13	6	4	17	5	19	14	4	4	15	16	3	16
sca4_2949276	10	10	9	14	7	18	15	17	7	18	14	16	14	5	13	17	18	16	15	4	14	9	18	13	14	14	18	14	14	14	13	13	15	14	14	18	13	13	4	13	14	18	14	17	19	13	15	13	19
sca4_2949324	15	11	8	15	14	16	13	14	9	7	6	18	8	19	16	13	13	8	16	14	9	13	14	13	5	13	18	8	3	5	15	14	17	17	19	14	14	14	14	13	9	4	14	14	13	15	13	13	17
sca4_2949329	14	11	8	15	16	16	13	14	9	7	6	18	8	19	16	13	13	8	16	14	9	13	14	13	5	13	18	8	3	5	15	14	17	17	19	14	14	14	14	13	9	4	14	14	13	15	13	13	17
sca4_2949351	13	10	8	15	16	16	13	14	9	7	6	18	8	19	16	13	13	8	16	14	9	13	14	14	5	13	18	8	3	4	18	14	17	17	19	14	14	14	14	13	9	4	14	13	13	17	13	13	16
sca4_2959315	19	14	14	19	9	8	14	13	13	17	14	19	16	14	17	16	15	17	19	18	14	16	13	19	15	13	13	17	14	15	13	19	13	14	14	17	14	14	13	18	14	19	13	14	13	16	14	14	14
sca4_2959359	15	15	14	14	13	8	16	14	13	14	14	14	17	14	17	17	17	17	13	14	14	16	14	19	16	13	16	14	14	15	16	17	16	17	17	18	13	14	14	18	15	13	13	14	14	14	14	18	15
sca4_2959399	12	15	5	14	4	4	6	5	5	13	13	14	3	6	15	5	5	14	19	13	4	13	16	18	5	13	14	14	8	14	15	15	8	14	13	4	14	5	13	14	7	3	14	8	14	14	4	8	8
sca4_2959426	12	13	9	14	4	5	7	9	7	14	13	15	9	7	13	7	5	NA	13	14	3	19	18	15	7	14	17	15	13	13	14	13	8	14	16	8	14	7	15	15	14	6	16	16	14	14	5	13	14
sca4_2959504	15	15	13	13	8	7	9	8	8	14	17	13	14	13	14	13	14	14	14	13	6	18	16	16	13	13	13	14	19	15	14	13	13	19	13	13	14	13	18	18	13	14	14	13	13	16	14	9	16
sca4_2959510	14	13	9	13	7	8	13	8	8	14	13	19	14	13	15	13	14	14	14	14	6	16	14	13	13	14	13	14	19	15	14	15	13	19	13	16	7	13	18	18	13	14	14	13	19	14	13	5	15
sca4_2959524	16	12	8	13	8	8	9	4	9	14	14	14	14	6	17	14	14	8	14	13	8	14	18	19	13	13	19	14	15	13	17	14	8	14	9	14	7	13	14	17	14	13	17	17	19	13	13	5	16
sca4_2959559	12	12	4	7	6	6	6	4	3	13	13	14	13	5	13	9	16	4	14	5	9	17	14	17	9	19	14	3	18	5	13	19	5	14	9	13	13	13	14	14	14	16	9	9	13	9	9	3	14
sca4_3142538	14	10	8	14	14	4	14	13	7	15	13	14	19	8	15	18	16	13	18	19	14	13	13	6	6	16	14	9	17	4	13	15	15	14	15	13	8	18	16	13	6	5	18	14	18	17	13	14	14
sca4_3142728	11	15	3	5	6	3	5	14	7	13	13	16	18	6	13	14	13	19	14	16	7	6	4	4	6	15	14	6	14	3	13	13	9	7	13	9	6	15	14	13	4	3	14	13	19	14	14	9	14
sca4_3142807	16	12	6	5	6	4	5	4	3	9	4	15	14	3	18	13	5	9	5	6	4	3	9	4	3	14	13	4	7	4	4	13	9	6	4	8	4	17	7	7	3	4	14	14	8	7	7	5	4
sca4_3255871	10	11	14	6	17	7	5	14	15	13	14	19	18	14	13	14	14	15	18	14	14	16	9	19	9	13	19	5	13	16	13	14	4	14	14	13	15	18	17	16	13	13	13	13	14	14	14	7	19
sca4_3362398	10	14	5	6	8	7	8	4	5	6	7	8	7	4	15	8	4	13	5	3	6	14	13	9	5	8	4	4	5	3	14	13	4	4	4	8	3	4	4	4	4	3	7	14	3	17	8	4	15
sca4_3362420	12	14	6	6	8	3	8	4	6	6	6	5	5	4	17	9	4	13	6	4	7	13	7	13	4	8	3	4	4	4	8	14	4	3	3	5	3	4	3	3	3	3	7	14	3	14	9	4	13
sca4_3366444	13	10	18	5	17	13	14	9	13	19	17	13	14	14	13	13	8	15	13	14	9	13	5	13	15	13	18	9	13	14	13	14	13	15	18	6	16	13	14	8	8	13	7	7	3	13	14	14	8
sca4_3366454	13	10	13	4	14	19	14	7	14	18	16	6	18	14	9	13	7	15	19	13	9	17	5	13	15	14	15	13	14	14	13	14	14	18	18	5	13	19	9	6	6	14	14	5	4	13	13	9	8
sca4_3366458	13	10	13	3	14	17	14	7	14	18	16	6	18	14	9	13	7	15	19	13	9	17	4	13	15	14	15	13	14	14	13	14	14	18	18	5	14	18	9	5	6	14	7	5	4	13	17	9	7
sca4_3393878	15	11	17	14	7	5	8	8	9	14	14	15	9	14	13	14	14	7	13	13	7	14	19	15	4	14	13	7	18	6	14	9	13	19	13	13	15	13	4	14	4	5	13	13	7	14	14	9	14
sca4_3846886	12	11	13	5	3	14	18	17	14	18	13	17	4	5	14	14	16	4	8	13	4	18	14	15	15	14	14	3	8	4	4	13	14	18	3	16	16	14	5	14	14	14	13	13	6	16	19	13	14
sca4_3851098	10	17	4	4	6	3	3	14	3	7	13	6	4	3	13	4	16	6	4	4	4	14	18	9	3	6	4	4	8	3	9	9	6	4	4	7	7	3	3	9	9	5	3	6	4	13	13	13	4
sca4_3851137	14	15	16	19	14	13	14	16	4	15	13	16	3	3	13	13	15	14	13	16	3	16	17	14	16	14	3	4	13	5	7	15	14	13	3	16	14	9	8	63	16	18	8	13	8	14	19	15	16
sca4_3851139	14	16	16	19	14	13	14	15	4	15	14	16	3	3	13	13	15	14	13	16	3	16	17	14	16	14	3	4	13	5	7	15	14	13	3	16	14	9	8	63	16	18	8	13	8	14	19	15	16
sca4_3851141	14	15	16	19	14	13	14	15	4	15	14	16	3	3	13	13	15	14	13	16	3	15	16	14	16	14	3	4	13	5	7	15	14	13	3	16	14	9	8	58	16	18	8	13	8	14	19	15	16
sca4_3851153	13	17	16	19	14	13	14	19	4	15	14	16	3	3	13	8	15	14	13	16	3	15	15	13	16	14	3	4	13	6	6	15	14	13	3	16	14	9	7	58	16	18	8	13	8	13	15	14	15
sca4_3851156	13	17	16	19	14	13	14	19	4	15	14	16	3	3	13	8	15	14	13	15	3	15	15	13	16	14	3	4	13	6	6	15	14	13	3	16	14	9	7	58	16	18	8	13	8	13	15	14	15
sca4_3851303	13	22	15	14	13	13	14	14	19	14	16	14	4	13	13	14	13	14	14	18	6	17	17	14	13	7	18	14	8	17	13	14	9	14	15	3	16	13	9	14	17	17	13	13	5	73	15	17	13
sca4_3851546	13	13	18	5	4	8	13	17	13	18	14	8	4	7	13	13	13	13	7	6	4	13	14	14	9	14	8	4	6	14	14	16	13	17	5	14	19	9	4	15	14	14	17	17	5	13	15	13	8
sca4_4215978	11	12	4	5	4	6	4	6	5	3	3	4	14	14	5	7	3	4	5	4	4	4	14	4	4	7	8	6	3	4	7	4	13	4	9	14	3	3	14	13	4	3	5	4	6	14	4	6	4
sca4_4237208	10	10	19	14	13	14	4	14	9	13	14	18	14	14	18	14	19	4	19	16	15	18	14	19	5	13	14	9	9	5	19	16	16	19	13	16	14	13	7	13	15	18	13	14	14	16	3	13	13
sca4_4301149	10	11	17	16	4	14	7	6	6	13	13	15	7	9	8	14	19	13	13	15	14	18	14	14	4	19	14	6	19	9	14	17	6	14	17	6	13	8	14	13	13	7	13	15	16	13	14	14	15
sca4_4343649	17	10	8	6	8	16	14	14	18	7	6	13	13	6	14	15	16	3	13	8	14	7	14	14	3	14	14	15	5	7	16	14	6	13	14	6	14	14	15	4	13	13	8	14	4	13	14	5	7
sca4_4453644	10	11	5	4	5	4	4	5	3	9	4	13	3	6	14	6	14	14	14	9	3	13	8	7	6	14	5	4	4	15	3	13	3	7	13	18	4	13	13	14	3	14	13	6	NA	14	6	9	13
sca4_4492674	11	11	17	14	6	14	7	14	17	14	13	14	13	14	13	15	14	17	15	14	13	14	14	18	6	13	13	5	13	9	14	16	9	13	13	16	19	14	17	17	17	16	15	17	3	13	15	8	13
sca4_4492694	12	11	14	14	5	14	7	14	17	14	13	14	13	14	13	15	14	16	15	14	13	19	14	18	6	13	13	5	13	7	13	16	9	13	13	14	19	14	16	17	17	14	15	17	3	13	15	8	14
sca4_4534351	10	11	8	4	4	5	3	4	7	7	4	8	7	8	4	9	5	4	6	3	7	7	14	8	4	16	13	3	6	6	4	8	4	17	8	14	3	13	14	14	9	7	6	8	3	7	4	7	4
sca4_4664820	11	13	14	7	5	15	5	6	7	7	19	7	14	13	3	7	13	7	17	16	16	15	3	5	9	14	14	4	13	4	8	6	9	13	13	9	9	8	3	18	13	18	6	14	13	4	3	9	8
sca4_4739049	12	12	7	7	3	4	5	4	4	13	7	9	5	13	13	14	4	6	9	15	14	4	3	9	6	13	7	3	5	14	4	3	14	8	4	9	4	6	5	5	9	6	9	3	9	13	5	13	6
sca4_4739095	13	10	9	13	4	15	14	6	3	13	15	13	13	13	15	18	4	14	13	14	18	7	13	13	14	14	14	9	5	13	16	5	16	14	5	14	8	5	15	13	13	14	14	9	14	13	13	14	13
sca4_4739181	16	10	13	13	4	17	7	5	4	13	19	16	14	18	17	15	7	13	9	14	9	14	17	14	9	7	19	7	7	5	13	14	14	16	7	13	14	8	13	14	5	9	18	14	5	14	9	5	14
sca4_5011753	11	15	9	8	3	4	7	4	4	3	4	13	9	7	8	4	3	4	3	7	9	3	4	14	3	6	3	4	14	3	3	4	7	5	13	3	3	3	8	8	7	3	3	8	6	8	14	4	14
sca4_5011765	12	13	9	8	3	4	7	4	4	3	4	13	6	7	8	4	3	4	3	7	9	3	4	13	3	6	3	4	14	3	3	4	7	4	14	4	5	3	7	7	5	4	3	8	6	8	14	4	14
sca4_5011785	16	16	7	8	3	4	7	4	4	3	4	13	14	7	13	4	3	4	4	7	14	3	5	14	3	6	3	4	17	3	6	4	7	5	13	3	6	6	7	7	8	3	3	8	6	8	14	4	14
sca4_5011810	19	15	7	8	4	4	7	3	4	4	4	14	14	7	13	4	7	4	3	7	14	3	7	16	3	6	3	4	17	3	6	4	7	5	15	3	6	6	7	7	7	3	3	7	6	7	14	6	14
sca4_5011902	16	12	8	9	4	13	7	4	5	4	3	9	7	8	14	4	13	4	7	5	14	4	7	13	5	8	4	19	19	3	4	3	4	13	14	4	9	6	8	13	15	4	3	7	5	8	14	8	17
sca4_5659537	10	10	6	4	3	6	3	4	4	7	9	4	3	8	6	4	14	NA	8	4	4	4	4	8	4	7	7	3	14	5	4	4	5	4	5	4	3	4	14	3	14	5	6	9	8	3	13	4	4
sca4_5667269	10	12	13	15	5	4	4	9	8	14	4	14	6	4	8	14	7	7	18	8	4	3	13	4	5	13	14	9	6	4	14	15	4	14	4	13	13	4	6	8	4	7	14	4	5	13	18	4	5
sca4_6075183	17	13	4	18	7	7	5	6	13	15	17	6	8	3	4	13	14	19	14	3	3	3	13	16	17	13	3	13	4	9	15	13	9	16	14	3	17	8	14	14	14	17	9	17	3	9	16	18	8
sca4_6075208	18	14	3	18	8	7	6	6	14	15	17	6	8	3	4	15	14	19	14	3	3	3	13	16	17	13	3	14	4	9	16	13	9	16	14	3	17	8	14	15	14	17	9	17	3	9	16	18	8
sca4_6075215	18	14	3	18	8	7	6	6	14	15	13	6	8	3	4	17	14	19	14	3	3	3	13	16	17	13	3	14	4	9	16	14	9	16	14	3	17	8	14	15	14	17	9	17	3	9	16	18	8
sca4_6104686	11	11	4	4	3	18	4	3	6	3	13	8	8	4	14	6	14	6	13	4	4	3	8	19	13	19	4	13	14	14	16	14	4	14	7	4	9	6	9	13	9	5	8	13	4	14	14	7	9
sca4_6324628	11	11	14	8	13	15	6	14	13	13	9	13	8	17	14	19	13	3	14	18	13	15	14	18	5	14	14	15	13	13	15	14	7	13	16	13	17	13	17	15	16	13	14	15	14	16	9	9	13
sca4_6576883	12	12	13	8	9	8	8	14	16	14	14	17	8	7	15	14	13	14	19	6	13	8	16	14	13	7	8	3	3	8	14	13	8	15	8	14	7	13	4	13	13	13	14	14	14	15	6	14	7
sca4_6576889	12	12	13	8	9	8	8	14	16	14	14	17	8	7	15	14	13	14	19	6	13	8	16	14	9	7	8	3	3	8	14	13	8	15	8	14	5	13	4	13	13	13	14	14	14	15	6	17	7
sca4_6724971	10	15	13	14	14	5	16	8	15	14	18	14	5	4	15	13	19	13	13	14	3	4	13	14	NA	18	NA	13	16	16	18	16	14	14	13	3	14	14	3	14	15	4	8	18	14	18	18	6	3
sca4_6806927	12	11	15	13	6	16	14	13	19	15	7	9	9	14	17	15	15	8	13	14	16	19	19	14	13	15	17	19	13	14	17	13	14	16	14	18	16	18	13	13	17	17	13	16	7	9	4	14	18
sca4_6876611	10	10	18	14	14	14	18	13	14	16	14	17	15	17	14	14	15	17	13	14	16	19	16	14	17	19	18	14	14	16	14	17	13	14	19	14	15	15	18	19	14	19	14	13	13	14	16	14	17
sca4_6876612	10	10	18	13	14	13	18	13	14	18	14	17	15	18	14	14	14	17	13	14	16	19	16	14	17	18	18	14	14	16	14	17	13	14	19	14	14	15	18	19	15	19	14	19	13	14	15	14	18
sca4_7048787	10	13	14	14	7	9	13	8	15	19	13	13	14	6	18	15	17	13	18	13	14	16	14	14	4	5	17	4	14	14	13	15	13	13	6	14	13	14	13	14	14	15	13	9	14	19	8	8	16
sca4_7049515	18	34	17	17	13	15	14	15	15	14	5	13	13	16	13	13	13	6	13	13	14	19	14	13	3	4	54	9	14	13	13	3	14	18	16	14	15	14	5	19	13	16	14	9	16	17	13	16	17
sca4_7049678	21	25	14	19	8	17	13	13	14	13	3	16	13	15	17	13	13	5	7	18	17	14	13	13	4	4	16	5	6	14	17	4	14	18	13	14	13	18	3	13	14	14	18	7	17	9	13	13	18
sca4_7049694	22	24	18	14	9	14	13	13	13	14	3	17	13	16	17	13	13	5	8	19	18	17	13	14	4	4	14	9	6	14	19	3	16	13	13	15	14	14	5	14	14	14	14	6	14	9	14	15	16
sca4_7049722	18	19	14	13	13	13	9	14	18	13	3	13	14	16	18	13	14	4	14	17	17	18	19	14	4	4	13	9	6	13	19	3	17	16	14	19	14	14	5	15	14	19	14	5	14	14	14	15	15
sca4_7370313	11	11	18	15	5	16	4	8	9	6	14	13	8	14	13	9	13	9	14	13	14	17	13	17	14	18	14	14	8	3	15	16	7	14	17	14	18	14	16	14	13	9	14	13	8	6	6	6	19
sca4_8019203	18	16	5	14	4	15	4	9	6	14	9	18	4	13	4	14	14	14	17	15	17	13	9	17	8	14	8	8	3	5	6	17	5	13	14	13	6	14	14	13	14	3	16	7	3	5	9	4	14
sca4_8019423	11	17	14	17	13	13	14	14	7	18	15	19	3	15	13	18	17	15	14	14	17	16	53	14	13	64	16	19	13	17	8	64	19	64	14	6	13	15	13	13	16	19	14	14	13	15	14	5	18
sca4_8299990	18	11	13	3	NA	8	5	4	6	5	14	3	4	4	4	14	4	4	14	4	5	4	8	3	3	7	7	4	4	NA	4	7	4	13	9	7	4	4	5	3	4	4	4	7	3	7	3	3	8
sca4_8301359	10	10	18	7	13	19	8	14	14	14	13	14	15	17	17	13	14	15	14	14	18	14	13	18	15	18	18	14	9	14	18	15	15	13	15	14	13	8	14	19	13	15	18	18	5	19	18	13	18
sca4_8385292	10	13	15	14	14	6	4	16	13	15	14	8	18	18	13	14	17	16	17	14	8	13	19	18	14	19	14	9	8	3	18	17	13	13	15	14	15	14	19	17	14	14	14	16	8	14	17	17	14
sca4_8446504	39	15	13	14	5	13	15	17	17	17	13	16	15	16	14	14	13	14	18	13	16	14	53	18	14	14	17	17	19	14	14	58	13	53	14	64	13	13	14	18	19	14	16	14	17	5	13	17	53
sca4_8446554	21	13	13	18	5	19	16	14	16	17	14	54	17	14	16	53	13	14	14	14	14	17	74	17	14	19	14	14	14	17	17	65	13	54	19	17	18	17	19	19	14	16	13	14	15	5	18	17	14
sca4_8446555	20	19	13	18	14	13	16	16	16	17	14	54	54	14	17	14	17	16	14	14	14	17	57	17	14	19	13	15	14	17	17	65	18	54	19	64	13	17	19	19	14	14	13	18	15	15	18	17	54
sca4_8446636	33	15	14	13	7	13	6	8	9	13	14	17	19	14	9	14	18	7	5	18	17	17	17	14	5	6	17	13	14	14	15	13	15	17	15	16	13	14	5	13	9	13	14	13	18	14	17	4	14
sca4_8449171	38	16	9	8	5	8	9	4	3	4	16	4	3	4	13	7	8	3	13	8	5	13	17	7	4	6	13	4	8	5	8	14	5	4	14	13	6	13	6	7	9	4	9	13	5	4	6	9	14
sca4_8449222	38	14	19	5	14	14	19	6	9	7	13	15	4	8	14	8	13	7	14	16	15	18	13	16	6	14	13	18	19	13	13	14	13	14	18	17	18	19	16	18	14	14	14	19	17	13	13	19	13
sca4_8449227	38	15	19	5	14	14	19	6	9	7	19	15	4	8	14	8	13	7	14	16	15	18	13	16	6	14	13	18	17	13	13	14	13	14	18	17	18	19	16	18	14	14	14	19	17	13	9	19	13
sca4_8449290	30	14	19	5	9	17	13	7	9	7	18	5	3	13	13	16	13	8	14	16	14	14	4	7	7	14	17	5	14	19	14	4	13	14	16	17	9	15	3	6	14	13	14	19	17	13	8	14	14
sca4_8449318	28	16	7	5	9	18	13	7	9	4	3	3	3	9	5	6	13	NA	3	15	3	14	4	7	7	14	14	3	17	19	14	4	13	8	15	3	9	18	3	6	14	14	13	19	14	19	18	16	14
sca4_8483448	13	11	9	17	4	13	16	4	13	7	18	8	5	13	14	16	13	14	16	8	4	8	14	16	14	13	5	14	6	7	16	5	16	14	14	19	17	18	13	7	15	14	4	8	13	14	15	8	18
sca4_8682680	16	10	9	9	13	9	9	3	14	4	5	7	7	6	13	19	15	3	13	9	5	14	5	8	3	14	16	4	14	9	17	NA	5	14	19	14	7	17	4	15	NA	5	16	15	4	8	5	4	5
sca4_8876370	25	20	14	14	14	19	6	7	14	14	13	5	14	17	17	14	13	17	14	7	15	4	8	13	16	17	13	13	13	3	14	19	13	14	14	17	13	17	17	19	16	15	14	14	13	14	13	13	17
sca4_8880814	14	16	14	54	54	14	18	18	19	14	53	64	17	18	17	54	18	14	59	13	14	13	13	63	6	17	14	16	14	17	15	14	14	14	14	13	13	13	16	18	16	19	17	13	14	13	14	14	16
sca4_8989554	12	10	7	4	4	7	3	7	3	16	13	8	14	5	3	7	3	4	4	4	5	3	15	13	8	5	14	4	3	3	3	4	15	13	3	15	13	5	8	6	14	9	4	4	4	3	7	6	NA
sca4_8997027	17	17	13	6	4	3	4	8	3	7	6	14	9	4	3	5	4	4	4	4	4	4	14	8	3	3	13	9	4	4	4	4	4	4	4	5	14	4	3	6	14	4	3	4	3	9	5	5	5
sca4_8997791	11	15	4	4	4	6	3	4	4	7	14	7	13	4	4	7	4	3	4	6	13	3	3	9	3	14	16	3	3	6	4	13	4	5	4	13	8	4	6	4	9	4	4	4	14	3	5	5	5
sca4_9004316	10	12	6	5	4	4	4	3	3	4	13	4	4	4	4	3	4	3	3	8	6	4	13	8	6	14	3	5	3	4	7	4	6	15	6	7	14	14	14	6	15	13	17	4	8	4	3	13	14
sca4_9214853	10	14	3	4	9	7	3	4	14	4	16	3	4	4	8	14	9	14	8	7	4	3	6	4	8	14	4	14	14	4	4	9	14	16	5	3	3	14	6	13	13	4	3	19	13	14	9	9	4
sca4_9284660	13	11	14	13	7	14	6	3	7	14	17	13	4	7	14	15	13	9	8	9	18	3	17	14	8	16	9	4	16	8	13	13	13	14	13	13	19	9	6	5	14	14	5	9	9	6	17	8	14
sca4_9334790	14	28	7	19	6	4	14	18	14	17	4	16	9	14	17	9	14	14	9	7	15	17	9	16	5	14	19	13	13	13	6	5	14	19	14	14	15	14	NA	19	7	16	14	7	19	8	5	6	19
sca4_9382055	13	16	16	18	18	14	6	18	14	54	18	6	17	14	19	17	17	13	74	18	13	14	9	14	14	16	18	15	16	3	16	17	13	19	15	17	14	19	15	14	14	15	14	18	13	15	18	4	14
sca4_9382076	11	14	13	19	18	14	7	14	14	54	18	16	14	17	17	19	17	14	74	14	18	14	17	14	14	16	14	15	16	7	13	17	13	13	16	17	14	19	15	14	14	13	14	18	13	13	18	4	14
sca4_9403785	13	10	4	14	3	3	6	3	5	4	6	5	4	4	4	9	9	5	4	3	3	3	4	16	4	13	3	8	4	3	3	13	7	6	4	3	6	5	3	4	5	3	14	9	3	4	5	3	5
sca4_9455550	11	13	4	17	15	7	5	5	7	18	16	13	14	13	8	14	14	3	17	15	13	13	5	13	8	15	14	8	8	7	14	6	14	19	7	14	8	14	5	13	5	14	14	13	9	6	18	4	8
sca4_9455587	11	11	4	17	15	7	5	5	7	18	16	13	14	13	8	14	13	3	17	15	13	13	5	13	8	15	14	8	8	9	14	6	14	19	7	14	14	14	5	14	6	14	14	14	9	6	18	4	8
sca4_9809784	10	12	14	16	7	7	9	6	13	14	14	13	7	13	15	15	13	14	18	7	14	14	13	14	17	16	14	3	14	14	14	14	6	19	19	13	14	4	7	14	16	14	13	13	13	7	5	16	15
sca4_9910479	13	10	15	5	9	7	5	14	16	19	14	14	5	6	14	14	17	18	13	15	15	6	14	19	7	17	15	3	15	14	15	15	14	14	14	19	14	9	16	17	14	15	15	13	15	14	17	19	14
sca4_10054042	10	11	6	14	4	7	5	6	7	13	13	15	14	15	17	18	8	14	16	14	14	18	14	14	9	14	13	8	5	6	7	8	14	14	9	14	9	6	9	6	7	7	14	8	8	14	13	7	14
sca4_10324519	16	12	7	17	14	14	8	14	7	17	14	14	14	13	13	14	13	6	14	9	7	15	17	13	7	13	19	17	13	14	14	14	15	17	16	19	14	17	15	13	19	18	15	13	14	7	16	7	14
sca4_10332420	11	16	14	16	5	7	4	13	19	4	9	15	15	5	14	14	18	13	16	7	9	5	14	17	8	16	17	14	16	18	15	7	4	14	13	17	14	7	14	18	13	19	6	13	6	13	5	4	17
sca4_10426765	11	10	16	7	13	14	4	13	13	3	15	9	4	16	5	18	7	7	13	18	14	14	14	16	3	15	8	13	15	14	7	6	6	13	6	5	18	13	7	14	13	14	16	14	8	6	7	5	9
sca4_10518529	14	13	4	14	6	13	13	17	3	3	6	15	14	6	16	16	19	3	4	15	14	3	3	8	4	13	15	6	9	4	13	15	3	4	15	17	4	14	16	13	4	14	15	14	14	14	3	4	4
sca4_10750899	11	11	8	4	4	4	3	4	5	7	15	6	4	6	6	4	8	6	14	14	5	4	8	3	4	4	15	4	16	4	4	5	13	15	7	3	18	9	14	17	8	8	8	6	4	6	8	5	8
sca4_10848061	12	22	5	3	3	13	6	14	5	14	9	3	3	4	4	4	14	3	6	7	7	14	9	6	7	4	4	4	5	3	5	3	3	14	3	3	4	3	4	8	14	6	3	4	3	4	5	7	7
sca4_10862864	12	14	14	5	5	6	13	6	14	14	14	17	3	7	16	13	13	6	15	8	15	13	15	15	15	18	17	14	13	9	13	13	14	13	17	14	14	9	14	14	18	14	14	15	13	14	4	9	9
sca4_10862874	11	12	14	5	5	7	13	6	14	14	15	17	3	7	16	14	13	6	15	8	15	13	15	15	17	18	17	14	13	9	13	13	14	13	16	14	14	9	14	14	14	14	14	15	13	14	4	9	9
sca4_10863823	11	13	4	8	3	4	3	4	4	3	4	4	4	3	3	7	3	3	8	14	3	3	3	3	3	3	4	7	4	5	5	3	7	4	3	4	4	4	4	7	4	3	4	7	3	3	9	4	6
sca4_10863824	17	10	4	7	3	4	3	4	4	3	4	4	4	3	3	7	3	3	8	14	3	3	3	3	3	3	4	7	4	5	5	3	7	4	3	3	4	4	4	7	4	3	4	7	3	3	9	4	6
sca4_10866102	13	10	14	13	14	15	7	17	13	14	14	15	14	14	14	18	13	13	14	54	14	6	17	14	9	19	17	17	17	14	14	17	7	13	18	15	16	16	17	53	16	13	18	13	14	13	14	19	18
sca4_11336065	19	17	7	9	9	7	14	14	7	16	16	7	15	8	8	14	16	9	14	6	4	5	9	8	9	9	3	14	3	3	9	15	5	13	13	3	13	8	9	14	5	3	13	14	7	14	4	3	5
sca4_11336126	14	15	13	19	18	16	17	19	17	14	13	17	14	13	14	13	13	16	13	15	18	14	19	13	14	19	16	14	16	15	14	17	14	19	9	14	13	14	13	54	14	14	15	13	17	13	13	18	18
sca4_11438667	13	11	5	13	4	8	4	13	3	9	13	13	7	4	3	7	13	4	14	4	6	9	3	7	3	15	3	8	14	7	4	5	4	4	3	4	9	15	13	14	8	6	4	7	4	15	14	5	18
sca4_12012993	10	11	16	9	9	13	6	17	6	19	16	14	13	13	13	4	18	14	19	13	14	13	13	14	6	17	16	5	15	17	17	9	8	19	17	18	16	5	13	18	8	19	15	14	14	13	8	14	14
sca4_12133550	11	10	9	4	9	13	14	4	4	9	17	18	7	15	17	9	13	8	14	3	4	7	14	14	14	14	14	14	14	13	8	16	19	14	14	9	8	19	13	13	14	16	8	13	15	13	13	8	14
sca4_12161205	20	10	14	17	9	13	13	14	16	16	14	14	14	13	17	15	13	13	13	16	8	18	15	6	3	15	14	13	7	8	15	13	14	19	19	14	14	6	8	16	13	16	14	14	4	13	14	17	14
sca4_12205104	10	10	3	6	4	4	6	6	9	7	14	13	5	3	6	14	6	7	19	7	4	9	13	8	3	4	6	4	6	3	4	14	14	15	5	5	13	16	5	8	4	6	5	3	3	7	5	6	7
sca4_12255285	11	11	19	19	13	14	17	14	3	14	13	15	15	18	13	14	16	15	16	15	13	16	18	14	14	14	13	8	14	4	18	14	14	15	14	13	14	13	13	14	14	13	16	13	8	9	15	9	14
sca4_12255319	13	14	19	19	13	17	16	13	3	14	13	15	15	18	13	14	17	15	19	15	19	16	18	14	14	14	14	8	14	4	18	15	14	14	14	13	14	13	19	17	14	19	16	13	8	9	17	9	14
sca4_12255583	10	15	6	4	4	3	7	9	3	13	4	5	3	6	7	4	8	13	7	16	5	8	4	7	7	19	8	6	13	4	4	5	7	8	4	6	4	14	4	4	5	3	13	4	4	5	4	4	4
sca4_12255596	10	13	6	5	4	4	7	13	3	13	4	5	4	6	7	8	7	13	14	4	5	6	4	6	5	13	8	6	4	4	6	5	4	7	3	4	4	8	5	4	6	4	13	3	4	5	4	7	6
sca4_12277645	14	13	6	14	3	13	4	3	14	7	13	19	3	4	15	14	16	14	13	14	3	7	3	14	19	14	13	4	14	4	14	4	15	14	4	8	13	13	13	9	14	4	15	7	4	6	19	14	17
sca4_12929718	10	11	14	17	4	14	14	7	4	18	18	16	9	13	16	19	15	19	18	13	18	16	14	5	14	19	17	13	17	14	5	7	14	14	13	13	19	16	18	15	14	17	14	16	14	17	8	13	13
sca4_12929723	10	11	14	17	4	14	14	7	4	18	18	16	9	13	16	19	14	19	18	13	18	16	14	5	14	19	17	13	17	14	5	7	14	14	13	13	19	16	18	15	14	17	14	16	14	17	8	13	13
sca4_12957182	11	11	7	14	4	16	13	14	14	14	6	13	13	14	7	13	16	14	17	14	7	14	14	14	13	14	14	14	16	17	18	15	14	16	15	13	13	15	14	14	14	14	18	14	7	14	13	7	6
sca4_14116766	15	12	14	18	5	14	13	8	16	14	19	14	17	56	16	14	13	15	14	13	14	15	95	13	16	17	14	15	15	14	13	17	15	13	13	14	15	64	18	64	14	19	18	14	19	13	14	16	14
sca4_14136722	44	24	13	14	19	14	16	13	16	14	59	16	17	17	54	73	16	16	54	63	14	54	56	17	17	64	16	13	17	13	14	14	18	55	14	14	54	76	14	77	54	17	14	14	16	19	17	14	55
sca4_14292412	12	14	18	7	7	5	17	9	4	14	14	13	14	3	13	16	14	14	15	4	6	4	9	17	13	13	8	4	4	9	14	9	3	3	16	3	14	6	13	16	3	3	8	9	4	16	5	6	4
sca4_14294614	12	13	4	4	5	4	4	3	4	3	9	3	3	3	5	4	6	4	7	3	3	3	3	4	3	4	4	3	5	5	4	13	4	13	5	3	14	14	3	4	4	3	8	13	3	4	4	5	4
sca4_14294618	11	11	4	4	5	4	4	3	4	3	9	3	3	3	5	4	6	4	7	3	3	3	3	4	3	4	4	3	5	5	4	13	4	13	9	3	14	14	3	4	4	3	8	13	3	4	4	5	4
sca4_14868795	14	15	6	8	13	14	5	7	19	14	19	15	14	17	18	13	14	14	9	14	15	14	14	14	7	14	14	15	13	3	15	14	5	17	13	17	14	17	15	15	14	17	14	16	19	13	9	14	18
sca4_14868803	17	15	6	8	13	14	5	7	19	14	19	15	14	17	18	13	14	14	9	14	14	13	14	14	7	14	14	15	13	3	15	14	5	17	13	17	14	17	15	15	14	17	14	16	19	13	9	14	18
sca4_14868830	18	17	6	8	13	14	5	7	19	14	19	15	14	17	18	13	14	14	9	14	14	14	14	14	7	14	14	15	13	3	15	14	5	17	13	17	14	17	15	15	14	17	19	16	18	13	9	13	18
sca4_14869082	27	11	6	8	3	3	13	4	9	4	13	5	9	6	8	13	17	7	8	14	4	4	9	17	6	4	14	8	8	8	3	13	4	5	9	7	14	14	8	15	6	16	13	3	9	13	13	5	7
sca4_16311896	11	15	8	17	7	8	13	6	13	14	5	14	4	8	14	16	17	16	14	14	17	14	16	19	9	14	13	14	17	6	14	17	14	19	13	13	4	18	17	13	14	5	14	13	14	18	8	5	17
sca4_16311965	13	14	16	17	8	8	13	4	16	16	5	14	14	8	13	14	14	15	14	14	16	13	17	19	8	14	13	8	14	6	15	14	14	16	15	13	6	16	16	17	13	5	13	13	14	18	8	5	17
sca4_16704374	45	12	14	17	9	18	17	18	13	13	17	15	14	6	15	15	18	14	13	15	14	18	14	14	14	13	14	14	14	9	14	14	15	14	14	15	13	14	16	14	18	14	14	15	13	7	13	14	13
sca4_16704532	33	30	78	13	14	76	13	59	74	54	68	53	19	19	144	144	113	13	113	68	66	64	93	83	16	117	117	54	99	59	116	73	19	76	84	13	74	66	115	159	113	84	54	54	16	19	14	16	59
sca4_16704681	26	19	14	17	9	18	17	14	53	14	53	18	14	17	57	83	14	14	53	14	16	16	54	18	19	84	84	17	16	14	64	17	14	13	17	13	54	85	15	14	83	55	14	13	13	14	14	14	18
sca4_16704807	23	29	17	17	13	14	13	13	5	19	13	13	17	5	16	8	18	4	16	4	14	14	18	14	5	13	15	18	14	17	13	16	7	14	14	14	16	13	14	64	14	15	13	14	5	8	16	3	14
sca4_16866613	10	10	8	5	4	4	3	5	4	7	4	6	3	3	18	14	7	17	14	14	3	14	6	4	4	8	6	6	13	6	8	9	5	5	14	7	6	4	3	15	5	7	4	14	4	9	4	3	13
sca4_16993599	10	12	13	14	18	18	7	8	19	14	14	16	19	13	17	17	14	14	17	16	17	14	18	13	19	14	14	13	14	9	16	16	19	16	17	15	14	15	14	13	13	13	16	19	14	14	18	14	14
sca4_16993673	10	13	14	15	19	14	9	8	13	16	14	14	18	13	17	13	13	14	15	14	18	14	18	13	18	14	13	14	14	15	15	15	13	18	14	13	14	13	16	14	14	14	14	18	13	15	16	13	13
sca4_16993675	10	10	14	15	19	14	9	8	13	16	13	14	18	14	17	13	13	14	15	14	18	14	18	13	18	14	13	14	15	15	17	15	13	16	14	13	15	14	16	14	14	14	17	18	13	15	16	13	14
sca4_19054919	11	10	13	13	13	7	7	13	13	7	14	14	14	16	15	13	8	18	13	14	14	19	13	18	8	13	13	16	14	14	18	15	4	19	7	14	14	16	13	15	17	16	13	14	9	13	18	15	19
sca4_21272577	13	12	14	13	4	8	4	3	14	13	13	15	5	6	14	14	13	13	9	18	14	9	14	13	9	13	14	14	7	5	13	7	13	13	9	16	18	17	7	16	9	17	14	8	14	14	13	8	8
sca4_21272584	14	13	13	13	4	8	4	3	14	14	13	14	5	6	14	14	14	13	9	18	14	8	13	13	9	13	14	14	7	5	19	7	13	13	9	16	18	17	7	19	9	17	14	8	14	14	14	8	8
sca4_21772397	11	12	15	14	14	13	8	7	14	13	18	13	14	4	17	14	14	5	15	6	5	16	14	19	4	17	13	9	14	14	16	14	6	14	17	9	13	14	9	16	13	18	14	17	15	17	7	9	13
sca4_21809275	28	16	15	4	4	4	4	16	14	4	17	15	13	4	5	8	14	6	7	4	3	5	8	5	6	17	6	6	14	5	13	3	9	13	5	17	9	9	7	14	6	14	4	13	13	NA	16	4	13
sca4_21809356	40	15	13	14	4	5	4	14	19	14	14	13	14	9	14	18	19	14	18	15	13	14	14	14	14	15	15	14	13	17	14	13	14	14	15	18	16	14	16	17	14	14	14	17	13	17	15	9	13
sca4_22058733	11	12	8	7	14	15	4	4	6	14	3	7	4	14	17	8	15	6	4	17	16	16	13	3	3	8	14	4	14	14	14	4	14	16	13	15	4	5	3	13	4	14	14	4	7	5	9	13	5
sca4_22559310	10	10	8	9	3	9	7	7	9	14	14	14	7	13	15	14	6	8	13	17	8	14	14	17	9	16	15	14	19	5	14	19	6	19	17	16	13	14	19	9	14	17	9	18	14	14	6	8	5
sca4_22559340	10	12	8	13	3	9	7	7	9	13	13	14	7	13	15	14	6	9	13	17	9	14	19	17	7	16	15	14	19	6	14	13	7	14	17	16	13	14	19	8	17	16	9	18	14	14	8	8	6
sca4_22559351	10	12	8	9	3	9	8	7	9	17	13	14	7	13	15	14	6	9	13	18	9	14	14	17	9	16	15	14	19	5	14	13	6	13	17	16	13	14	14	9	16	16	9	18	14	14	6	8	6
sca4_22559368	10	10	8	13	3	9	8	7	9	17	13	14	7	14	15	14	6	9	13	13	9	14	14	17	7	17	13	14	19	7	14	13	7	14	17	16	13	14	13	8	17	19	9	14	17	15	8	8	6
sca4_22674308	19	10	17	18	7	14	9	8	8	19	17	14	9	7	13	13	18	14	14	9	17	7	14	14	5	13	13	14	14	13	9	13	14	16	8	6	13	8	13	18	19	18	16	14	18	13	8	17	7
sca4_23100933	10	19	3	17	16	15	14	19	15	13	7	19	13	15	13	17	13	8	14	16	14	53	14	16	4	19	17	17	14	14	13	13	15	56	13	54	13	17	13	14	13	14	14	14	13	13	15	8	17
sca4_23197722	10	14	16	14	7	17	8	16	14	13	14	14	14	13	13	13	13	16	14	13	13	14	17	19	19	19	19	15	14	14	13	9	14	16	16	13	13	15	14	18	18	14	18	13	13	15	16	16	17
sca4_23233881	13	11	4	4	3	4	4	9	3	4	4	3	6	6	5	3	4	4	3	8	8	4	14	3	4	8	6	3	4	3	9	5	3	14	3	19	3	13	4	13	7	4	5	4	4	6	3	6	3
sca4_23402264	11	15	3	6	4	9	7	4	6	17	14	4	8	19	18	14	17	9	16	13	7	8	15	18	13	9	9	14	15	13	7	13	14	16	5	14	17	13	7	16	17	4	13	13	18	16	13	9	16
sca4_23612877	10	13	13	18	16	13	6	17	14	15	14	15	14	14	14	16	13	14	14	18	14	15	13	17	13	14	13	16	14	16	13	19	13	18	16	13	16	16	14	13	13	14	14	18	14	15	14	15	13
sca4_23612923	10	11	17	18	16	13	6	17	13	13	13	13	14	14	14	16	14	14	13	16	14	14	14	16	13	14	13	16	14	16	19	18	14	17	16	14	16	15	14	13	18	14	14	18	14	15	14	15	13
sca4_23625252	13	13	4	7	3	14	6	6	13	9	7	14	9	8	8	6	8	3	13	19	15	6	13	9	3	6	15	3	18	15	8	4	7	18	9	14	4	5	5	16	6	5	9	14	16	7	8	4	14
sca4_23625307	11	17	4	5	3	14	6	6	5	6	9	14	7	4	4	6	5	3	9	5	6	6	4	8	4	5	13	5	17	13	8	3	5	16	9	8	4	5	5	15	5	5	6	19	5	5	5	4	13
sca4_23625432	18	17	4	6	14	13	6	17	13	13	6	17	9	14	13	13	13	5	8	14	9	17	7	8	3	4	3	6	18	17	17	15	8	13	18	17	14	13	7	14	14	14	14	14	15	15	13	6	13
sca4_23625469	17	17	3	6	14	16	6	17	13	14	6	17	9	16	13	13	17	5	8	18	15	16	7	8	3	3	5	6	18	16	18	15	8	13	16	18	14	14	7	14	14	17	13	14	14	16	13	6	13
sca4_23625483	17	18	3	6	14	17	6	17	14	14	6	17	9	16	14	13	17	5	8	13	15	18	7	8	3	3	13	6	18	16	18	16	8	13	16	18	14	14	7	14	14	17	13	14	14	16	19	6	14
sca4_23625496	19	22	3	6	14	19	6	17	14	18	6	19	9	16	16	13	18	5	8	14	15	19	7	8	3	4	14	7	18	16	18	16	6	13	17	19	14	14	7	14	15	17	13	14	14	16	19	6	13
sca4_23625728	18	17	4	14	4	13	3	14	9	14	4	15	7	14	13	7	4	3	3	13	6	5	3	NA	3	4	14	4	7	13	13	4	5	14	5	13	4	14	4	14	4	5	16	5	14	8	15	4	13
sca4_23634315	11	14	9	3	4	4	3	6	4	7	4	8	7	3	7	14	3	4	3	7	3	17	19	3	4	9	5	6	6	8	18	4	3	4	13	14	9	4	14	13	7	4	6	4	15	13	4	3	14
sca4_23640375	10	13	4	13	3	3	6	4	4	3	4	3	4	5	9	3	3	13	14	4	5	4	4	3	4	4	8	13	15	3	3	8	4	3	6	4	4	15	4	13	3	14	4	13	14	7	4	14	7
sca4_23640436	11	16	3	4	4	3	6	3	4	4	6	3	7	5	9	3	3	14	15	4	3	4	4	3	4	4	13	13	14	7	3	6	9	3	3	4	4	14	5	14	4	18	4	17	13	9	3	17	8
sca4_23691085	10	10	17	14	3	7	13	7	15	8	18	17	7	7	14	13	13	4	15	19	15	13	9	15	4	13	13	13	6	5	13	8	16	17	7	13	8	4	9	18	4	13	8	13	13	5	14	13	13
sca4_23911585	10	10	13	6	6	13	6	5	6	9	14	13	5	4	4	14	13	3	13	7	8	7	6	14	4	13	3	7	3	13	6	13	6	14	3	4	8	14	9	14	14	13	3	7	6	8	14	5	13
sca4_23912002	10	11	17	13	17	13	14	17	17	17	15	15	19	14	19	19	15	13	18	14	19	16	13	59	15	13	14	17	14	14	17	14	18	13	14	17	14	18	14	67	17	13	16	13	13	18	14	4	17
sca4_23963578	11	10	14	7	3	13	5	4	9	4	9	7	3	3	6	8	6	14	6	7	9	8	16	5	9	7	19	4	13	8	9	5	17	8	15	9	3	18	14	14	14	14	14	13	6	13	3	9	14
sca4_24242297	12	11	6	4	14	7	5	4	14	14	9	6	7	4	14	14	5	4	14	6	4	13	5	15	7	4	13	13	5	4	7	13	4	3	3	14	6	5	13	14	6	6	8	9	3	7	3	3	7
sca4_24755929	14	10	8	13	4	7	4	5	7	14	14	14	14	9	14	9	9	5	16	6	3	7	13	19	3	9	8	3	9	8	3	9	7	14	14	5	4	14	15	14	4	14	15	15	8	17	7	4	7
sca4_25033917	12	10	13	8	4	14	14	3	7	15	14	13	16	3	4	13	13	6	18	13	4	8	14	8	13	9	NA	7	4	5	13	8	4	13	9	14	14	13	6	15	8	3	13	14	4	5	14	7	14
sca4_25106844	10	12	15	8	14	16	17	7	14	14	7	13	14	15	18	14	18	16	13	14	13	14	14	14	9	14	17	15	15	14	14	14	5	13	13	13	14	14	9	18	13	14	14	14	15	8	13	13	14
sca4_25106856	10	12	15	8	14	16	17	7	14	14	7	14	14	15	18	14	18	16	13	14	13	14	14	14	9	14	17	15	15	14	14	14	5	13	13	13	14	14	9	18	13	14	14	14	15	8	13	13	14
sca4_25106860	10	12	15	8	14	16	17	7	14	14	7	14	14	15	18	14	18	16	13	14	13	14	14	14	14	14	17	15	15	14	14	14	5	13	13	13	14	14	9	18	13	14	14	14	15	8	13	13	14
sca4_25106872	10	12	15	8	14	18	17	7	14	14	7	14	14	15	19	14	18	16	13	14	13	14	14	14	14	14	17	15	15	14	15	14	5	13	13	14	14	13	9	19	13	14	14	14	15	8	13	13	14
sca4_25357311	25	21	9	16	16	18	13	14	9	6	18	3	4	13	17	19	16	14	13	3	14	17	14	3	14	14	17	13	14	6	14	14	14	19	15	17	14	17	13	14	14	17	7	18	14	19	14	13	14
sca4_25370045	11	10	9	9	7	14	8	13	15	14	13	19	14	17	15	14	14	13	17	9	8	13	14	13	5	19	16	16	14	18	16	14	17	13	14	13	16	16	8	14	8	13	16	14	13	17	9	15	14
sca4_25376227	10	10	13	14	15	15	14	18	13	16	13	9	14	15	14	15	19	13	13	13	14	14	14	14	9	13	14	13	14	4	16	13	7	13	13	18	18	14	14	19	15	14	15	14	13	18	15	9	13
sca4_25399004	11	10	9	4	3	4	4	7	5	13	4	13	13	3	3	14	7	7	14	3	5	14	4	6	4	14	14	4	14	5	4	13	5	5	3	14	8	14	13	7	13	7	4	3	5	3	4	7	5
sca4_25613463	12	10	5	4	3	4	7	7	4	4	15	14	4	4	4	7	7	3	5	6	4	4	9	4	6	6	4	5	8	13	13	5	4	5	5	3	3	13	4	18	4	7	4	7	5	8	8	3	14
sca4_25640589	10	11	8	4	13	7	4	3	13	5	4	13	4	4	5	19	7	4	7	13	4	3	4	5	4	5	15	4	5	13	6	6	8	7	6	6	4	9	3	7	18	6	9	16	14	5	8	14	14
sca4_25640915	12	11	9	6	13	4	5	4	3	13	13	13	4	3	7	14	7	8	16	3	6	15	5	7	7	6	8	8	7	3	8	15	9	5	14	7	6	13	6	15	5	13	4	8	5	13	6	8	5
sca4_25804512	18	10	17	9	13	4	13	18	14	16	14	13	14	13	15	13	13	4	16	14	14	19	15	14	8	14	15	13	8	14	16	14	15	13	14	9	14	5	18	17	19	17	16	6	5	4	18	14	16
sca4_25825107	11	10	4	3	8	3	9	8	3	13	3	17	14	6	7	3	4	3	14	7	7	8	9	6	6	13	4	3	3	8	6	8	4	14	13	9	8	14	3	3	18	16	4	3	5	14	4	3	4
sca4_25845195	23	13	3	5	3	13	3	9	4	63	3	17	14	14	14	17	14	4	4	13	4	14	14	4	4	14	16	4	9	13	64	4	7	17	13	19	13	16	4	3	8	7	19	3	8	13	7	3	13
sca4_25859484	15	20	18	16	14	13	13	14	15	14	13	7	13	3	14	14	13	14	16	13	15	8	14	18	13	14	13	13	14	7	15	14	17	13	4	14	14	7	8	14	16	18	17	13	13	17	16	14	13
sca4_26377932	36	12	8	13	4	18	7	14	13	18	15	13	14	14	19	16	17	9	14	19	4	14	14	13	17	13	18	14	13	14	18	14	13	14	8	14	14	9	6	15	13	14	14	17	14	13	14	19	13
sca4_26377957	39	12	8	8	4	18	13	8	14	18	14	13	14	14	13	19	17	9	14	18	4	15	17	19	15	14	14	14	14	18	18	15	14	14	13	17	14	8	6	14	17	14	15	14	14	17	14	18	9
sca4_26377974	43	14	13	16	9	13	13	17	55	57	14	19	19	13	13	13	16	18	13	19	5	58	15	14	14	17	16	15	15	53	9	19	15	14	14	19	14	53	7	17	14	13	19	17	14	13	14	15	13
sca4_26412166	11	11	13	8	14	16	13	13	6	14	6	19	14	8	14	19	16	14	13	13	4	16	9	17	14	13	19	14	14	8	17	14	14	14	13	14	13	5	15	13	8	14	15	16	5	14	13	8	18
sca4_26412178	11	11	13	8	14	16	13	13	6	14	6	19	14	8	14	19	16	14	13	13	4	16	9	14	14	13	19	14	14	8	18	14	14	14	13	14	13	5	15	13	8	14	15	16	6	14	13	8	18
sca4_26412194	13	12	13	7	14	16	13	13	5	14	6	19	14	9	14	19	16	14	13	13	4	16	9	14	14	13	13	14	14	9	17	14	9	14	13	14	13	5	15	14	8	14	15	16	6	14	13	8	18
sca4_26416807	10	11	3	7	17	9	14	15	7	13	14	14	18	8	14	13	9	9	14	13	6	6	13	14	14	15	7	14	9	7	9	8	3	15	9	4	16	7	6	18	6	14	14	14	14	19	16	6	14
sca4_26790461	12	10	4	4	7	9	3	6	6	9	14	14	3	5	13	16	8	6	6	5	5	3	14	14	7	7	3	13	3	7	14	9	7	8	4	6	6	7	7	13	4	13	9	7	13	5	8	13	16
sca4_27125752	57	49	8	8	6	19	3	8	14	6	7	8	5	14	6	13	15	5	14	9	3	15	14	6	5	15	14	4	14	14	5	6	7	18	8	7	14	8	5	13	8	14	4	14	14	16	18	9	13
sca4_27221236	12	19	4	13	3	3	3	3	3	6	16	4	4	3	4	3	8	14	3	7	4	3	4	4	3	3	3	18	14	13	3	4	14	4	4	3	4	14	3	14	13	14	3	13	4	8	3	5	9
sca4_27221443	11	27	4	7	3	3	3	3	3	5	13	4	3	3	3	3	7	9	3	5	4	3	3	4	3	3	3	14	7	17	3	4	14	4	4	3	3	13	3	8	13	7	3	8	4	4	3	4	8
sca4_27264084	177	14	14	13	14	13	16	14	9	67	64	13	13	14	14	53	14	16	54	16	18	16	17	14	14	14	13	19	17	13	15	14	13	19	18	13	19	53	18	14	16	13	15	13	17	13	15	53	16
sca4_27338760	11	10	3	7	5	9	16	8	14	8	14	17	3	4	9	17	13	5	13	3	7	4	14	6	9	13	3	5	13	4	14	14	19	7	9	13	7	15	13	13	16	17	4	17	13	13	15	14	14
sca4_27339143	14	10	7	18	13	14	7	4	15	19	14	13	13	14	8	13	14	9	3	14	14	7	13	13	13	19	7	14	14	13	7	13	17	16	8	14	7	13	17	16	14	8	4	13	17	4	4	14	14
sca4_27591763	11	15	7	14	14	4	7	14	15	18	14	6	13	18	13	15	13	6	13	14	7	13	14	15	4	5	14	16	15	16	14	9	16	16	13	6	4	17	8	14	15	13	14	15	16	15	14	14	14
sca4_27591801	13	21	6	14	13	4	7	13	14	19	19	7	14	17	13	15	16	6	14	14	7	14	14	15	4	5	18	16	14	16	14	9	16	16	13	6	4	19	8	14	15	14	14	14	16	14	14	14	14
sca4_27591812	12	20	6	14	13	4	7	13	14	19	19	7	14	17	13	15	16	6	14	14	7	14	14	15	4	5	18	16	14	16	14	9	16	15	13	6	4	19	8	13	15	14	14	14	16	14	14	14	14
sca4_27620420	12	11	17	7	14	6	13	8	14	13	18	14	4	9	15	14	14	5	13	16	4	16	14	16	7	14	15	14	14	6	14	14	14	14	15	8	9	14	9	17	14	13	4	16	19	16	13	14	13
sca4_27620493	12	12	19	7	15	6	13	8	14	13	18	14	4	13	15	14	14	5	13	15	4	16	15	17	7	14	15	14	14	6	14	14	14	16	14	8	9	14	13	19	14	9	4	16	14	16	14	14	13
sca4_27620529	10	10	14	6	13	7	13	8	13	13	19	15	4	14	15	15	14	5	13	16	4	17	15	17	7	14	17	14	14	7	15	15	14	18	16	8	14	14	13	18	13	14	5	16	14	17	14	14	9
sca4_27673928	10	11	4	14	6	5	5	4	5	15	13	3	3	3	3	14	3	15	19	4	14	13	9	13	9	14	4	8	14	3	16	14	8	13	14	4	14	13	17	13	8	13	17	15	3	7	9	14	15
sca4_28062556	12	10	16	14	14	8	9	13	15	14	19	14	16	16	14	15	13	19	17	13	13	14	14	15	7	13	16	5	13	14	14	17	17	17	13	15	14	13	5	18	16	15	14	14	14	14	13	17	13
sca4_28092877	12	10	3	4	3	9	4	3	13	7	14	4	13	4	9	4	7	4	6	4	4	8	17	7	13	8	5	3	4	4	3	13	5	8	14	5	5	13	4	7	4	14	6	16	13	13	14	8	13
sca4_28150780	17	14	14	15	8	15	3	14	14	15	17	14	15	4	9	17	14	13	17	13	19	7	15	14	13	14	9	14	17	7	13	14	18	15	14	7	13	14	13	14	6	7	13	14	19	7	16	13	16
sca4_28150781	18	14	14	15	8	15	4	4	14	15	15	14	16	4	9	17	8	9	14	14	13	8	15	14	13	14	13	14	17	7	13	19	15	15	14	14	13	8	13	14	4	7	14	15	19	9	16	7	16
sca4_28150783	18	15	14	15	8	15	4	4	14	15	15	14	16	4	9	17	14	9	14	14	13	8	15	15	13	14	13	14	17	7	13	19	16	15	14	14	13	8	13	14	4	7	14	15	19	9	16	7	16
sca4_28150785	18	15	14	15	8	15	3	14	14	15	17	14	16	4	9	17	14	13	17	13	19	7	16	13	13	14	9	14	17	7	13	14	19	15	14	7	13	14	13	14	6	7	13	14	19	7	16	13	16
sca4_28150800	16	17	14	15	8	15	3	14	16	15	17	14	16	4	9	17	14	14	17	17	19	14	16	13	16	14	9	14	17	7	13	14	17	15	14	7	14	13	13	13	6	7	13	14	14	7	16	13	16
sca4_28150833	14	17	18	15	13	15	3	6	17	14	14	14	13	4	14	17	14	15	17	17	13	14	16	13	18	14	9	14	17	8	19	17	14	15	15	14	14	14	16	16	6	7	19	14	13	7	17	13	19
sca4_28190108	106	1586	14	86	64	53	17	14	4	17	16	58	4	4	13	13	8	54	9	13	14	13	53	6	7	6	5	9	16	17	14	9	13	5	14	54	9	84	16	56	14	14	6	14	15	14	8	13	18
sca4_28343060	11	14	14	7	7	3	16	6	16	14	14	17	4	4	6	15	16	5	14	14	19	18	14	14	4	15	13	13	9	13	19	13	14	13	7	15	19	14	13	16	14	17	7	13	17	13	5	4	14
sca4_28343088	11	13	14	7	7	4	16	6	16	13	14	17	4	3	6	15	13	5	13	14	19	18	13	14	4	15	13	13	9	13	18	13	14	13	7	15	19	14	14	17	14	17	7	13	17	13	5	4	14
sca4_28343117	10	15	14	7	7	3	16	6	16	9	14	17	4	3	6	15	13	5	14	14	18	18	14	14	4	15	13	13	14	13	18	13	14	14	4	15	18	14	14	18	14	13	7	13	17	13	5	4	14
sca4_28492800	14	11	17	15	14	14	14	14	9	13	15	9	14	13	14	13	8	13	18	13	13	15	15	19	14	9	15	6	13	15	18	15	8	14	14	18	13	14	14	17	18	13	13	15	19	14	17	14	13
sca4_28492801	14	11	17	15	14	14	14	14	9	13	15	13	14	13	14	13	8	13	18	13	13	15	17	19	14	9	15	6	13	15	13	15	8	14	14	18	13	14	14	17	18	17	14	15	19	14	17	14	13
sca4_28492814	14	10	17	15	14	14	14	14	9	13	15	9	14	13	14	14	8	13	18	13	13	15	15	19	14	9	15	6	13	15	18	15	8	14	14	18	13	14	14	17	18	13	13	15	19	14	17	14	13
sca4_28492817	14	10	17	15	14	14	14	14	9	13	15	13	14	13	14	14	8	13	18	13	13	15	17	19	14	9	15	6	13	15	13	15	8	14	14	18	14	14	13	17	18	17	14	15	19	14	17	14	13
sca4_28492818	14	10	19	15	14	14	14	14	9	13	15	9	14	13	14	14	8	13	13	13	13	15	15	19	14	9	15	6	13	15	18	15	8	14	14	18	14	14	13	17	18	13	13	15	19	14	17	14	13
sca4_28492819	13	10	19	15	14	14	14	14	9	13	15	9	14	13	14	14	8	13	13	13	13	15	15	19	14	9	15	6	13	15	18	15	8	14	14	18	14	14	13	17	18	13	13	15	19	14	17	14	13
sca4_28492844	13	11	19	15	14	14	14	14	9	13	15	13	14	13	14	14	8	13	14	14	13	15	15	19	14	9	15	6	13	15	18	15	8	14	14	18	14	15	14	17	18	13	13	15	13	14	18	14	13
sca4_28492851	14	11	19	15	14	14	14	14	9	13	15	13	14	13	14	14	8	13	14	14	13	15	15	19	14	9	15	6	13	15	18	15	8	14	14	18	15	15	14	17	18	13	13	15	13	14	18	14	13
sca4_28550564	10	10	13	15	9	6	17	13	13	13	19	13	18	13	17	16	13	8	17	14	14	13	13	5	9	14	14	4	13	13	13	13	9	13	9	15	15	9	5	7	13	19	19	18	14	14	14	7	14
sca4_28550574	14	10	13	15	9	6	17	13	13	13	19	13	14	13	17	16	14	8	17	14	14	15	18	5	9	14	14	4	13	13	13	13	9	13	9	15	15	9	5	7	13	19	19	18	14	14	14	7	14
sca4_28836311	12	11	13	14	4	13	7	3	7	5	17	14	9	3	15	14	14	14	13	4	14	8	13	13	16	18	9	13	7	4	14	13	8	6	5	4	18	16	13	13	13	13	6	14	5	14	14	6	18
sca4_28836315	12	11	7	14	4	13	7	3	7	5	13	14	3	3	15	13	14	14	14	4	13	8	14	13	15	17	9	13	7	5	13	13	8	6	5	4	18	17	13	19	13	13	6	14	5	13	14	6	17
sca4_28836340	12	12	4	13	4	3	5	3	7	13	16	14	3	3	14	17	3	13	19	4	5	5	9	13	14	15	7	8	6	4	6	13	8	6	4	4	14	14	15	18	9	13	6	9	5	7	13	4	13
sca4_28921117	12	15	3	3	7	4	5	3	3	3	6	8	8	3	3	4	14	4	8	3	3	3	3	5	3	5	3	5	6	3	3	4	4	5	13	3	9	3	3	7	3	3	3	7	3	3	7	8	5
sca4_28945104	13	13	3	7	7	14	5	13	6	13	NA	5	18	14	9	19	14	7	8	15	13	14	8	15	4	13	6	5	13	7	6	7	14	14	14	4	4	13	6	8	7	13	8	16	4	14	8	8	8
sca4_28948501	14	10	8	4	3	4	3	5	3	4	NA	9	3	9	9	3	8	3	3	6	4	6	4	3	4	3	9	4	3	4	3	3	13	4	4	9	4	4	4	3	3	3	4	3	4	4	4	4	13
sca4_29054251	13	10	6	5	4	13	6	14	13	4	9	13	8	9	8	7	7	4	14	3	5	13	18	8	6	5	14	6	16	7	7	5	15	5	8	14	6	18	4	8	14	4	4	9	4	4	4	4	15
sca4_29054261	13	11	6	5	3	13	6	13	13	4	7	13	6	9	8	7	7	4	14	3	5	9	18	8	5	5	14	6	16	7	4	5	15	5	8	14	6	18	4	8	14	4	4	9	4	4	4	3	15
sca4_29540407	11	13	5	4	4	16	14	14	9	4	14	8	16	14	4	8	6	7	14	13	8	13	16	13	14	14	13	4	15	9	18	7	9	14	14	14	16	14	9	15	15	9	17	16	14	13	7	13	14
sca4_29540534	17	10	4	3	4	4	6	5	3	4	6	4	9	3	3	4	4	4	8	7	4	6	4	3	3	4	4	4	3	4	13	4	4	7	6	4	4	7	5	6	13	4	4	5	4	4	3	5	4
sca4_29576774	10	14	14	4	6	18	14	14	6	16	14	13	8	13	4	15	17	5	14	14	13	14	14	14	14	15	14	14	6	13	17	16	5	14	18	16	13	17	14	16	19	19	14	17	13	19	3	13	15
sca4_29576775	10	14	14	4	6	18	14	14	6	16	14	13	8	13	4	15	17	7	14	14	13	14	14	14	14	15	14	14	6	13	17	16	5	14	18	16	13	17	14	16	19	19	14	17	13	13	3	13	15
sca4_29577546	13	15	7	3	5	13	5	13	3	14	16	4	6	5	4	18	9	6	9	4	9	7	6	4	4	6	3	9	14	16	8	9	4	9	8	13	5	15	14	19	4	17	17	13	9	4	5	6	7
sca4_29632369	22	11	14	19	9	9	14	9	14	19	14	9	9	18	16	15	14	8	17	17	14	6	14	8	14	14	17	13	18	7	14	4	4	15	13	14	15	13	8	8	8	4	19	14	9	6	14	3	13
sca4_29632387	28	12	4	15	9	6	13	5	13	14	13	7	8	13	17	14	13	8	13	14	14	6	18	8	7	14	13	9	16	6	9	3	3	14	13	13	14	13	6	5	7	6	18	13	9	7	13	4	14
sca4_29654335	13	12	4	8	5	17	14	7	8	14	8	14	9	8	3	4	18	4	13	14	14	13	5	13	14	5	13	14	13	14	13	13	3	14	8	13	9	14	8	17	5	4	3	4	5	16	4	3	9
sca4_29654828	18	12	16	5	13	14	3	6	5	9	13	15	14	8	17	14	13	7	14	8	14	14	8	13	13	8	15	6	7	8	7	7	7	17	6	14	14	16	9	19	13	17	7	17	6	13	4	3	6
sca4_29752668	16	10	5	8	9	8	4	6	8	5	9	5	13	4	8	7	4	3	14	7	7	4	5	13	9	14	15	5	9	4	4	8	9	14	5	14	13	18	13	14	4	7	5	9	3	5	6	13	14
sca4_29752670	16	10	5	8	9	8	4	6	8	5	9	5	13	4	8	7	4	3	14	7	7	5	5	13	9	14	14	5	9	3	4	8	4	14	5	14	13	18	13	14	4	8	5	9	3	5	6	13	14
sca4_29796367	10	11	13	6	5	4	7	6	14	13	7	6	6	9	13	14	8	14	19	8	14	9	8	18	7	13	6	4	3	14	9	19	3	16	13	8	18	4	14	13	9	13	13	8	8	4	14	5	16
sca4_29871901	17	14	3	17	13	5	8	13	9	14	7	4	5	13	18	4	13	7	4	15	4	4	14	3	3	3	14	3	14	13	4	14	17	9	5	4	4	18	4	14	14	18	3	13	7	18	6	5	15
sca4_29871956	17	15	4	14	5	5	7	9	8	16	7	5	4	13	18	6	9	5	4	14	4	4	7	3	4	3	14	6	13	13	4	14	9	8	4	4	5	18	4	13	14	14	3	8	4	15	14	5	14
sca4_29871967	19	15	4	14	6	5	7	9	8	16	7	6	4	13	19	8	9	5	4	14	4	3	7	3	4	4	14	6	13	13	4	14	9	8	4	4	5	18	4	13	14	14	4	8	4	14	13	5	14
sca4_30245806	18	20	4	6	4	4	3	3	7	6	3	3	3	14	8	3	15	4	9	14	9	3	4	4	3	3	9	4	6	8	8	3	8	9	4	6	3	4	3	8	9	4	3	4	4	4	4	9	4
sca4_30252945	24	25	14	13	18	14	15	14	19	14	53	14	13	14	18	53	7	17	65	14	15	14	16	54	16	78	14	13	13	19	54	55	16	17	15	13	14	14	53	63	14	16	15	16	7	14	14	14	15
sca4_30253101	16	22	64	18	7	18	9	16	16	14	54	14	19	16	17	79	13	14	84	14	19	17	66	89	16	93	19	16	17	14	14	79	15	16	17	15	15	17	64	94	14	95	83	19	18	15	13	19	16
sca4_30253184	16	19	15	14	3	14	3	3	9	14	14	15	9	4	4	14	5	16	15	5	14	3	18	18	9	14	NA	5	6	3	14	13	4	8	13	14	13	18	18	18	7	13	15	17	3	14	7	14	4
sca4_30253185	17	19	15	14	3	14	3	3	9	14	14	14	9	4	4	14	5	16	15	5	15	3	18	18	9	14	NA	5	6	3	14	13	4	8	13	14	13	18	18	18	7	13	15	17	3	14	7	14	4
sca4_30253186	17	19	15	14	3	14	3	3	9	14	14	14	9	4	4	14	5	16	15	4	15	3	18	18	9	14	NA	5	6	3	14	13	4	9	13	7	13	18	18	18	9	13	15	17	3	14	7	14	4
sca5_156394	10	14	13	16	15	13	14	16	13	17	15	13	15	14	14	14	14	13	19	19	13	13	14	17	13	19	13	16	13	6	14	16	13	14	13	16	14	13	18	54	8	18	15	6	13	13	19	9	13
sca5_156504	10	13	13	3	5	5	3	9	8	6	14	19	8	4	4	13	5	13	4	3	4	13	4	4	4	15	3	7	13	5	3	8	17	16	6	5	6	3	4	8	4	14	14	4	5	13	5	6	3
sca5_372809	10	10	13	5	13	3	3	6	15	13	4	3	3	19	3	14	15	3	17	9	14	16	18	13	3	4	14	14	3	3	16	13	4	4	3	14	3	17	14	17	13	18	14	14	14	19	3	14	13
sca5_641495	38	26	15	13	17	16	17	13	13	13	18	18	13	18	14	16	14	14	56	14	13	56	13	19	16	13	13	14	19	15	64	15	13	54	18	15	13	16	64	117	18	18	17	14	53	19	13	18	19
sca5_697144	11	14	16	8	9	9	7	5	6	6	19	15	7	4	14	9	13	14	16	14	18	4	3	5	5	15	16	15	14	15	4	19	5	15	14	14	13	6	13	14	7	6	13	16	13	4	14	4	4
sca5_752529	20	16	9	5	13	6	14	14	9	7	14	18	17	5	8	7	4	14	7	13	3	4	14	NA	14	4	6	19	13	7	3	13	9	5	8	16	14	4	9	6	4	4	8	3	3	13	14	14	3
sca5_801637	10	10	17	3	5	8	4	14	6	17	15	14	4	7	13	8	6	15	14	14	5	13	13	4	5	4	15	14	9	13	7	7	14	8	14	6	17	13	8	13	14	15	16	14	4	9	6	14	14
sca5_887120	22	10	6	4	3	8	4	7	6	5	9	14	7	4	6	5	4	4	6	4	4	3	3	8	3	9	4	5	8	13	4	8	13	8	4	4	3	4	4	5	3	4	4	9	4	9	6	6	3
sca5_1037654	12	13	15	13	15	16	4	15	13	16	14	6	8	8	14	8	4	7	13	18	7	7	13	14	14	14	13	13	8	4	16	14	14	17	18	13	8	15	8	18	13	14	9	13	15	13	18	8	7
sca5_1045707	10	10	17	18	8	14	14	8	6	16	17	13	7	9	16	17	13	13	13	9	4	7	19	14	4	14	19	16	4	13	14	8	14	17	8	14	19	14	14	16	7	14	7	8	13	14	13	19	14
sca5_1125862	10	10	8	18	4	13	4	9	14	14	17	13	13	14	13	15	7	8	17	14	6	14	16	13	6	14	18	9	13	16	14	15	14	15	9	13	14	8	7	17	18	13	9	13	8	13	5	16	13
sca5_1604213	10	13	16	13	13	16	4	14	13	18	13	18	13	9	16	15	17	13	16	13	7	17	6	5	4	14	19	18	14	4	14	7	9	14	9	14	5	19	15	16	6	13	13	15	3	3	13	9	14
sca5_1913445	17	10	9	4	3	3	3	3	4	9	4	19	4	4	15	4	8	13	4	4	3	5	4	3	3	7	4	4	7	3	6	3	14	5	5	3	8	3	5	4	4	6	5	5	13	5	6	4	4
sca5_1947747	11	11	6	15	9	18	9	17	6	4	13	18	14	4	4	15	7	13	14	8	14	4	13	14	9	15	14	7	4	14	5	4	3	16	17	8	6	3	13	13	4	4	8	4	14	7	8	6	9
sca5_1947749	11	10	6	15	9	18	9	17	6	4	13	18	14	4	4	15	7	13	14	8	14	4	13	14	9	15	14	7	4	14	5	4	3	16	16	8	6	3	13	13	4	4	8	4	14	7	8	6	9
sca5_1947750	11	10	6	15	9	18	9	17	6	4	13	18	14	4	4	15	7	13	14	8	14	4	13	14	9	15	14	7	8	14	5	5	3	18	16	8	6	3	13	13	4	4	8	5	14	7	8	6	9
sca5_2015408	10	13	14	14	14	6	5	14	5	4	19	13	3	6	4	5	7	16	6	14	6	4	7	13	16	13	14	4	8	9	4	8	14	5	14	3	4	5	3	15	6	15	4	7	3	4	8	8	14
sca5_2055903	20	13	13	14	9	14	16	17	14	16	15	17	15	14	13	13	13	13	17	18	16	7	19	18	13	13	14	17	14	3	14	17	14	14	14	3	8	13	13	14	19	14	9	16	14	14	14	5	13
sca5_2523170	10	12	14	8	6	14	9	14	14	13	18	13	14	14	16	19	8	14	14	14	14	15	15	15	13	14	14	16	14	8	16	19	14	13	4	19	9	14	14	9	6	16	14	19	14	14	13	19	17
sca5_2523469	11	10	9	6	4	15	4	7	13	16	6	13	13	9	13	9	18	7	16	8	13	5	9	13	4	16	14	9	4	4	13	5	6	18	13	14	13	4	8	14	8	8	17	14	8	13	6	14	19
sca5_2563625	12	12	14	16	14	8	3	16	18	14	9	13	14	4	4	13	18	19	19	14	4	13	4	17	19	13	8	7	4	4	14	14	15	18	14	13	15	13	5	19	9	16	18	13	14	15	18	8	19
sca5_2655065	10	12	4	5	3	3	4	4	5	14	9	3	3	7	14	9	7	3	9	14	5	4	14	15	3	3	7	4	3	3	13	6	5	3	3	7	7	14	3	7	9	14	4	14	5	6	3	4	9
sca5_2655657	13	16	4	16	14	19	4	5	7	15	14	9	3	14	14	13	18	13	13	14	4	14	14	15	8	19	16	14	14	15	16	14	5	14	3	13	19	13	13	14	13	6	7	14	3	13	8	7	13
sca5_2655683	13	13	4	16	14	19	4	5	7	15	14	9	3	14	14	13	18	13	13	14	4	14	14	15	8	19	16	14	14	15	14	14	5	14	3	13	19	13	13	14	13	6	7	14	3	13	8	7	13
sca5_2655684	13	13	4	16	14	19	4	5	7	15	14	9	3	14	14	13	18	13	13	14	4	14	14	15	8	19	16	14	14	15	14	14	5	14	3	13	19	13	13	14	13	6	7	14	3	13	8	7	13
sca5_2760099	17	14	14	5	4	3	4	3	6	13	9	6	7	3	6	14	9	6	13	14	5	6	14	4	14	13	13	6	14	6	19	3	8	14	7	14	8	9	9	14	7	13	15	14	8	8	13	14	8
sca5_2985869	10	15	13	13	4	7	9	8	14	8	6	17	7	4	8	15	16	9	17	5	9	14	6	13	14	13	14	9	7	15	9	17	8	13	14	4	4	14	13	4	15	8	14	16	8	9	5	4	7
sca5_3262443	10	13	5	16	6	14	4	14	14	15	14	19	14	17	19	16	13	15	18	14	13	18	9	17	14	17	16	6	19	9	19	14	14	19	14	17	14	14	14	14	6	13	19	14	13	14	14	5	13
sca5_3262507	11	11	5	13	6	9	4	14	14	15	14	16	13	13	19	16	13	14	18	13	14	15	9	15	14	15	13	6	19	9	19	18	8	13	17	16	14	14	18	14	6	15	19	14	13	19	14	5	18
sca5_3392026	10	10	4	8	5	14	13	7	18	3	4	13	14	18	14	5	7	13	17	16	14	3	5	16	18	14	15	4	17	15	9	17	13	16	19	6	4	5	18	15	9	18	5	16	18	8	13	6	4
sca5_3392027	10	11	4	8	5	14	13	14	19	3	4	13	14	18	14	5	7	13	17	16	14	3	5	16	18	14	15	4	14	18	9	17	13	16	18	6	4	5	18	15	9	18	3	8	18	8	13	6	4
sca5_3632317	10	10	8	13	4	14	6	14	9	13	14	16	16	14	8	14	13	5	19	19	8	13	13	8	4	13	16	16	14	14	14	14	9	19	17	14	14	14	13	13	9	14	14	14	13	6	16	14	14
sca5_3737398	10	14	9	9	13	17	14	4	14	7	4	5	9	8	9	5	3	14	14	6	5	8	5	13	6	14	13	9	9	5	8	5	3	18	14	3	4	7	8	13	4	4	3	7	8	9	14	3	5
sca5_3737518	13	11	9	16	14	14	14	15	17	14	16	14	14	19	14	14	16	14	13	14	15	14	13	14	13	14	17	13	19	16	14	14	19	14	18	16	13	8	14	19	8	18	16	14	13	14	14	17	13
sca5_4065251	10	12	14	5	5	14	8	4	6	13	4	13	16	14	6	8	4	4	13	14	13	14	13	18	4	4	13	7	9	6	14	14	3	14	8	14	3	6	6	3	6	4	5	6	4	16	13	5	3
sca5_4066066	16	13	6	18	14	4	5	6	14	19	14	14	4	16	14	14	14	18	14	7	5	14	13	14	5	17	16	8	13	16	13	13	9	17	14	9	13	14	15	17	14	13	7	14	8	8	9	9	15
sca5_4066079	18	12	6	18	14	4	5	6	14	19	16	14	4	16	14	14	14	18	14	7	6	14	13	14	5	17	16	8	13	16	13	13	9	17	14	9	13	14	15	18	14	13	7	14	8	8	9	9	15
sca5_4066096	17	14	6	18	14	4	5	6	14	19	16	14	4	16	14	14	14	18	14	7	6	14	13	14	5	17	16	8	13	16	13	13	9	17	14	9	13	14	15	19	14	13	7	13	8	8	9	9	15
sca5_4066118	14	13	6	18	14	4	5	6	14	13	14	14	4	16	14	14	14	18	14	7	6	14	13	14	5	17	16	8	13	16	13	13	9	17	14	9	13	14	15	19	14	13	7	13	8	8	9	9	15
sca5_4066132	14	16	6	18	14	4	5	6	14	13	14	14	4	16	14	14	14	18	14	8	6	14	14	14	5	17	16	8	13	16	13	13	14	17	14	9	13	14	15	19	14	13	7	15	8	8	9	9	15
sca5_4066146	15	16	6	18	14	4	5	6	13	13	13	14	4	16	14	14	17	14	14	8	6	14	14	14	5	13	16	13	13	18	13	13	14	17	14	9	14	13	16	19	14	14	7	15	8	8	14	9	16
sca5_4066268	17	18	3	14	13	4	5	5	8	19	13	14	4	8	13	15	14	16	15	7	4	9	14	8	4	13	14	8	17	13	5	17	13	15	7	7	8	13	8	15	7	13	5	13	7	4	7	4	8
sca5_4066284	19	16	3	14	13	4	5	5	8	13	13	13	4	14	13	14	9	14	18	6	5	9	14	8	4	14	14	6	16	13	13	13	8	15	7	8	8	14	14	15	6	13	5	8	7	6	9	8	13
sca5_4066304	20	14	4	17	13	4	3	5	7	13	5	9	3	13	6	14	14	13	13	6	4	7	14	8	4	13	14	6	17	14	13	14	8	13	8	7	7	13	14	13	6	19	6	9	7	6	7	9	9
sca5_4066311	19	14	5	17	13	4	3	5	7	16	4	9	3	14	6	14	14	9	18	6	4	4	14	8	3	13	13	6	16	9	9	19	8	14	4	6	5	18	14	13	6	19	6	9	6	6	5	8	9
sca5_4066334	19	11	6	15	14	4	3	4	4	14	3	9	3	13	13	14	4	7	17	6	4	4	19	8	4	14	14	6	14	13	7	19	6	13	4	6	5	14	9	17	6	18	6	8	5	3	4	5	14
sca5_4096472	12	13	7	7	6	8	4	7	8	6	5	13	13	14	14	6	4	17	14	9	4	16	14	16	3	19	14	14	13	7	13	13	17	17	13	14	18	8	6	8	13	8	13	14	14	14	14	17	14
sca5_4183764	16	15	9	5	3	14	7	9	4	17	9	6	18	8	14	14	4	14	17	13	14	14	8	3	5	15	4	9	9	4	13	18	14	14	9	16	16	4	3	3	3	14	13	3	16	13	14	18	14
sca5_4183842	11	16	17	4	3	8	3	13	6	7	6	17	18	7	13	14	4	14	18	13	14	14	7	9	4	15	13	6	14	5	14	14	3	18	5	7	13	NA	8	9	7	13	14	4	17	13	13	17	9
sca5_4911186	34	48	19	55	15	14	18	77	13	77	19	79	75	63	74	113	114	54	114	18	17	78	14	93	19	17	54	54	18	13	14	119	14	115	74	54	54	87	63	65	13	16	18	66	17	18	14	16	64
sca5_4911371	17	44	18	14	57	15	17	54	14	67	13	73	59	14	14	73	69	56	69	14	18	68	16	76	16	13	53	15	18	14	17	74	14	83	17	16	18	64	14	69	15	73	14	14	19	18	13	15	17
sca5_4937548	21	35	53	15	18	16	13	54	13	53	13	94	14	14	54	14	64	74	17	14	54	18	84	76	17	14	15	13	57	13	54	63	19	16	56	13	59	13	15	74	15	13	16	19	14	14	14	14	64
sca5_4937555	14	36	53	14	18	16	13	53	13	53	64	94	14	16	54	53	63	74	17	14	54	14	75	76	17	14	15	13	57	18	56	63	19	16	56	13	53	13	15	74	15	14	16	19	19	14	17	14	64
sca5_4937706	12	29	18	14	16	14	13	17	14	14	19	54	19	14	13	13	64	53	14	9	14	18	53	17	53	13	13	18	19	14	19	14	14	14	18	19	14	13	13	19	14	14	18	18	19	13	14	14	58
sca5_5036460	293	2628	9	14	8	6	3	6	14	3	5	4	14	3	4	14	4	5	13	3	6	3	3	4	3	14	15	14	4	4	3	5	14	4	8	3	14	3	3	3	3	3	4	4	4	8	14	5	3
sca5_5066575	40	514	14	4	3	7	9	3	4	14	16	14	14	7	16	14	14	15	13	7	NA	14	7	19	13	14	14	9	14	15	16	5	13	19	14	14	14	8	19	15	13	7	14	18	15	9	3	13	14
sca5_5611623	12	13	9	5	14	8	5	13	14	8	14	14	19	8	15	9	14	5	14	3	7	5	8	5	8	19	14	3	7	14	3	14	6	14	14	7	15	14	5	13	6	8	14	13	13	14	14	8	5
sca5_5611759	12	10	16	13	16	15	13	3	8	18	19	17	13	5	14	17	9	13	5	16	19	9	14	17	15	19	14	19	16	14	13	13	14	14	16	13	17	7	6	15	4	19	13	18	14	13	13	13	16
sca5_5611760	11	10	16	13	16	15	13	3	8	18	19	17	13	5	14	17	9	13	5	16	19	9	14	17	15	19	14	19	16	14	13	13	14	14	16	13	17	7	6	15	4	19	13	18	14	13	13	13	16
sca5_5611788	10	11	16	13	16	15	13	3	8	18	19	17	13	5	14	16	9	15	7	16	13	7	14	17	15	13	14	19	16	14	13	13	14	17	16	15	17	7	6	15	4	19	13	18	14	8	14	18	16
[truncated: 7,594 more rows]
[truncated: 153 more columns]

## Sheet: Sheet2
1	2	3	4	5	6	7	8	9	10	11	12	13	14	15	16	17	18	19	20	21	22	23	24	25	26	27	28	29	30	31	32	33	34	35	36	37	38	39	40	41	42	43	44	45	46	47	48	49	50
[truncated: 150 more columns]
