# Supplementary material for: Construction of a high-density genetic map and QTL mapping of leaf traits and plant growth in an interspecific F1 population of Catalpa bungei × Catalpa duclouxii Dode
Source: BMC Plant Biol. 2019 Dec 30;19:596. doi: 10.1186/s12870-019-2207-y (PMC6937828; doi:10.1186/s12870-019-2207-y)
Supplement: Supplementary file 3 — Additional file 3: Table S2. Information for molecular markers and their locations in each LG of “7080”, “16-PJ-3” and the integrated map. [file 12870_2019_2207_MOESM3_ESM.xlsx]

## Sheet: 16-PJ-3 map
#MarkerID	Group ID	Distance	Segregation pattern	Marker type
sca1_57564	1	0	nnxnp	SNP
sca1_459545	1	0.542792	nnxnp	SNP
sca1_702245	1	0.724131	hkxhk	SNP
sca1_1310704	1	1.8272	nnxnp	SNP
sca1_1502041	1	2.93028	nnxnp	SNP
sca1_1679785	1	4.03335	nnxnp	SNP
sca1_1832609	1	4.05994	nnxnp	SNP
sca1_1832629	1	4.07736	nnxnp	SNP
sca1_2555345	1	4.89298	hkxhk	SNP
sca1_2636449	1	5.99605	nnxnp	SNP
sca1_2772934	1	6.01536	nnxnp	SNP
sca1_2817404	1	6.14112	nnxnp	SNP
sca1_2817784	1	6.40704	nnxnp	SNP
sca1_2827176	1	6.77928	nnxnp	SNP
sca1_2827508	1	7.17189	nnxnp	SNP
sca1_2827703	1	7.44979	nnxnp	SNP
sca1_2827796	1	7.8475	nnxnp	SNP
sca1_2885667	1	8.95058	nnxnp	SNP
sca1_3488516	1	9.3575	nnxnp	SNP
sca1_3488576	1	9.48973	hkxhk	SNP
sca1_3668219	1	10.5928	nnxnp	SNP
sca1_3839982	1	11.6959	nnxnp	SNP
sca1_3840045	1	11.8437	nnxnp	SNP
sca1_4219198	1	12.9468	hkxhk	SNP
sca1_4452748	1	12.9715	hkxhk	SNP
sca1_4824267	1	13.2519	nnxnp	SNP
sca1_5047960	1	13.6173	nnxnp	SNP
sca1_5762515	1	14.1451	nnxnp	SNP
sca1_6189256	1	15.2482	nnxnp	SNP
sca1_6403853	1	16.3513	nnxnp	SNP
sca1_6664533	1	17.4544	nnxnp	SNP
sca1_7203026	1	18.5574	nnxnp	SNP
sca1_7330167	1	19.6605	hkxhk	SNP
sca1_7330324	1	20.1303	nnxnp	SNP
sca1_8104276	1	21.2334	nnxnp	SNP
sca1_8104286	1	21.2352	nnxnp	SNP
sca1_8104295	1	22.3383	nnxnp	SNP
sca1_8104306	1	22.3665	nnxnp	SNP
sca1_8864094	1	23.4695	nnxnp	SNP
sca1_9859084	1	24.5726	nnxnp	SNP
sca1_9859099	1	24.5726	nnxnp	SNP
sca1_10126688	1	24.8924	nnxnp	SNP
sca1_10536919	1	25.3254	nnxnp	SNP
sca1_10537079	1	26.4285	nnxnp	SNP
sca1_10537100	1	26.4717	nnxnp	SNP
sca1_10537109	1	26.5088	nnxnp	SNP
sca1_10584941	1	27.6118	nnxnp	SNP
sca1_10584984	1	28.0114	nnxnp	SNP
sca1_10585114	1	28.3696	nnxnp	SNP
sca1_10585166	1	28.5022	nnxnp	SNP
sca1_10919954	1	29.3904	nnxnp	SNP
sca1_10919953	1	29.3904	nnxnp	SNP
sca1_10920212	1	30.4935	nnxnp	SNP
sca1_10920215	1	31.5965	nnxnp	SNP
sca1_10920224	1	32.6996	nnxnp	SNP
sca1_11277326	1	32.9491	nnxnp	SNP
sca1_11389558	1	32.9887	nnxnp	SNP
sca1_12530700	1	33.1127	nnxnp	SNP
sca1_12867732	1	33.4581	nnxnp	INDEL
sca1_12867843	1	33.7501	nnxnp	SNP
sca1_12867866	1	33.8122	nnxnp	SNP
sca1_12867861	1	33.8122	nnxnp	INDEL
sca1_12867855	1	33.8122	nnxnp	SNP
sca1_12867877	1	33.8176	nnxnp	SNP
sca1_13917155	1	34.9207	nnxnp	SNP
sca1_14787853	1	36.0238	nnxnp	INDEL
sca1_16311295	1	37.1268	nnxnp	SNP
sca1_16603499	1	38.2299	hkxhk	SNP
sca1_16860028	1	38.4289	nnxnp	SNP
sca1_17441738	1	38.56	nnxnp	SNP
sca1_17441745	1	38.5618	nnxnp	SNP
sca1_17441812	1	38.6978	hkxhk	SNP
sca1_17441839	1	38.7208	hkxhk	SNP
sca1_17441973	1	38.7468	hkxhk	SNP
sca1_17505393	1	39.8499	nnxnp	SNP
sca1_17505792	1	40.147	nnxnp	SNP
sca1_18964398	1	40.6984	nnxnp	SNP
sca1_19321434	1	41.0437	hkxhk	SNP
sca1_19366400	1	41.4337	nnxnp	SNP
sca1_19468826	1	41.9221	hkxhk	SNP
sca1_19579722	1	42.4179	nnxnp	SNP
sca1_19860868	1	43.2601	nnxnp	INDEL
sca1_19860854	1	43.2601	nnxnp	SNP
sca1_19860878	1	44.3632	nnxnp	SNP
sca1_19982471	1	45.4663	nnxnp	SNP
sca1_20145572	1	45.4881	nnxnp	SNP
sca1_20247382	1	46.5912	nnxnp	SNP
sca1_20247402	1	46.717	hkxhk	SNP
sca1_20277419	1	46.8428	hkxhk	SNP
sca1_20277430	1	47.653	nnxnp	SNP
sca1_20330625	1	48.7561	nnxnp	SNP
sca1_20330628	1	49.8591	nnxnp	SNP
sca1_20330637	1	50.9622	nnxnp	SNP
sca1_20330633	1	50.9622	nnxnp	SNP
sca1_20579694	1	52.0653	nnxnp	SNP
sca1_21157323	1	52.5803	nnxnp	SNP
sca1_21175999	1	53.6834	nnxnp	SNP
sca1_21175988	1	53.6834	nnxnp	SNP
sca1_21381712	1	53.7225	nnxnp	SNP
sca1_21464879	1	54.8255	nnxnp	SNP
sca1_21465016	1	55.9286	hkxhk	SNP
sca1_23739740	1	56.2317	nnxnp	SNP
sca1_23739801	1	57.3347	nnxnp	SNP
sca1_24547163	1	57.9968	nnxnp	SNP
sca1_25273694	1	58.4961	hkxhk	SNP
sca1_27693470	1	58.968	nnxnp	SNP
sca1_27693475	1	58.9793	nnxnp	SNP
sca1_27693526	1	59.0984	hkxhk	SNP
sca1_27693692	1	60.2015	nnxnp	SNP
sca1_27831231	1	61.3046	hkxhk	SNP
sca1_27831284	1	61.6166	nnxnp	SNP
sca1_27831644	1	62.7197	hkxhk	SNP
sca1_27832415	1	63.1334	hkxhk	SNP
sca1_27832454	1	63.1607	hkxhk	SNP
sca1_27832471	1	63.167	hkxhk	SNP
sca1_27832646	1	63.359	hkxhk	SNP
sca1_27988498	1	64.462	nnxnp	SNP
sca1_27988514	1	64.4667	nnxnp	SNP
sca1_27988512	1	64.4667	nnxnp	SNP
sca1_27988511	1	64.4667	nnxnp	SNP
sca1_28247563	1	65.3914	nnxnp	SNP
sca1_28888162	1	65.4028	nnxnp	SNP
sca1_29156487	1	66.5059	nnxnp	SNP
sca1_29156491	1	66.5059	nnxnp	SNP
sca1_29156570	1	66.6107	nnxnp	SNP
sca1_29175829	1	66.7169	nnxnp	SNP
sca1_29175831	1	66.9913	nnxnp	SNP
sca1_29199332	1	67.3579	nnxnp	SNP
sca1_29199378	1	67.4123	nnxnp	SNP
sca1_29260836	1	67.7613	nnxnp	SNP
sca1_29260991	1	68.1488	nnxnp	SNP
sca1_29359038	1	68.4599	nnxnp	SNP
sca1_29366796	1	69.563	nnxnp	SNP
sca1_31191510	1	70.1582	nnxnp	SNP
sca1_31191528	1	70.1764	nnxnp	SNP
sca1_32569549	1	70.4077	nnxnp	SNP
sca1_32569546	1	70.4077	nnxnp	SNP
sca1_32586275	1	70.4171	nnxnp	SNP
sca1_32744200	1	71.5202	nnxnp	SNP
sca1_32947544	1	71.5513	nnxnp	SNP
sca1_33431979	1	72.6543	nnxnp	SNP
sca1_33722120	1	73.7574	nnxnp	SNP
sca1_34098988	1	74.8605	nnxnp	SNP
sca1_34100940	1	74.8821	nnxnp	SNP
sca1_34233364	1	74.8897	nnxnp	SNP
sca1_34662998	1	74.9281	nnxnp	SNP
sca1_34663006	1	74.9318	nnxnp	SNP
sca1_34738649	1	75.0548	nnxnp	SNP
sca1_34755653	1	75.1838	nnxnp	SNP
sca1_34755681	1	75.1875	nnxnp	SNP
sca1_35391127	1	75.2119	nnxnp	SNP
sca1_36073624	1	75.2636	nnxnp	SNP
sca1_36073884	1	75.8842	hkxhk	SNP
sca1_37608604	1	76.9873	nnxnp	SNP
sca1_37960135	1	77.8707	nnxnp	SNP
sca1_38147100	1	78.9737	nnxnp	SNP
sca1_38880616	1	79.062	nnxnp	SNP
sca1_38942906	1	79.7092	nnxnp	SNP
sca1_39313768	1	80.5798	nnxnp	SNP
sca1_39942954	1	81.5045	nnxnp	SNP
sca1_40567225	1	82.0851	nnxnp	SNP
sca1_42091384	1	83.1881	hkxhk	SNP
sca1_42136427	1	83.2581	nnxnp	SNP
sca1_42286291	1	83.6643	nnxnp	SNP
sca1_42286501	1	84.7674	nnxnp	SNP
sca1_42673154	1	85.2124	nnxnp	SNP
sca1_42951121	1	85.6808	nnxnp	SNP
sca1_43089744	1	85.8697	nnxnp	SNP
sca1_43413339	1	86.1786	nnxnp	SNP
sca1_44092925	1	86.3643	hkxhk	SNP
sca1_44783452	1	86.619	nnxnp	SNP
sca1_45011470	1	86.7462	nnxnp	SNP
sca1_45012376	1	86.7499	nnxnp	SNP
sca1_45022716	1	86.9357	nnxnp	SNP
sca1_45022752	1	87.4367	nnxnp	SNP
sca1_45288596	1	87.9418	nnxnp	SNP
sca1_45288566	1	87.9418	nnxnp	SNP
sca1_45288553	1	87.9418	nnxnp	SNP
sca1_45288565	1	87.9418	nnxnp	SNP
sca1_45748322	1	88.4405	nnxnp	SNP
sca1_46162591	1	88.6205	nnxnp	SNP
sca1_46275976	1	89.7235	nnxnp	SNP
sca1_46716547	1	90.3331	hkxhk	SNP
sca1_47562141	1	90.4107	nnxnp	SNP
sca1_48638015	1	90.4999	nnxnp	SNP
sca1_48702080	1	91.603	nnxnp	SNP
sca1_48891109	1	92.471	nnxnp	SNP
sca1_49123378	1	92.5014	nnxnp	SNP
sca1_50365027	1	93.6045	hkxhk	SNP
sca1_50388196	1	94.1392	hkxhk	SNP
sca1_50390539	1	94.3852	hkxhk	SNP
sca1_50545640	1	95.4883	nnxnp	SNP
sca1_50545627	1	95.4883	nnxnp	SNP
sca1_50591734	1	96.5914	nnxnp	SNP
sca1_51395369	1	96.9074	hkxhk	SNP
sca1_51709078	1	96.9409	hkxhk	SNP
sca1_51837191	1	98.044	nnxnp	SNP
sca1_52289477	1	99.1471	nnxnp	SNP
sca1_52372503	1	99.5654	nnxnp	INDEL
sca1_52526504	1	100.218	nnxnp	SNP
sca1_52540678	1	101.321	nnxnp	SNP
sca1_52540739	1	102.424	nnxnp	SNP
sca1_52540875	1	102.486	nnxnp	SNP
sca1_52540876	1	102.519	nnxnp	SNP
sca1_52540917	1	103.622	nnxnp	SNP
sca1_52540936	1	104.725	nnxnp	SNP
sca1_52616478	1	105.828	nnxnp	SNP
sca1_52637468	1	106.931	nnxnp	SNP
sca1_52650177	1	108.034	nnxnp	SNP
sca1_52661873	1	108.283	nnxnp	SNP
sca1_52662044	1	109.386	nnxnp	SNP
sca1_52662045	1	109.411	nnxnp	SNP
sca1_52681622	1	109.447	nnxnp	SNP
sca1_52702275	1	109.452	nnxnp	SNP
sca1_52702400	1	109.57	hkxhk	SNP
sca1_52702427	1	109.686	nnxnp	SNP
sca1_52729045	1	109.696	nnxnp	SNP
sca1_52729079	1	110.799	nnxnp	SNP
sca1_52729089	1	111.902	nnxnp	SNP
sca1_52730907	1	111.951	nnxnp	SNP
sca1_52730920	1	113.054	nnxnp	SNP
sca1_52730921	1	114.157	nnxnp	SNP
sca1_52732811	1	114.23	nnxnp	INDEL
sca1_52733870	1	114.314	nnxnp	SNP
sca1_52733874	1	114.322	nnxnp	SNP
sca1_52738346	1	114.415	hkxhk	SNP
sca1_52738427	1	114.546	nnxnp	SNP
sca1_53037541	1	114.572	nnxnp	SNP
sca1_53038210	1	115.675	nnxnp	SNP
sca1_53039549	1	116.778	nnxnp	SNP
sca1_53039641	1	116.806	nnxnp	SNP
sca1_53039691	1	116.835	nnxnp	SNP
sca1_53119665	1	117.938	nnxnp	SNP
sca1_53120929	1	119.041	nnxnp	SNP
sca1_53121144	1	119.15	nnxnp	INDEL
sca1_53152574	1	119.32	hkxhk	SNP
sca1_53166929	1	120.423	hkxhk	SNP
sca1_53265974	1	121.526	nnxnp	SNP
sca1_53453733	1	122.629	nnxnp	SNP
sca1_53453769	1	122.645	nnxnp	SNP
sca1_53556677	1	123.748	nnxnp	SNP
sca1_53590400	1	124.851	nnxnp	SNP
sca1_54340737	1	125.403	hkxhk	SNP
sca1_54380285	1	126.506	nnxnp	SNP
sca1_54380709	1	126.605	hkxhk	SNP
sca1_54380809	1	126.756	nnxnp	SNP
sca1_54710016	1	127.859	nnxnp	SNP
sca1_54719705	1	128.962	nnxnp	SNP
sca1_54719739	1	128.974	nnxnp	SNP
sca1_55099216	1	129	nnxnp	SNP
sca1_55460798	1	129.035	nnxnp	SNP
sca1_55711126	1	130.138	nnxnp	SNP
sca1_55711249	1	131.241	hkxhk	SNP
sca1_55712670	1	131.535	nnxnp	SNP
sca1_55859112	1	132.114	nnxnp	SNP
sca1_55908845	1	132.254	hkxhk	SNP
sca1_55908854	1	132.256	hkxhk	SNP
sca1_55908877	1	132.257	hkxhk	SNP
sca1_55909098	1	132.378	nnxnp	SNP
sca1_55909092	1	132.378	nnxnp	SNP
sca1_55909100	1	132.489	hkxhk	SNP
sca1_55909107	1	132.601	nnxnp	SNP
sca1_56045761	1	132.625	nnxnp	SNP
sca1_56062335	1	132.817	hkxhk	SNP
sca1_56062405	1	133.183	nnxnp	SNP
sca1_56550392	1	134.286	nnxnp	SNP
sca1_56690250	1	134.426	hkxhk	SNP
sca1_56690240	1	134.426	hkxhk	SNP
sca1_56690260	1	134.428	hkxhk	SNP
sca1_56740739	1	134.447	hkxhk	INDEL
sca1_56788536	1	134.868	nnxnp	SNP
sca1_56835614	1	135.205	nnxnp	SNP
sca1_56857815	1	135.356	hkxhk	SNP
sca1_56857827	1	135.362	hkxhk	SNP
sca1_56857831	1	135.366	hkxhk	SNP
sca1_56868859	1	136.469	nnxnp	SNP
sca1_56911936	1	137.572	hkxhk	SNP
sca1_56911946	1	137.574	hkxhk	SNP
sca1_56911954	1	137.579	hkxhk	SNP
sca1_56911984	1	137.743	nnxnp	SNP
sca1_56911985	1	137.745	nnxnp	SNP
sca1_57035713	1	137.781	nnxnp	SNP
sca1_57112202	1	137.818	nnxnp	SNP
sca1_57167606	1	138.921	nnxnp	SNP
sca1_57225631	1	140.024	nnxnp	SNP
sca1_57225692	1	140.024	nnxnp	SNP
sca1_57443010	1	140.183	hkxhk	SNP
sca1_57443018	1	140.272	nnxnp	SNP
sca1_57699305	1	140.385	hkxhk	SNP
sca1_57794706	1	140.53	nnxnp	SNP
sca1_57794760	1	141.633	hkxhk	SNP
sca1_57886064	1	142.736	hkxhk	INDEL
sca1_57965567	1	142.799	hkxhk	SNP
sca1_58008895	1	142.868	nnxnp	SNP
sca1_58044054	1	142.956	hkxhk	SNP
sca1_58084324	1	143.124	hkxhk	SNP
sca1_58164657	1	144.227	nnxnp	SNP
sca1_58324789	1	145.33	hkxhk	SNP
sca1_58348502	1	146.433	nnxnp	SNP
sca1_58742266	1	146.457	nnxnp	INDEL
sca1_59109072	1	146.513	nnxnp	SNP
sca1_59298409	1	147.616	nnxnp	SNP
sca1_59609059	1	148.719	nnxnp	SNP
sca1_59914388	1	148.755	nnxnp	SNP
sca1_59914453	1	148.758	nnxnp	SNP
sca1_59922341	1	148.799	nnxnp	SNP
sca1_59971322	1	148.825	nnxnp	SNP
sca1_59978834	1	148.889	nnxnp	INDEL
sca1_59979067	1	149.009	nnxnp	SNP
sca1_60014322	1	149.098	nnxnp	SNP
sca1_60014361	1	149.282	nnxnp	SNP
sca1_60037278	1	149.725	nnxnp	SNP
sca1_60040844	1	149.826	nnxnp	SNP
sca1_60048043	1	150.089	hkxhk	SNP
sca1_60219152	1	151.192	nnxnp	SNP
sca1_60261624	1	151.777	nnxnp	SNP
sca1_60261628	1	151.875	nnxnp	SNP
sca1_60292720	1	151.944	nnxnp	SNP
sca1_60292731	1	151.948	nnxnp	SNP
sca1_60514099	1	153.051	nnxnp	SNP
sca1_60514132	1	153.098	nnxnp	SNP
sca1_60514338	1	153.153	nnxnp	SNP
sca1_60622100	1	153.21	nnxnp	SNP
sca1_60631252	1	153.276	nnxnp	SNP
sca1_60983250	1	153.646	nnxnp	SNP
sca1_61107950	1	154.003	nnxnp	SNP
sca1_61402274	1	154.035	nnxnp	SNP
sca1_61650760	1	155.138	nnxnp	SNP
sca1_62183937	1	155.328	nnxnp	SNP
sca1_62197631	1	156.431	nnxnp	INDEL
sca1_62197636	1	157.534	hkxhk	SNP
sca1_62197771	1	157.715	nnxnp	SNP
sca1_62305470	1	157.926	nnxnp	SNP
sca1_62326295	1	158.441	nnxnp	SNP
sca1_62380012	1	158.478	nnxnp	SNP
sca1_62426515	1	158.503	nnxnp	SNP
sca1_62490130	1	158.534	nnxnp	SNP
sca1_62497889	1	159.003	nnxnp	SNP
sca1_62536662	1	159.762	nnxnp	SNP
sca1_62634515	1	159.804	nnxnp	SNP
sca1_62684918	1	160.907	hkxhk	SNP
sca1_62858063	1	162.01	nnxnp	SNP
sca1_62869110	1	163.113	nnxnp	SNP
sca1_62875065	1	164.216	nnxnp	SNP
sca1_62880034	1	165.319	nnxnp	SNP
sca1_62880045	1	165.35	nnxnp	SNP
sca1_62880079	1	165.424	nnxnp	SNP
sca1_62882016	1	165.694	nnxnp	SNP
sca1_62882103	1	165.771	nnxnp	SNP
sca1_62913916	1	166.874	hkxhk	SNP
sca1_62926053	1	167.977	nnxnp	SNP
sca1_62947980	1	169.08	hkxhk	SNP
sca1_62993223	1	169.501	nnxnp	SNP
sca1_63088735	1	170.604	hkxhk	SNP
sca1_63104222	1	171.707	nnxnp	SNP
sca1_63542494	1	172.81	nnxnp	INDEL
sca1_63572933	1	173.913	nnxnp	SNP
sca1_63572939	1	173.922	nnxnp	INDEL
sca1_63572966	1	173.979	nnxnp	INDEL
sca1_64064454	1	174.381	nnxnp	SNP
sca1_64072502	1	174.687	hkxhk	INDEL
sca1_64072562	1	175.79	nnxnp	SNP
sca1_64072588	1	175.793	nnxnp	INDEL
sca1_64072629	1	175.795	nnxnp	SNP
sca1_64072936	1	175.85	nnxnp	SNP
sca1_64072994	1	175.865	nnxnp	SNP
sca1_64073015	1	175.868	nnxnp	SNP
sca1_64094562	1	176.971	nnxnp	SNP
sca1_64096666	1	177.236	nnxnp	SNP
sca1_64198161	1	178.339	nnxnp	SNP
sca1_64198185	1	178.346	nnxnp	SNP
sca1_64198208	1	178.36	nnxnp	SNP
sca1_64788806	1	179.463	nnxnp	SNP
sca1_64788821	1	179.495	nnxnp	SNP
sca1_65117667	1	180.598	nnxnp	SNP
sca1_65117761	1	180.621	nnxnp	SNP
sca1_65117756	1	180.621	nnxnp	SNP
sca1_65500697	1	180.649	nnxnp	SNP
sca1_65500692	1	180.649	nnxnp	SNP
sca1_65500664	1	180.649	nnxnp	SNP
sca1_65781383	1	181.752	nnxnp	SNP
sca1_66881821	1	181.786	nnxnp	SNP
sca1_66912784	1	181.804	nnxnp	SNP
sca1_68202973	1	181.833	nnxnp	SNP
sca1_68363019	1	182.936	nnxnp	SNP
sca1_68565709	1	184.039	hkxhk	SNP
sca1_68903932	1	185.142	nnxnp	SNP
sca1_68932600	1	185.854	nnxnp	SNP
sca1_68932869	1	186.957	nnxnp	SNP
sca1_69407913	1	188.06	nnxnp	SNP
sca1_69639306	1	188.428	nnxnp	SNP
sca1_69639389	1	188.676	hkxhk	SNP
sca1_69639384	1	188.676	hkxhk	SNP
sca1_69639387	1	188.676	hkxhk	SNP
sca1_69639423	1	188.776	hkxhk	SNP
sca1_69639447	1	188.79	hkxhk	SNP
sca1_69639450	1	188.794	hkxhk	SNP
sca1_69639459	1	188.796	hkxhk	SNP
sca1_69856997	1	189.203	nnxnp	SNP
sca1_69857036	1	189.879	nnxnp	SNP
sca1_69857047	1	190.304	nnxnp	SNP
sca1_69857080	1	190.352	nnxnp	SNP
sca1_69978071	1	191.455	nnxnp	SNP
sca1_69978124	1	191.458	nnxnp	SNP
sca1_69978078	1	191.458	nnxnp	SNP
sca1_69978129	1	191.827	nnxnp	SNP
sca1_69978139	1	192.219	nnxnp	SNP
sca1_70208309	1	193.323	nnxnp	SNP
sca1_70229295	1	194.426	nnxnp	SNP
sca1_70229294	1	194.426	nnxnp	SNP
sca1_70229318	1	194.428	nnxnp	SNP
sca1_70400713	1	195.531	nnxnp	SNP
sca1_70443907	1	196.634	hkxhk	SNP
sca2_301394	2	0	nnxnp	SNP
sca2_669037	2	0.24293	nnxnp	SNP
sca2_1021814	2	0.385858	nnxnp	INDEL
sca2_1045532	2	0.502719	nnxnp	SNP
sca2_1094328	2	0.615575	nnxnp	SNP
sca2_1229377	2	0.690079	nnxnp	SNP
sca2_1366353	2	1.45033	nnxnp	SNP
sca2_1827502	2	2.40044	nnxnp	SNP
sca2_1827539	2	6.24722	hkxhk	INDEL
sca2_2126657	2	7.7315	hkxhk	INDEL
sca2_2258535	2	7.8177	hkxhk	SNP
sca2_2274609	2	8.43669	nnxnp	SNP
sca2_2282123	2	8.5133	nnxnp	SNP
sca2_2313484	2	8.55966	nnxnp	SNP
sca2_2418980	2	8.65341	nnxnp	SNP
sca2_2436155	2	8.77841	nnxnp	INDEL
sca2_2887991	2	9.27046	hkxhk	SNP
sca2_2888014	2	9.79701	nnxnp	SNP
sca2_2888028	2	9.79701	nnxnp	SNP
sca2_2996256	2	9.95063	nnxnp	SNP
sca2_3023141	2	10.0965	nnxnp	SNP
sca2_3023176	2	10.0965	nnxnp	SNP
sca2_3303858	2	10.9478	nnxnp	SNP
sca2_3395544	2	11.984	nnxnp	SNP
sca2_3465048	2	12.0514	nnxnp	SNP
sca2_3591352	2	12.1861	nnxnp	SNP
sca2_3925028	2	12.3489	nnxnp	SNP
sca2_3925038	2	12.3557	nnxnp	SNP
sca2_4130535	2	13.1344	nnxnp	SNP
sca2_4130726	2	13.4595	nnxnp	SNP
sca2_4328258	2	14.5012	nnxnp	SNP
sca2_4401791	2	18.348	nnxnp	SNP
sca2_4539481	2	22.1948	hkxhk	SNP
sca2_4811111	2	24.2791	nnxnp	SNP
sca2_4811192	2	28.1259	hkxhk	SNP
sca2_4953884	2	29.5975	hkxhk	SNP
sca2_4953921	2	30.0361	nnxnp	SNP
sca2_5129017	2	30.0991	nnxnp	SNP
sca2_5172048	2	32.7798	hkxhk	SNP
sca2_6090561	2	34.272	nnxnp	SNP
sca2_6434200	2	34.4673	nnxnp	SNP
sca2_6723097	2	35.0661	hkxhk	SNP
sca2_6748383	2	38.9129	nnxnp	SNP
sca2_7075087	2	42.7596	nnxnp	SNP
sca2_7613959	2	43.357	hkxhk	SNP
sca2_7702392	2	43.9454	nnxnp	SNP
sca2_8310218	2	43.9956	nnxnp	SNP
sca2_9302476	2	45.4717	nnxnp	SNP
sca2_9302617	2	46.5978	nnxnp	SNP
sca2_9302769	2	47.7381	nnxnp	SNP
sca2_10214151	2	49.7104	hkxhk	SNP
sca2_10214164	2	50.0196	hkxhk	SNP
sca2_10214169	2	50.0281	hkxhk	SNP
sca2_10219759	2	53.8749	nnxnp	SNP
sca2_10274083	2	57.7217	nnxnp	SNP
sca2_10284194	2	58.1783	nnxnp	SNP
sca2_10739665	2	62.025	nnxnp	SNP
sca2_10847944	2	62.1284	nnxnp	SNP
sca2_10847943	2	62.1284	nnxnp	SNP
sca2_10847970	2	62.1709	nnxnp	SNP
sca2_10847980	2	62.2559	nnxnp	SNP
sca2_11874561	2	65.3192	hkxhk	SNP
sca2_12019532	2	69.1659	nnxnp	SNP
sca2_12030822	2	70.9063	nnxnp	SNP
sca2_12030909	2	71.5673	nnxnp	SNP
sca2_12046214	2	72.4983	nnxnp	SNP
sca2_12065400	2	72.8068	nnxnp	SNP
sca2_12065476	2	73.3055	nnxnp	SNP
sca2_12065664	2	73.3579	nnxnp	SNP
sca2_12065678	2	73.3704	nnxnp	SNP
sca2_12065993	2	77.2172	nnxnp	SNP
sca2_12098889	2	81.064	nnxnp	SNP
sca2_12098905	2	81.4137	nnxnp	SNP
sca2_12099136	2	81.8165	nnxnp	SNP
sca2_12099137	2	82.6777	nnxnp	INDEL
sca2_12102185	2	85.1507	hkxhk	SNP
sca2_12102189	2	85.1986	hkxhk	SNP
sca2_12152656	2	89.0454	nnxnp	SNP
sca2_12993878	2	92.8922	hkxhk	SNP
sca2_13003845	2	93.8278	nnxnp	SNP
sca2_13003857	2	93.8469	nnxnp	SNP
sca2_15902727	2	97.6937	nnxnp	SNP
sca2_18041614	2	98.9627	hkxhk	SNP
sca2_19132616	2	100.955	nnxnp	INDEL
sca2_19425654	2	103.705	nnxnp	SNP
sca2_19425769	2	104.728	nnxnp	SNP
sca2_20301314	2	106.638	nnxnp	SNP
sca2_20301733	2	110.485	nnxnp	SNP
sca2_20557386	2	114.332	nnxnp	SNP
sca2_20557456	2	115.933	nnxnp	SNP
sca2_20558257	2	117.101	nnxnp	SNP
sca2_20558439	2	117.268	nnxnp	SNP
sca2_20587883	2	121.115	hkxhk	SNP
sca2_23723479	2	121.722	nnxnp	SNP
sca2_23723845	2	125.569	nnxnp	SNP
sca2_25320109	2	129.416	nnxnp	SNP
sca2_25320152	2	130.746	nnxnp	SNP
sca2_25320248	2	132.718	nnxnp	SNP
sca2_25565016	2	134.027	nnxnp	SNP
sca2_26753920	2	135.136	hkxhk	SNP
sca2_26754038	2	135.446	hkxhk	SNP
sca2_27533640	2	138.464	nnxnp	SNP
sca2_27813704	2	142.31	nnxnp	SNP
sca2_27813707	2	142.31	nnxnp	SNP
sca2_28277466	2	143.501	nnxnp	INDEL
sca2_28277468	2	143.514	nnxnp	SNP
sca2_28277470	2	143.521	nnxnp	SNP
sca2_28277485	2	143.535	nnxnp	SNP
sca2_28277493	2	143.561	nnxnp	SNP
sca2_29157307	2	144.955	nnxnp	INDEL
sca2_29187621	2	145.026	nnxnp	SNP
sca2_29979497	2	146.873	nnxnp	SNP
sca2_29979500	2	146.88	nnxnp	INDEL
sca2_29979519	2	146.888	nnxnp	SNP
sca2_30037202	2	148.651	nnxnp	SNP
sca2_30547085	2	149.647	nnxnp	SNP
sca2_30691665	2	152.777	nnxnp	SNP
sca2_31038660	2	156.623	nnxnp	SNP
sca2_31077705	2	157.649	nnxnp	SNP
sca2_31570261	2	158.148	nnxnp	SNP
sca2_31579112	2	158.215	nnxnp	SNP
sca2_31702989	2	162.062	nnxnp	SNP
sca2_31816634	2	165.909	nnxnp	SNP
sca2_31816754	2	166.02	nnxnp	SNP
sca2_31816886	2	168.303	hkxhk	SNP
sca2_32036796	2	168.962	hkxhk	SNP
sca2_32037015	2	169.424	nnxnp	SNP
sca2_32083902	2	169.537	nnxnp	SNP
sca2_32084172	2	170.395	nnxnp	SNP
sca2_32084165	2	170.395	nnxnp	SNP
sca2_32084368	2	172.044	hkxhk	SNP
sca2_32084439	2	173.149	nnxnp	SNP
sca2_32084463	2	176.996	nnxnp	SNP
sca2_32084467	2	176.996	nnxnp	SNP
sca3_46894	3	0	nnxnp	SNP
sca3_121277	3	0.473732	hkxhk	SNP
sca3_121572	3	1.38821	nnxnp	SNP
sca3_121673	3	1.81187	nnxnp	SNP
sca3_134249	3	3.46068	nnxnp	INDEL
sca3_205129	3	5.10949	hkxhk	SNP
sca3_205126	3	5.10949	hkxhk	SNP
sca3_205132	3	5.18845	nnxnp	SNP
sca3_205145	3	5.26564	hkxhk	SNP
sca3_483706	3	5.58863	hkxhk	SNP
sca3_517841	3	5.65225	hkxhk	SNP
sca3_637554	3	5.98531	nnxnp	SNP
sca3_734039	3	7.63411	nnxnp	SNP
sca3_734041	3	7.63411	nnxnp	SNP
sca3_1117617	3	8.21437	nnxnp	SNP
sca3_1124409	3	9.86318	nnxnp	SNP
sca3_1349496	3	10.7207	hkxhk	SNP
sca3_1389490	3	12.3695	nnxnp	SNP
sca3_1389522	3	14.0183	hkxhk	SNP
sca3_1738233	3	15.6671	nnxnp	SNP
sca3_1830240	3	15.9807	nnxnp	SNP
sca3_1841275	3	16.7534	nnxnp	SNP
sca3_2019571	3	17.9502	nnxnp	SNP
sca3_2375908	3	19.599	nnxnp	INDEL
sca3_2375951	3	21.2478	nnxnp	SNP
sca3_2412218	3	21.2686	nnxnp	SNP
sca3_2412225	3	21.2759	nnxnp	SNP
sca3_2412413	3	21.2985	nnxnp	SNP
sca3_2599524	3	21.334	nnxnp	SNP
sca3_2633882	3	21.3783	nnxnp	SNP
sca3_2957037	3	22.2994	hkxhk	SNP
sca3_2957222	3	23.0179	nnxnp	SNP
sca3_2957224	3	23.0256	nnxnp	SNP
sca3_2957229	3	23.0472	nnxnp	SNP
sca3_3068997	3	24.696	hkxhk	SNP
sca3_3069044	3	24.7125	hkxhk	SNP
sca3_3069031	3	24.7125	hkxhk	SNP
sca3_3069030	3	24.7125	hkxhk	SNP
sca3_3102433	3	24.7437	hkxhk	SNP
sca3_3114029	3	25.0067	nnxnp	SNP
sca3_3164493	3	26.6555	nnxnp	SNP
sca3_3177875	3	28.3043	hkxhk	SNP
sca3_3297590	3	29.9531	nnxnp	SNP
sca3_3297682	3	31.6019	nnxnp	SNP
sca3_3297772	3	33.2507	nnxnp	SNP
sca3_3297879	3	34.8995	nnxnp	SNP
sca3_3298050	3	36.5483	nnxnp	SNP
sca3_3298240	3	37.198	nnxnp	SNP
sca3_3298629	3	38.8468	nnxnp	INDEL
sca3_3298639	3	40.4956	nnxnp	SNP
sca3_3298922	3	42.1444	nnxnp	SNP
sca3_3298966	3	42.3661	nnxnp	SNP
sca3_3299180	3	44.0149	nnxnp	SNP
sca3_3299326	3	45.6637	nnxnp	SNP
sca3_3299422	3	45.772	nnxnp	SNP
sca3_3299679	3	47.4208	nnxnp	SNP
sca3_3303609	3	47.8156	hkxhk	SNP
sca3_3316141	3	48.9715	hkxhk	SNP
sca3_3316142	3	49.0078	nnxnp	SNP
sca3_3316194	3	50.6566	nnxnp	SNP
sca3_3316222	3	50.6638	nnxnp	SNP
sca3_3316457	3	50.9213	nnxnp	SNP
sca3_3338766	3	51.2697	nnxnp	SNP
sca3_3352154	3	52.9185	nnxnp	SNP
sca3_3352435	3	54.5673	hkxhk	SNP
sca3_4471629	3	56.2161	nnxnp	SNP
sca3_4864505	3	57.8649	hkxhk	SNP
sca3_4864508	3	57.8826	hkxhk	SNP
sca3_4876425	3	58.1008	hkxhk	SNP
sca3_4877475	3	59.7496	nnxnp	SNP
sca3_4887008	3	60.1205	nnxnp	SNP
sca3_4887039	3	61.7693	nnxnp	SNP
sca3_4887048	3	62.3549	nnxnp	SNP
sca3_4887134	3	62.8787	nnxnp	SNP
sca3_4911359	3	64.5275	nnxnp	SNP
sca3_4983309	3	66.1763	nnxnp	SNP
sca3_6287420	3	67.8251	nnxnp	SNP
sca3_6287468	3	67.8595	nnxnp	SNP
sca3_7192104	3	69.5083	nnxnp	SNP
sca3_7373307	3	69.6528	nnxnp	SNP
sca3_7551986	3	69.91	nnxnp	INDEL
sca3_7742243	3	70.1334	nnxnp	SNP
sca3_7742538	3	71.7822	nnxnp	SNP
sca3_7902101	3	71.8485	nnxnp	SNP
sca3_8202177	3	71.8783	nnxnp	SNP
sca3_8303283	3	73.5271	hkxhk	SNP
sca3_8486179	3	74.4347	nnxnp	SNP
sca3_8486207	3	74.4594	nnxnp	SNP
sca3_8607568	3	74.4948	nnxnp	SNP
sca3_8607668	3	74.5016	nnxnp	SNP
sca3_9095161	3	74.5184	nnxnp	SNP
sca3_9456847	3	74.542	nnxnp	SNP
sca3_9457018	3	74.555	nnxnp	SNP
sca3_9542285	3	76.2038	nnxnp	SNP
sca3_10118544	3	77.8527	nnxnp	SNP
sca3_10342324	3	79.5015	nnxnp	INDEL
sca3_10473556	3	79.5377	nnxnp	SNP
sca3_11033026	3	79.5553	nnxnp	SNP
sca3_11257058	3	79.5793	nnxnp	SNP
sca3_11275394	3	81.2281	nnxnp	INDEL
sca3_11275556	3	81.9283	nnxnp	SNP
sca3_11335508	3	82.7751	nnxnp	INDEL
sca3_11365869	3	83.5239	nnxnp	SNP
sca3_11455460	3	85.1727	hkxhk	SNP
sca3_11628061	3	85.8049	nnxnp	SNP
sca3_12188801	3	86.3082	nnxnp	SNP
sca3_12682100	3	86.3372	nnxnp	SNP
sca3_12682214	3	86.4774	nnxnp	SNP
sca3_12682356	3	86.6999	nnxnp	SNP
sca3_14386854	3	88.3487	nnxnp	SNP
sca3_14429577	3	88.5969	hkxhk	SNP
sca3_14874872	3	89.0211	hkxhk	SNP
sca3_14874880	3	89.0211	hkxhk	SNP
sca3_15056409	3	89.6012	nnxnp	SNP
sca3_15056465	3	89.972	nnxnp	SNP
sca3_15367268	3	90.8136	nnxnp	SNP
sca3_15562232	3	92.4624	hkxhk	SNP
sca3_16880844	3	94.1112	nnxnp	SNP
sca3_17391110	3	94.1314	nnxnp	SNP
sca3_17632128	3	95.7802	nnxnp	SNP
sca3_17665044	3	97.429	nnxnp	SNP
sca3_17693293	3	98.6372	nnxnp	SNP
sca3_17693332	3	100.286	nnxnp	SNP
sca3_17876894	3	101.319	hkxhk	SNP
sca3_17880269	3	101.901	nnxnp	SNP
sca3_18476828	3	102.518	nnxnp	SNP
sca3_18536746	3	104.167	hkxhk	SNP
sca3_18536946	3	104.199	hkxhk	SNP
sca3_18544401	3	105.847	nnxnp	SNP
sca3_18979196	3	106.92	nnxnp	SNP
sca3_18979275	3	107.417	nnxnp	SNP
sca3_18979316	3	107.429	nnxnp	SNP
sca3_19037466	3	108.34	nnxnp	SNP
sca3_19166569	3	108.453	nnxnp	SNP
sca3_19896604	3	110.101	hkxhk	SNP
sca3_19978663	3	110.436	hkxhk	SNP
sca3_20348218	3	112.085	nnxnp	SNP
sca3_20833292	3	113.734	hkxhk	SNP
sca3_21142054	3	115.383	nnxnp	SNP
sca3_21162973	3	117.032	hkxhk	SNP
sca3_21315808	3	117.341	hkxhk	SNP
sca3_21315951	3	118.99	nnxnp	SNP
sca3_21427068	3	120.639	nnxnp	SNP
sca3_21452315	3	122.288	nnxnp	SNP
sca3_21452368	3	122.291	nnxnp	SNP
sca3_21472869	3	123.433	hkxhk	SNP
sca3_21472868	3	123.433	hkxhk	SNP
sca3_21472875	3	123.433	hkxhk	SNP
sca3_21472891	3	123.452	hkxhk	SNP
sca3_21472898	3	123.482	hkxhk	SNP
sca3_21472899	3	123.505	hkxhk	SNP
sca3_21472902	3	123.508	hkxhk	SNP
sca3_21473064	3	123.627	hkxhk	SNP
sca3_21473088	3	123.633	hkxhk	SNP
sca3_21473340	3	124.266	hkxhk	SNP
sca3_21484002	3	124.991	nnxnp	SNP
sca3_21484012	3	125.641	nnxnp	SNP
sca3_21484025	3	126.203	nnxnp	SNP
sca3_21496790	3	127.852	nnxnp	SNP
sca3_21539498	3	129.501	nnxnp	SNP
sca3_21539579	3	129.501	nnxnp	SNP
sca3_21663270	3	131.15	nnxnp	SNP
sca3_22311976	3	131.856	nnxnp	SNP
sca3_22443017	3	133.505	nnxnp	SNP
sca3_22464729	3	135.154	hkxhk	SNP
sca3_23163903	3	135.348	nnxnp	SNP
sca3_23163932	3	136.997	hkxhk	SNP
sca3_23491674	3	137.789	nnxnp	SNP
sca3_23491887	3	139.438	nnxnp	SNP
sca3_23491917	3	139.944	nnxnp	SNP
sca3_24332329	3	140.535	nnxnp	SNP
sca3_25094828	3	142.184	hkxhk	SNP
sca3_25095140	3	142.587	nnxnp	SNP
sca3_25095411	3	143.194	nnxnp	SNP
sca3_25095485	3	143.259	nnxnp	SNP
sca3_25437516	3	143.662	hkxhk	SNP
sca3_25437556	3	145.311	nnxnp	SNP
sca3_25573129	3	145.637	nnxnp	SNP
sca3_25718455	3	147.286	nnxnp	SNP
sca3_25718521	3	148.935	nnxnp	SNP
sca3_25934315	3	149.468	hkxhk	SNP
sca3_25993203	3	151.117	nnxnp	SNP
sca3_26013586	3	152.765	nnxnp	SNP
sca3_26013591	3	152.844	nnxnp	SNP
sca3_26013665	3	153.703	nnxnp	SNP
sca3_26013935	3	154.834	hkxhk	SNP
sca3_26019934	3	156.107	hkxhk	SNP
sca3_26081194	3	157.755	hkxhk	SNP
sca3_26086784	3	157.987	nnxnp	SNP
sca3_26468015	3	159.636	nnxnp	SNP
sca3_26697016	3	159.911	hkxhk	SNP
sca3_27360527	3	161.56	nnxnp	SNP
sca3_27366162	3	161.752	hkxhk	SNP
sca3_27418929	3	162.79	nnxnp	SNP
sca3_27616139	3	164.438	hkxhk	SNP
sca3_27786930	3	164.925	nnxnp	SNP
sca3_27868421	3	164.977	nnxnp	SNP
sca3_28014485	3	165.012	nnxnp	SNP
sca3_28021999	3	165.056	nnxnp	SNP
sca3_28136137	3	165.824	nnxnp	SNP
sca3_28152596	3	166.276	nnxnp	SNP
sca3_28152613	3	166.291	nnxnp	SNP
sca3_28158667	3	166.533	hkxhk	SNP
sca3_28158673	3	166.713	nnxnp	SNP
sca3_28164600	3	166.759	nnxnp	SNP
sca3_28414433	3	167.005	nnxnp	SNP
sca3_28598626	3	167.207	nnxnp	SNP
sca3_28651318	3	167.258	nnxnp	SNP
sca3_28651321	3	167.28	nnxnp	SNP
sca3_28651402	3	167.305	nnxnp	SNP
sca3_28651600	3	167.363	nnxnp	SNP
sca3_28651619	3	167.555	hkxhk	SNP
sca3_28801476	3	168.313	nnxnp	SNP
sca3_28998164	3	169.962	nnxnp	SNP
sca3_29402740	3	169.988	nnxnp	SNP
sca3_29415448	3	171.636	nnxnp	SNP
sca3_29420651	3	171.835	nnxnp	SNP
sca3_29420642	3	171.835	nnxnp	SNP
sca3_29482868	3	171.858	nnxnp	SNP
sca3_29983180	3	172.05	hkxhk	SNP
sca3_29983182	3	172.205	nnxnp	SNP
sca3_30183392	3	172.429	hkxhk	SNP
sca3_30201153	3	172.596	nnxnp	SNP
sca3_30487501	3	174.245	nnxnp	SNP
sca3_30487565	3	174.856	nnxnp	SNP
sca3_30487584	3	174.875	nnxnp	SNP
sca3_30487644	3	175.006	nnxnp	SNP
sca3_30487681	3	175.091	nnxnp	SNP
sca3_30614741	3	176.739	nnxnp	SNP
sca3_30614762	3	177.248	hkxhk	SNP
sca3_30614783	3	177.389	hkxhk	SNP
sca3_30614826	3	177.575	nnxnp	SNP
sca3_30614901	3	177.721	hkxhk	SNP
sca3_30614920	3	177.872	nnxnp	SNP
sca3_30626697	3	177.893	nnxnp	SNP
sca3_30626811	3	177.916	nnxnp	SNP
sca3_30626801	3	177.916	nnxnp	SNP
sca3_30626822	3	177.916	nnxnp	SNP
sca3_30626831	3	177.916	nnxnp	SNP
sca3_30803643	3	179.565	nnxnp	SNP
sca3_30803770	3	179.795	nnxnp	SNP
sca3_30950847	3	181.444	hkxhk	SNP
sca3_30984357	3	183.092	nnxnp	SNP
sca3_31135986	3	184.741	hkxhk	SNP
sca3_31211272	3	184.947	nnxnp	SNP
sca3_31359273	3	184.986	nnxnp	SNP
sca3_31408517	3	185.238	hkxhk	INDEL
sca3_31496689	3	185.478	nnxnp	SNP
sca3_31522167	3	185.504	nnxnp	SNP
sca3_31579332	3	185.706	hkxhk	SNP
sca3_31579740	3	187.355	nnxnp	SNP
sca3_31747872	3	189.004	nnxnp	SNP
sca4_140702	4	0	nnxnp	SNP
sca4_142210	4	2.65483	nnxnp	SNP
sca4_142223	4	3.26986	nnxnp	SNP
sca4_142394	4	3.99677	nnxnp	SNP
sca4_142418	4	6.6516	nnxnp	INDEL
sca4_257481	4	7.57709	nnxnp	SNP
sca4_298201	4	7.98797	hkxhk	SNP
sca4_298288	4	8.42926	nnxnp	SNP
sca4_319891	4	8.46998	nnxnp	SNP
sca4_328466	4	8.51638	nnxnp	SNP
sca4_357591	4	8.65013	nnxnp	SNP
sca4_357601	4	8.93531	hkxhk	SNP
sca4_357592	4	8.93531	hkxhk	SNP
sca4_685079	4	9.38348	nnxnp	SNP
sca4_685078	4	9.38348	nnxnp	SNP
sca4_685344	4	9.78726	hkxhk	SNP
sca4_754969	4	9.90257	hkxhk	SNP
sca4_780152	4	10.0517	hkxhk	SNP
sca4_811568	4	10.4196	nnxnp	SNP
sca4_811546	4	10.4196	nnxnp	INDEL
sca4_811769	4	11.7253	hkxhk	SNP
sca4_811773	4	12.0445	hkxhk	SNP
sca4_827398	4	12.5188	nnxnp	SNP
sca4_1368137	4	12.9307	hkxhk	SNP
sca4_1482619	4	13.7753	nnxnp	SNP
sca4_1712040	4	16.4302	nnxnp	SNP
sca4_2116507	4	19.085	nnxnp	SNP
sca4_2220548	4	20.1263	hkxhk	SNP
sca4_2434418	4	21.032	nnxnp	SNP
sca4_2460210	4	21.9938	hkxhk	SNP
sca4_2602976	4	22.5354	nnxnp	SNP
sca4_2959426	4	25.1902	hkxhk	SNP
sca4_2959504	4	25.4689	nnxnp	SNP
sca4_2959524	4	25.4863	nnxnp	SNP
sca4_2959559	4	25.7653	hkxhk	SNP
sca4_3142728	4	26.2075	nnxnp	SNP
sca4_3362398	4	26.3782	nnxnp	SNP
sca4_3362420	4	26.3937	nnxnp	SNP
sca4_3393878	4	26.5616	nnxnp	SNP
sca4_3846886	4	26.6457	nnxnp	SNP
sca4_3851141	4	27.6903	nnxnp	SNP
sca4_3851137	4	27.6903	nnxnp	SNP
sca4_3851139	4	27.6903	nnxnp	INDEL
sca4_3851153	4	27.7	nnxnp	INDEL
sca4_3851156	4	27.7048	nnxnp	SNP
sca4_3851303	4	30.3596	nnxnp	INDEL
sca4_4237208	4	31.6692	nnxnp	SNP
sca4_4453644	4	34.324	nnxnp	SNP
sca4_4492674	4	36.9788	nnxnp	SNP
sca4_4492694	4	36.9788	nnxnp	SNP
sca4_4534351	4	37.0668	nnxnp	SNP
sca4_4664820	4	37.4698	hkxhk	SNP
sca4_4739095	4	37.8346	nnxnp	SNP
sca4_4739181	4	40.4895	nnxnp	SNP
sca4_6075215	4	40.5592	nnxnp	SNP
sca4_6075183	4	40.5592	nnxnp	SNP
sca4_6075208	4	40.5592	nnxnp	SNP
sca4_6324628	4	43.2141	nnxnp	SNP
sca4_6724971	4	44.0266	nnxnp	SNP
sca4_6806927	4	46.6815	nnxnp	SNP
sca4_7049678	4	49.3363	nnxnp	SNP
sca4_7049694	4	49.345	nnxnp	SNP
sca4_7049722	4	49.6389	nnxnp	SNP
sca4_7370313	4	49.8527	nnxnp	SNP
sca4_8019423	4	51.1238	nnxnp	SNP
sca4_8299990	4	53.2193	hkxhk	SNP
sca4_8301359	4	54.2904	nnxnp	SNP
sca4_8385292	4	54.5952	hkxhk	SNP
sca4_8446554	4	57.25	nnxnp	SNP
sca4_8446636	4	58.8106	nnxnp	SNP
sca4_8449171	4	61.4655	nnxnp	SNP
sca4_8449318	4	63.1774	nnxnp	SNP
sca4_8682680	4	63.4599	nnxnp	SNP
sca4_8880814	4	66.1147	nnxnp	SNP
sca4_8989554	4	68.7696	nnxnp	SNP
sca4_8997027	4	69.9264	hkxhk	SNP
sca4_8997791	4	71.145	nnxnp	SNP
sca4_9214853	4	72.2408	nnxnp	SNP
sca4_9284660	4	72.6249	nnxnp	SNP
sca4_9334790	4	72.8276	nnxnp	SNP
sca4_9382055	4	73.0057	nnxnp	SNP
sca4_9403785	4	75.6605	nnxnp	SNP
sca4_9455550	4	78.3153	nnxnp	SNP
sca4_9455587	4	78.3198	nnxnp	SNP
sca4_10054042	4	78.4061	nnxnp	SNP
sca4_10324519	4	81.0609	nnxnp	SNP
sca4_10332420	4	81.7233	nnxnp	SNP
sca4_10426765	4	82.8607	nnxnp	SNP
sca4_10518529	4	85.5155	nnxnp	SNP
sca4_10750899	4	88.1704	hkxhk	SNP
sca4_10862864	4	88.4598	hkxhk	SNP
sca4_10862874	4	88.4958	hkxhk	SNP
sca4_10863824	4	91.1506	nnxnp	SNP
sca4_10866102	4	92.039	nnxnp	SNP
sca4_11336126	4	92.8408	hkxhk	SNP
sca4_11438667	4	93.6533	nnxnp	SNP
sca4_12012993	4	93.8631	nnxnp	SNP
sca4_12133550	4	95.4598	nnxnp	SNP
sca4_12161205	4	97.1505	nnxnp	SNP
sca4_12205104	4	98.0596	hkxhk	SNP
sca4_12255583	4	100.714	nnxnp	SNP
sca4_12255596	4	101.118	nnxnp	SNP
sca4_12929723	4	102.159	nnxnp	SNP
sca4_12929718	4	102.159	nnxnp	SNP
sca4_12957182	4	102.211	nnxnp	SNP
sca4_14116766	4	104.157	nnxnp	SNP
sca4_14292412	4	106.812	nnxnp	SNP
sca4_14868795	4	109.466	hkxhk	SNP
sca4_14868803	4	109.679	nnxnp	SNP
sca4_14868830	4	109.683	nnxnp	SNP
sca4_14869082	4	109.738	nnxnp	SNP
sca4_16311965	4	109.822	nnxnp	SNP
sca4_16704374	4	109.929	nnxnp	SNP
sca4_19054919	4	109.995	nnxnp	SNP
sca4_21272577	4	110.028	nnxnp	SNP
sca4_21272584	4	110.028	nnxnp	SNP
sca4_21772397	4	110.26	nnxnp	SNP
sca4_22058733	4	110.497	nnxnp	SNP
sca4_22559310	4	110.535	nnxnp	SNP
sca4_22559351	4	110.544	nnxnp	SNP
sca4_22674308	4	111.772	nnxnp	SNP
sca4_23100933	4	112.978	nnxnp	INDEL
sca4_23197722	4	113.151	hkxhk	SNP
sca4_23612923	4	115.806	hkxhk	SNP
sca4_23625252	4	116.917	nnxnp	SNP
sca4_23625307	4	117.039	hkxhk	SNP
sca4_23625728	4	117.721	hkxhk	SNP
sca4_23634315	4	118.164	hkxhk	SNP
sca4_23640375	4	118.738	hkxhk	SNP
sca4_23640436	4	118.829	hkxhk	SNP
sca4_23691085	4	121.484	nnxnp	SNP
sca4_23911585	4	122.013	hkxhk	SNP
sca4_23912002	4	122.427	nnxnp	SNP
sca4_23963578	4	122.528	nnxnp	SNP
sca4_24242297	4	123.297	nnxnp	SNP
sca4_24755929	4	124.018	nnxnp	SNP
sca4_25033917	4	124.133	nnxnp	SNP
sca4_25357311	4	125.562	nnxnp	SNP
sca4_25370045	4	126.677	hkxhk	SNP
sca4_25399004	4	127.034	nnxnp	INDEL
sca4_25613463	4	128.565	hkxhk	SNP
sca4_25640589	4	131.22	nnxnp	SNP
sca4_25640915	4	132.747	nnxnp	SNP
sca4_25845195	4	133.477	nnxnp	SNP
sca4_25859484	4	134.321	nnxnp	SNP
sca4_26377932	4	136.976	nnxnp	SNP
sca4_26377957	4	137.033	nnxnp	SNP
sca4_26377974	4	139.688	nnxnp	SNP
sca4_26412166	4	142.343	hkxhk	SNP
sca4_26412178	4	142.594	nnxnp	SNP
sca4_26412194	4	145.249	hkxhk	SNP
sca4_26416807	4	147.904	nnxnp	SNP
sca4_27125752	4	147.975	nnxnp	INDEL
sca4_27221236	4	150.63	hkxhk	SNP
sca4_27221443	4	150.725	hkxhk	SNP
sca4_27264084	4	152.474	nnxnp	SNP
sca4_27338760	4	155.129	nnxnp	SNP
sca4_27591801	4	157.784	nnxnp	SNP
sca4_27591812	4	157.798	nnxnp	SNP
sca4_27620420	4	157.843	nnxnp	SNP
sca4_27620529	4	157.848	nnxnp	SNP
sca4_27673928	4	160.502	nnxnp	SNP
sca4_28062556	4	163.157	nnxnp	SNP
sca4_28150780	4	165.812	nnxnp	SNP
sca4_28150781	4	168.467	nnxnp	SNP
sca4_28150783	4	168.467	nnxnp	SNP
sca4_28150785	4	171.122	nnxnp	SNP
sca4_28150800	4	171.122	nnxnp	SNP
sca4_28150833	4	171.162	nnxnp	SNP
sca4_28343060	4	173.402	nnxnp	SNP
sca4_28492800	4	176.056	nnxnp	SNP
sca4_28492801	4	178.711	hkxhk	SNP
sca4_28492814	4	181.366	nnxnp	SNP
sca4_28492817	4	184.021	hkxhk	SNP
sca4_28550564	4	186.676	nnxnp	SNP
sca4_28550574	4	186.975	nnxnp	SNP
sca4_28945104	4	189.63	nnxnp	SNP
sca4_29576774	4	190.42	nnxnp	SNP
sca4_29576775	4	190.42	nnxnp	SNP
sca4_29796367	4	193.075	nnxnp	SNP
sca4_29871901	4	193.449	hkxhk	SNP
sca4_29871967	4	193.576	hkxhk	SNP
sca4_29871956	4	193.576	hkxhk	SNP
sca4_30245806	4	194.151	nnxnp	SNP
sca4_30252945	4	196.806	nnxnp	SNP
sca4_30253101	4	196.842	nnxnp	SNP
sca4_30253184	4	197.78	nnxnp	SNP
sca4_30253185	4	197.799	nnxnp	SNP
sca4_30253186	4	197.811	nnxnp	SNP
sca5_641495	5	0	nnxnp	SNP
sca5_697144	5	0.423424	hkxhk	SNP
sca5_752529	5	2.1698	nnxnp	SNP
sca5_801637	5	3.91618	hkxhk	SNP
sca5_1037654	5	4.00095	hkxhk	SNP
sca5_1125862	5	4.04073	hkxhk	SNP
sca5_1604213	5	4.09814	hkxhk	SNP
sca5_1913445	5	5.0395	nnxnp	SNP
sca5_1947747	5	6.78588	hkxhk	SNP
sca5_1947749	5	6.78892	hkxhk	SNP
sca5_1947750	5	6.81434	hkxhk	SNP
sca5_2055903	5	7.13591	nnxnp	SNP
sca5_2523469	5	8.88229	nnxnp	INDEL
sca5_2563625	5	8.95767	nnxnp	SNP
sca5_2655065	5	9.05371	nnxnp	SNP
sca5_2655657	5	10.8001	hkxhk	SNP
sca5_2655683	5	11.0055	nnxnp	SNP
sca5_2655684	5	11.2109	hkxhk	SNP
sca5_2760099	5	11.5293	nnxnp	SNP
sca5_2985869	5	11.8193	hkxhk	SNP
sca5_3737398	5	12.2877	nnxnp	SNP
sca5_3737518	5	12.5462	nnxnp	SNP
sca5_4065251	5	12.8337	hkxhk	SNP
sca5_4066066	5	12.8969	hkxhk	SNP
sca5_4066079	5	13.0901	hkxhk	SNP
sca5_4066096	5	13.2834	hkxhk	SNP
sca5_4066268	5	13.3145	hkxhk	SNP
sca5_4066284	5	13.5674	nnxnp	SNP
sca5_4066311	5	13.8353	hkxhk	SNP
sca5_4066334	5	13.8539	hkxhk	SNP
sca5_4096472	5	13.9835	hkxhk	SNP
sca5_4183842	5	14.2502	hkxhk	SNP
sca5_4937548	5	15.9966	nnxnp	SNP
sca5_4937706	5	16.485	nnxnp	SNP
sca5_5066575	5	18.2314	nnxnp	SNP
sca5_5611623	5	18.7188	nnxnp	SNP
sca5_5611760	5	18.8602	nnxnp	SNP
sca5_5611759	5	18.8602	nnxnp	SNP
sca5_5611788	5	19.0447	hkxhk	SNP
sca5_5775782	5	20.791	nnxnp	SNP
sca5_6146406	5	21.7066	nnxnp	SNP
sca5_6952697	5	23.453	nnxnp	SNP
sca5_7009190	5	24.418	nnxnp	SNP
sca5_7009193	5	24.418	nnxnp	SNP
sca5_7009312	5	25.0742	nnxnp	SNP
sca5_8708347	5	25.4242	nnxnp	SNP
sca5_8708450	5	25.5465	nnxnp	SNP
sca5_8910047	5	25.6181	nnxnp	SNP
sca5_8910053	5	25.8159	hkxhk	SNP
sca5_8910204	5	26.2778	nnxnp	SNP
sca5_9392627	5	26.3833	nnxnp	SNP
sca5_9392644	5	28.1297	nnxnp	SNP
sca5_9392656	5	29.8761	nnxnp	SNP
sca5_9392668	5	31.6225	nnxnp	SNP
sca5_9524583	5	33.3689	nnxnp	SNP
sca5_9524592	5	33.3689	nnxnp	SNP
sca5_9856006	5	33.432	nnxnp	SNP
sca5_9990296	5	35.1784	nnxnp	SNP
sca5_9990299	5	35.1784	nnxnp	SNP
sca5_9990387	5	35.4036	nnxnp	SNP
sca5_9990424	5	35.4792	nnxnp	SNP
sca5_9990662	5	37.2256	hkxhk	SNP
sca5_9990991	5	37.8083	hkxhk	SNP
sca5_10093969	5	38.436	nnxnp	SNP
sca5_10093960	5	38.436	nnxnp	INDEL
sca5_10094048	5	38.4504	nnxnp	SNP
sca5_10094036	5	38.4504	nnxnp	SNP
sca5_10204584	5	38.4935	nnxnp	SNP
sca5_10204565	5	38.4935	nnxnp	SNP
sca5_10204574	5	38.4935	nnxnp	SNP
sca5_10204588	5	38.7229	hkxhk	SNP
sca5_10451360	5	38.8163	hkxhk	SNP
sca5_10575343	5	39.0184	hkxhk	SNP
sca5_10739917	5	39.1479	hkxhk	SNP
sca5_10739899	5	39.1479	hkxhk	SNP
sca5_10849194	5	39.9753	nnxnp	SNP
sca5_10849198	5	39.9786	nnxnp	SNP
sca5_10849212	5	40.0211	nnxnp	SNP
sca5_10849213	5	40.0211	nnxnp	SNP
sca5_10849225	5	40.1672	nnxnp	SNP
sca5_10849226	5	40.3058	nnxnp	SNP
sca5_11038668	5	42.0522	hkxhk	SNP
sca5_11249088	5	42.3081	nnxnp	SNP
sca5_11249129	5	42.3111	nnxnp	SNP
sca5_11374306	5	42.3909	nnxnp	SNP
sca5_11456272	5	42.5923	nnxnp	SNP
sca5_12647635	5	42.7979	nnxnp	SNP
sca5_12647652	5	42.8066	nnxnp	SNP
sca5_12647959	5	43.1409	nnxnp	SNP
sca5_12756232	5	43.4908	nnxnp	SNP
sca5_12756241	5	43.4908	nnxnp	SNP
sca5_12758005	5	43.8773	hkxhk	SNP
sca5_12934192	5	43.9411	hkxhk	SNP
sca5_12940932	5	44.2192	nnxnp	SNP
sca5_13059881	5	44.4985	hkxhk	SNP
sca5_13059882	5	44.7252	nnxnp	SNP
sca5_13315755	5	44.9826	hkxhk	SNP
sca5_13332014	5	45.1331	nnxnp	SNP
sca5_13597731	5	46.8794	nnxnp	SNP
sca5_13598048	5	47.3726	nnxnp	INDEL
sca5_13652777	5	48.3551	hkxhk	SNP
sca5_13652762	5	48.3551	hkxhk	SNP
sca5_13652825	5	48.3759	hkxhk	SNP
sca5_13968156	5	48.598	hkxhk	SNP
sca5_13970120	5	48.9732	nnxnp	SNP
sca5_14072641	5	49.1118	nnxnp	SNP
sca5_14254950	5	49.157	nnxnp	SNP
sca5_14356139	5	49.3006	nnxnp	SNP
sca5_14800821	5	49.4276	nnxnp	SNP
sca5_14950726	5	51.174	nnxnp	SNP
sca5_15064398	5	52.9203	nnxnp	SNP
sca5_15067818	5	53.6995	nnxnp	SNP
sca5_15190131	5	55.4459	hkxhk	SNP
sca5_15190197	5	56.2581	nnxnp	SNP
sca5_15362924	5	58.0045	nnxnp	SNP
sca5_15467314	5	59.7508	nnxnp	SNP
sca5_15470537	5	60.64	hkxhk	SNP
sca5_15470540	5	61.2358	nnxnp	SNP
sca5_15470600	5	61.9597	hkxhk	SNP
sca5_15680752	5	63.706	nnxnp	SNP
sca5_15707758	5	63.7261	nnxnp	SNP
sca5_15762347	5	63.9998	nnxnp	SNP
sca5_15762411	5	64.3952	nnxnp	SNP
sca5_15762567	5	65.2136	hkxhk	SNP
sca5_15802765	5	66.0289	nnxnp	SNP
sca5_15802754	5	66.0289	nnxnp	SNP
sca5_15804223	5	66.6725	nnxnp	SNP
sca5_15988919	5	67.2829	hkxhk	SNP
sca5_16192497	5	67.7849	nnxnp	SNP
sca5_16192492	5	67.7849	nnxnp	SNP
sca5_16192491	5	67.7849	nnxnp	SNP
sca5_16192496	5	67.7849	nnxnp	SNP
sca5_16342268	5	67.9176	nnxnp	SNP
sca5_16553354	5	68.0209	nnxnp	SNP
sca5_16598157	5	68.1357	nnxnp	SNP
sca5_16651908	5	68.2017	nnxnp	SNP
sca5_16661113	5	68.2363	nnxnp	SNP
sca5_16661137	5	68.2694	nnxnp	SNP
sca5_16661273	5	68.2993	nnxnp	SNP
sca5_16666496	5	68.3832	nnxnp	SNP
sca5_16666641	5	68.4701	nnxnp	SNP
sca5_16666685	5	68.5227	nnxnp	SNP
sca5_16679879	5	68.886	nnxnp	SNP
sca5_16777228	5	69.1589	nnxnp	SNP
sca5_17453956	5	69.7989	hkxhk	SNP
sca5_17453955	5	69.7989	hkxhk	SNP
sca5_17454020	5	69.8158	hkxhk	SNP
sca5_17454022	5	69.8158	hkxhk	SNP
sca5_17454019	5	69.8158	hkxhk	SNP
sca5_17471165	5	71.5622	nnxnp	SNP
sca5_17471159	5	71.5622	nnxnp	SNP
sca5_17471163	5	71.5622	nnxnp	SNP
sca5_17694982	5	73.3085	nnxnp	SNP
sca5_17734485	5	73.3518	nnxnp	SNP
sca5_17734662	5	73.3853	nnxnp	SNP
sca5_17739458	5	73.449	nnxnp	SNP
sca5_17868307	5	74.5059	hkxhk	SNP
sca5_17880125	5	75.1667	nnxnp	SNP
sca5_17880487	5	75.2567	nnxnp	SNP
sca5_17880846	5	76.3201	hkxhk	SNP
sca5_17883690	5	77.1689	nnxnp	SNP
sca5_17883743	5	77.1689	nnxnp	SNP
sca5_17883922	5	78.9153	nnxnp	SNP
sca5_17884124	5	80.6617	nnxnp	SNP
sca5_18107839	5	82.408	nnxnp	SNP
sca5_18222294	5	82.4621	nnxnp	INDEL
sca5_18455560	5	82.5487	nnxnp	SNP
sca5_18455603	5	82.5957	nnxnp	SNP
sca5_18455787	5	82.6208	nnxnp	SNP
sca5_18455912	5	82.6537	nnxnp	SNP
sca5_18455928	5	82.6732	nnxnp	SNP
sca5_18468237	5	82.7183	nnxnp	SNP
sca5_18468169	5	82.7183	nnxnp	SNP
sca5_18486572	5	82.797	nnxnp	INDEL
sca5_18486611	5	82.8128	nnxnp	SNP
sca5_18562804	5	82.8852	nnxnp	SNP
sca5_18564177	5	82.9676	nnxnp	SNP
sca5_18600299	5	83.0597	nnxnp	SNP
sca5_18705862	5	84.806	nnxnp	INDEL
sca5_18794511	5	84.999	nnxnp	SNP
sca5_18794594	5	85.1733	hkxhk	SNP
sca5_18794615	5	85.3489	nnxnp	SNP
sca5_18853889	5	87.0953	nnxnp	SNP
sca5_18862554	5	88.8417	hkxhk	SNP
sca5_18880959	5	89.1214	nnxnp	SNP
sca5_18889886	5	90.8678	nnxnp	SNP
sca5_19309093	5	92.6142	nnxnp	SNP
sca5_19309108	5	92.6204	nnxnp	SNP
sca5_19385738	5	92.6941	nnxnp	SNP
sca5_19385760	5	92.7044	nnxnp	SNP
sca5_19479295	5	92.7472	nnxnp	SNP
sca5_19479292	5	92.7472	nnxnp	SNP
sca5_19521557	5	92.8152	nnxnp	SNP
sca5_19521590	5	94.5616	nnxnp	INDEL
sca5_20083073	5	96.308	nnxnp	SNP
sca5_20450385	5	98.0544	nnxnp	SNP
sca5_20450748	5	99.8008	nnxnp	SNP
sca5_20521580	5	101.547	hkxhk	SNP
sca5_20657196	5	103.294	nnxnp	SNP
sca5_20657221	5	103.294	nnxnp	SNP
sca5_20657222	5	103.294	nnxnp	SNP
sca5_20695721	5	103.353	nnxnp	SNP
sca5_20831384	5	105.1	nnxnp	SNP
sca5_21033035	5	106.846	hkxhk	SNP
sca5_21033065	5	108.592	nnxnp	SNP
sca5_21129779	5	110.339	hkxhk	INDEL
sca5_21129800	5	110.559	nnxnp	SNP
sca5_21218498	5	110.671	nnxnp	SNP
sca5_21422262	5	112.417	nnxnp	SNP
sca5_21422281	5	114.164	nnxnp	SNP
sca5_21556223	5	114.379	hkxhk	SNP
sca5_21584047	5	114.432	hkxhk	SNP
sca5_21584088	5	114.435	hkxhk	SNP
sca5_21698011	5	114.86	nnxnp	SNP
sca5_21811180	5	116.606	nnxnp	SNP
sca5_22051809	5	118.353	hkxhk	SNP
sca5_22051789	5	118.353	hkxhk	SNP
sca5_22138257	5	118.428	hkxhk	SNP
sca5_22312618	5	118.682	nnxnp	SNP
sca5_22312667	5	118.796	nnxnp	SNP
sca5_22365030	5	120.543	nnxnp	SNP
sca5_22365111	5	120.635	nnxnp	SNP
sca5_23139925	5	122.381	nnxnp	SNP
sca5_23139964	5	123.322	nnxnp	SNP
sca5_23139982	5	125.068	nnxnp	SNP
sca5_23259425	5	125.742	nnxnp	SNP
sca5_23542498	5	127.488	nnxnp	SNP
sca5_23592991	5	127.591	nnxnp	SNP
sca5_23593201	5	128.654	nnxnp	SNP
sca5_23593204	5	130.109	nnxnp	SNP
sca5_23617750	5	131.855	nnxnp	SNP
sca5_23618206	5	133.601	nnxnp	SNP
sca5_23623348	5	133.745	nnxnp	SNP
sca5_23640891	5	135.491	nnxnp	SNP
sca5_23641073	5	135.856	nnxnp	SNP
sca5_23641123	5	136.403	nnxnp	SNP
sca5_23757326	5	138.15	nnxnp	SNP
sca5_23757341	5	139.175	nnxnp	SNP
sca5_23757346	5	139.21	nnxnp	SNP
sca5_23757347	5	139.24	hkxhk	SNP
sca5_23757610	5	139.396	hkxhk	SNP
sca5_24642855	5	139.594	hkxhk	SNP
sca5_24829809	5	141.341	nnxnp	SNP
sca5_25454228	5	143.087	nnxnp	SNP
sca5_25454233	5	143.103	nnxnp	SNP
sca5_25454250	5	143.143	nnxnp	SNP
sca5_25454274	5	143.188	nnxnp	SNP
sca5_25454335	5	143.256	nnxnp	SNP
sca5_25454361	5	143.284	nnxnp	SNP
sca5_25454364	5	143.284	nnxnp	SNP
sca5_25454373	5	143.284	nnxnp	SNP
sca5_25454378	5	143.303	nnxnp	SNP
sca5_25454548	5	143.424	hkxhk	INDEL
sca5_25454884	5	143.632	nnxnp	SNP
sca5_25454885	5	143.632	nnxnp	SNP
sca5_25454886	5	143.632	nnxnp	INDEL
sca5_25454917	5	143.664	nnxnp	SNP
sca5_25454915	5	143.664	nnxnp	SNP
sca5_25460300	5	143.973	nnxnp	SNP
sca5_25615798	5	145.042	hkxhk	SNP
sca5_25694208	5	145.187	nnxnp	SNP
sca5_26395202	5	146.934	nnxnp	SNP
sca5_26398641	5	147.273	nnxnp	SNP
sca5_26514170	5	148.128	nnxnp	SNP
sca5_26577598	5	149.42	nnxnp	INDEL
sca5_26577607	5	151.166	nnxnp	SNP
sca5_26588972	5	151.261	nnxnp	SNP
sca5_26692495	5	151.997	hkxhk	SNP
sca5_26750936	5	152.202	nnxnp	SNP
sca5_27140097	5	152.392	hkxhk	SNP
sca5_27140144	5	152.603	nnxnp	SNP
sca5_27174081	5	152.902	nnxnp	SNP
sca5_27174090	5	152.913	nnxnp	SNP
sca5_27264215	5	153.132	nnxnp	SNP
sca5_27726625	5	154.879	nnxnp	SNP
sca5_28405650	5	156.625	nnxnp	SNP
sca5_28709524	5	156.875	nnxnp	INDEL
sca5_28833244	5	156.929	nnxnp	SNP
sca5_28860840	5	157.29	hkxhk	SNP
sca5_29087961	5	157.665	nnxnp	SNP
sca6_23738	6	0	hkxhk	SNP
sca6_25133	6	1.37687	nnxnp	SNP
sca6_51585	6	2.06067	nnxnp	SNP
sca6_54980	6	3.83286	nnxnp	SNP
sca6_54982	6	3.8548	nnxnp	SNP
sca6_54986	6	3.8762	nnxnp	SNP
sca6_55001	6	3.91428	nnxnp	SNP
sca6_55718	6	4.98013	nnxnp	SNP
sca6_57056	6	5.98851	nnxnp	SNP
sca6_74153	6	7.7607	nnxnp	INDEL
sca6_302571	6	9.5329	nnxnp	SNP
sca6_302604	6	9.53582	nnxnp	INDEL
sca6_321606	6	9.61584	nnxnp	INDEL
sca6_556223	6	9.70772	nnxnp	SNP
sca6_607636	6	9.77443	nnxnp	SNP
sca6_812880	6	9.89917	nnxnp	SNP
sca6_918984	6	9.99827	nnxnp	SNP
sca6_990544	6	10.1272	nnxnp	SNP
sca6_990642	6	10.2097	nnxnp	SNP
sca6_1458040	6	11.9819	nnxnp	SNP
sca6_1634351	6	13.7541	nnxnp	SNP
sca6_1762180	6	13.9974	nnxnp	SNP
sca6_1762271	6	14.1018	nnxnp	SNP
sca6_1785584	6	14.1839	nnxnp	SNP
sca6_1849971	6	14.2987	nnxnp	INDEL
sca6_1993872	6	14.373	nnxnp	SNP
sca6_2429263	6	15.8038	hkxhk	INDEL
sca6_2504302	6	17.0312	nnxnp	SNP
sca6_2504386	6	17.0343	nnxnp	INDEL
sca6_2775332	6	17.8201	nnxnp	SNP
sca6_2775349	6	17.8232	nnxnp	SNP
sca6_2775366	6	17.8402	nnxnp	SNP
sca6_2933350	6	18.8441	nnxnp	SNP
sca6_2933356	6	18.8471	nnxnp	SNP
sca6_2940089	6	19.098	hkxhk	SNP
sca6_2940088	6	19.098	hkxhk	SNP
sca6_3034799	6	19.2732	nnxnp	SNP
sca6_3035103	6	19.3188	nnxnp	SNP
sca6_3194954	6	19.4344	nnxnp	SNP
sca6_3194987	6	19.4807	nnxnp	SNP
sca6_3194989	6	19.4836	nnxnp	SNP
sca6_3195026	6	19.5425	nnxnp	SNP
sca6_3285664	6	19.8016	hkxhk	SNP
sca6_3285686	6	20.0084	nnxnp	SNP
sca6_3285684	6	20.0084	nnxnp	SNP
sca6_3285703	6	20.2152	hkxhk	SNP
sca6_3285725	6	20.422	nnxnp	SNP
sca6_3285864	6	20.4811	nnxnp	SNP
sca6_3285879	6	20.4913	nnxnp	SNP
sca6_3498207	6	22.2635	nnxnp	SNP
sca6_3540084	6	22.9721	nnxnp	SNP
sca6_3540108	6	24.7443	nnxnp	SNP
sca6_4249223	6	26.5165	nnxnp	SNP
sca6_4379117	6	26.6093	nnxnp	SNP
sca6_4561891	6	28.3814	nnxnp	SNP
sca6_4665681	6	30.1536	nnxnp	SNP
sca6_4665696	6	31.9258	hkxhk	SNP
sca6_4665724	6	33.698	nnxnp	SNP
sca6_4665773	6	33.8957	hkxhk	INDEL
sca6_5244486	6	34.7898	nnxnp	INDEL
sca6_5356978	6	36.562	hkxhk	SNP
sca6_5388181	6	38.3342	nnxnp	SNP
sca6_5388182	6	38.3342	nnxnp	SNP
sca6_5618096	6	40.1064	hkxhk	SNP
sca6_5637637	6	41.8786	nnxnp	SNP
sca6_5637650	6	41.8842	nnxnp	SNP
sca6_5637686	6	41.8901	nnxnp	SNP
sca6_5676359	6	43.6622	nnxnp	SNP
sca6_5765193	6	43.9447	nnxnp	SNP
sca6_6156425	6	44.4345	hkxhk	SNP
sca6_6209531	6	44.7693	hkxhk	SNP
sca6_6209539	6	44.7892	nnxnp	SNP
sca6_6740740	6	45.0656	nnxnp	SNP
sca6_6844366	6	45.1686	nnxnp	INDEL
sca6_7051602	6	45.2403	nnxnp	SNP
sca6_7451499	6	45.6783	hkxhk	SNP
sca6_7451607	6	45.9858	nnxnp	SNP
sca6_7519984	6	46.049	nnxnp	SNP
sca6_7656219	6	46.7133	nnxnp	SNP
sca6_7733553	6	47.7768	nnxnp	SNP
sca6_7766302	6	48.0258	nnxnp	SNP
sca6_7792932	6	48.453	nnxnp	SNP
sca6_8426193	6	49.2542	nnxnp	SNP
sca6_8426903	6	51.0263	hkxhk	SNP
sca6_8442494	6	52.7985	nnxnp	SNP
sca6_8451826	6	52.8198	nnxnp	SNP
sca6_8471984	6	52.9545	nnxnp	SNP
sca6_8471995	6	52.9618	nnxnp	INDEL
sca6_8486541	6	54.7339	nnxnp	SNP
sca6_8830729	6	56.5061	nnxnp	SNP
sca6_8830824	6	57.0336	nnxnp	SNP
sca6_8945244	6	58.0035	nnxnp	SNP
sca6_9193920	6	58.0335	nnxnp	SNP
sca6_9314201	6	58.1491	nnxnp	SNP
sca6_9732730	6	58.2464	nnxnp	SNP
sca6_9767036	6	60.0186	hkxhk	SNP
sca6_9791078	6	61.7908	nnxnp	SNP
sca6_9791210	6	63.563	nnxnp	SNP
sca6_9844229	6	65.3352	hkxhk	INDEL
sca6_9844236	6	65.5298	nnxnp	SNP
sca6_10073129	6	65.5697	nnxnp	SNP
sca6_10073149	6	65.5697	nnxnp	SNP
sca6_10073131	6	65.5697	nnxnp	SNP
sca6_10492598	6	65.6125	nnxnp	SNP
sca6_10869930	6	65.6589	nnxnp	SNP
sca6_12226669	6	65.806	nnxnp	SNP
sca6_12382822	6	67.5782	nnxnp	SNP
sca6_12957158	6	69.3504	nnxnp	SNP
sca6_13016309	6	70.019	hkxhk	SNP
sca6_13016855	6	71.7912	nnxnp	SNP
sca6_13016985	6	72.1778	hkxhk	SNP
sca6_13783029	6	73.95	nnxnp	SNP
sca6_13952898	6	74.1558	hkxhk	SNP
sca6_14644239	6	74.5644	hkxhk	SNP
sca6_14644278	6	76.3366	nnxnp	SNP
sca6_14644332	6	78.1087	nnxnp	SNP
sca6_15849411	6	79.5159	nnxnp	SNP
sca6_16190414	6	80.0866	nnxnp	SNP
sca6_16371080	6	81.8588	nnxnp	SNP
sca6_16413187	6	83.631	hkxhk	SNP
sca6_16521909	6	85.4032	nnxnp	SNP
sca6_16535585	6	85.7662	nnxnp	SNP
sca6_16786251	6	86.6604	nnxnp	SNP
sca6_16786275	6	87.0765	nnxnp	SNP
sca6_16786356	6	87.1489	nnxnp	SNP
sca6_16786368	6	87.613	nnxnp	SNP
sca6_16788258	6	89.3852	nnxnp	SNP
sca6_16788636	6	89.7676	hkxhk	SNP
sca6_16935085	6	91.5398	nnxnp	SNP
sca6_17079292	6	91.6742	nnxnp	SNP
sca6_17419334	6	91.7786	nnxnp	SNP
sca6_17654201	6	91.9411	hkxhk	SNP
sca6_17654246	6	92.0969	nnxnp	SNP
sca6_17871197	6	92.7838	nnxnp	SNP
sca6_18313391	6	93.4387	nnxnp	SNP
sca6_18372772	6	93.4948	nnxnp	SNP
sca6_18372775	6	94.9985	hkxhk	SNP
sca6_18372782	6	96.5022	nnxnp	SNP
sca6_18827251	6	98.2743	nnxnp	SNP
sca6_18878705	6	100.047	nnxnp	SNP
sca6_19105259	6	100.047	nnxnp	SNP
sca6_19677121	6	100.053	nnxnp	SNP
sca6_19677149	6	100.057	nnxnp	INDEL
sca6_19807481	6	101.829	nnxnp	SNP
sca6_19807562	6	102.34	hkxhk	SNP
sca6_19807730	6	102.505	nnxnp	SNP
sca6_20030415	6	102.984	nnxnp	SNP
sca6_20157125	6	104.756	nnxnp	SNP
sca6_20157274	6	104.867	nnxnp	SNP
sca6_20586552	6	105.035	nnxnp	SNP
sca6_20586756	6	106.807	nnxnp	SNP
sca6_21161989	6	108.579	nnxnp	INDEL
sca6_21698716	6	110.352	nnxnp	SNP
sca6_21893207	6	110.738	nnxnp	SNP
sca6_22052351	6	112.511	nnxnp	SNP
sca6_22122408	6	114.283	nnxnp	SNP
sca6_22163681	6	116.055	nnxnp	SNP
sca6_22385401	6	117.827	nnxnp	SNP
sca6_22710453	6	118.041	nnxnp	SNP
sca6_22764401	6	118.167	nnxnp	SNP
sca6_23104148	6	118.286	nnxnp	SNP
sca6_23109244	6	118.405	nnxnp	SNP
sca6_23424270	6	118.536	nnxnp	SNP
sca6_23899912	6	118.693	nnxnp	SNP
sca6_24356148	6	118.838	nnxnp	SNP
sca6_24410234	6	118.914	nnxnp	SNP
sca6_24483227	6	120.687	hkxhk	SNP
sca6_24483458	6	121.015	hkxhk	SNP
sca6_24483493	6	121.14	hkxhk	SNP
sca6_24483544	6	121.218	hkxhk	SNP
sca6_24526451	6	121.344	hkxhk	SNP
sca6_24650426	6	121.461	nnxnp	SNP
sca6_24881836	6	121.809	nnxnp	SNP
sca6_24881992	6	121.809	nnxnp	SNP
sca6_24881837	6	121.809	nnxnp	SNP
sca6_25499546	6	123.581	nnxnp	SNP
sca6_25522018	6	125.353	nnxnp	SNP
sca7_260485	7	0	nnxnp	INDEL
sca7_260478	7	0	nnxnp	SNP
sca7_260530	7	0.0206057	nnxnp	INDEL
sca7_260633	7	2.38903	nnxnp	INDEL
sca7_330627	7	4.75746	nnxnp	SNP
sca7_491750	7	7.12589	nnxnp	SNP
sca7_744165	7	8.37722	nnxnp	SNP
sca7_749763	7	8.44284	nnxnp	INDEL
sca7_750355	7	10.8113	hkxhk	SNP
sca7_1191488	7	13.1797	nnxnp	SNP
sca7_1367916	7	15.5481	hkxhk	SNP
sca7_1450040	7	16.7869	nnxnp	INDEL
sca7_1450112	7	16.9386	nnxnp	SNP
sca7_1450277	7	17.3511	nnxnp	SNP
sca7_1459687	7	18.1351	nnxnp	SNP
sca7_1475852	7	19.3006	nnxnp	SNP
sca7_1525795	7	21.669	hkxhk	SNP
sca7_1565272	7	21.7226	hkxhk	SNP
sca7_1854220	7	24.0911	nnxnp	SNP
sca7_2198640	7	24.1687	nnxnp	SNP
sca7_2198673	7	24.1687	nnxnp	INDEL
sca7_2684452	7	24.3504	nnxnp	SNP
sca7_3850901	7	24.6483	nnxnp	SNP
sca7_3965312	7	27.0168	nnxnp	SNP
sca7_4195538	7	29.3852	nnxnp	SNP
sca7_5185933	7	31.7536	hkxhk	SNP
sca7_5185935	7	31.8987	nnxnp	SNP
sca7_5253297	7	32.6944	nnxnp	SNP
sca7_5852091	7	33.5896	nnxnp	SNP
sca7_5852188	7	33.5934	nnxnp	SNP
sca7_5852190	7	33.8752	hkxhk	SNP
sca7_5869404	7	34.5736	hkxhk	SNP
sca7_5869421	7	34.5977	hkxhk	SNP
sca7_5869767	7	36.9661	nnxnp	SNP
sca7_5869768	7	36.9661	nnxnp	INDEL
sca7_5869900	7	39.3345	nnxnp	SNP
sca7_5869928	7	41.703	nnxnp	SNP
sca7_5869939	7	41.7072	nnxnp	SNP
sca7_5870131	7	44.0756	hkxhk	SNP
sca7_6451582	7	46.444	nnxnp	SNP
sca7_6559589	7	46.8701	nnxnp	SNP
sca7_6562165	7	49.2386	nnxnp	INDEL
sca7_6573107	7	51.607	hkxhk	SNP
sca7_6686019	7	51.8577	nnxnp	SNP
sca7_6686035	7	51.9031	nnxnp	SNP
sca7_6686267	7	54.2715	nnxnp	SNP
sca7_7494418	7	56.6399	nnxnp	SNP
sca7_8043994	7	59.0084	nnxnp	SNP
sca7_8069652	7	60.0504	nnxnp	SNP
sca7_8097756	7	62.4189	hkxhk	SNP
sca7_8822586	7	64.7873	nnxnp	SNP
sca7_8822589	7	67.1557	nnxnp	SNP
sca7_8822608	7	69.5241	nnxnp	INDEL
sca7_9001842	7	71.2676	hkxhk	SNP
sca7_9287604	7	73.636	nnxnp	SNP
sca7_9524133	7	76.0045	nnxnp	SNP
sca7_9673975	7	77.0842	nnxnp	SNP
sca7_9807262	7	79.4526	hkxhk	SNP
sca7_9807313	7	79.4526	hkxhk	SNP
sca7_10172291	7	79.9882	hkxhk	SNP
sca7_10401051	7	82.3567	nnxnp	SNP
sca7_10826885	7	82.7336	nnxnp	SNP
sca7_10972144	7	83.2251	nnxnp	SNP
sca7_11588312	7	85.5935	nnxnp	SNP
sca7_12147623	7	85.8979	hkxhk	SNP
sca7_12396922	7	86.5727	nnxnp	SNP
sca7_12437367	7	87.268	hkxhk	SNP
sca7_12866176	7	87.5742	hkxhk	SNP
sca7_13214124	7	89.9426	nnxnp	INDEL
sca7_13253056	7	90.701	nnxnp	SNP
sca7_13253061	7	90.9055	nnxnp	SNP
sca7_13253101	7	91.1982	nnxnp	SNP
sca7_13434393	7	93.5667	nnxnp	SNP
sca7_13499616	7	94.4986	nnxnp	SNP
sca7_13626216	7	94.8054	nnxnp	INDEL
sca7_14360924	7	97.1738	nnxnp	SNP
sca7_14671927	7	99.5422	nnxnp	SNP
sca7_15173888	7	101.911	nnxnp	SNP
sca7_15878422	7	102.342	nnxnp	SNP
sca7_16041174	7	103.237	nnxnp	SNP
sca7_16041180	7	103.246	nnxnp	SNP
sca7_16041265	7	103.371	nnxnp	SNP
sca7_16041556	7	104.204	nnxnp	SNP
sca7_16066533	7	105.682	hkxhk	SNP
sca7_16066777	7	106.54	nnxnp	SNP
sca7_16338247	7	108.908	nnxnp	SNP
sca7_16338373	7	110.849	nnxnp	SNP
sca7_16338442	7	111.215	hkxhk	SNP
sca7_16351430	7	112.007	hkxhk	SNP
sca7_16638458	7	113.495	nnxnp	SNP
sca7_17161726	7	115.864	nnxnp	SNP
sca7_17375927	7	118.232	nnxnp	SNP
sca7_17375941	7	120.601	nnxnp	SNP
sca7_17375953	7	122.969	nnxnp	SNP
sca7_17416045	7	125.338	hkxhk	SNP
sca7_18125957	7	127.706	nnxnp	SNP
sca7_18270518	7	130.074	nnxnp	SNP
sca7_18270591	7	132.443	nnxnp	SNP
sca7_18270716	7	132.518	nnxnp	SNP
sca7_18271049	7	133.249	nnxnp	SNP
sca7_18788154	7	135.617	nnxnp	SNP
sca7_19136013	7	137.985	nnxnp	SNP
sca7_19485994	7	138.293	nnxnp	SNP
sca7_19485957	7	138.293	nnxnp	SNP
sca7_19485998	7	138.297	nnxnp	INDEL
sca7_19867118	7	140.665	nnxnp	SNP
sca7_20215209	7	143.033	hkxhk	SNP
sca7_21197545	7	143.887	nnxnp	SNP
sca7_21197966	7	146.256	nnxnp	SNP
sca7_21580755	7	148.624	nnxnp	SNP
sca7_21599437	7	150.993	nnxnp	SNP
sca7_21599632	7	151.083	nnxnp	SNP
sca7_21818573	7	151.891	nnxnp	SNP
sca7_21818580	7	152.115	hkxhk	SNP
sca7_21885141	7	154.484	nnxnp	SNP
sca7_22029903	7	155.085	nnxnp	SNP
sca7_22730346	7	157.454	hkxhk	SNP
sca7_22935584	7	157.784	nnxnp	SNP
sca7_22935920	7	157.788	nnxnp	SNP
sca7_22935929	7	158.086	hkxhk	SNP
sca7_23206612	7	158.398	nnxnp	SNP
sca7_23339858	7	158.696	hkxhk	SNP
sca7_23422501	7	159.036	nnxnp	SNP
sca7_23422519	7	159.317	hkxhk	SNP
sca7_23564968	7	159.633	nnxnp	SNP
sca7_23566997	7	159.959	hkxhk	SNP
sca7_23566978	7	159.959	hkxhk	INDEL
sca7_23654494	7	162.327	nnxnp	SNP
sca7_23654505	7	162.347	nnxnp	SNP
sca7_23763246	7	164.098	nnxnp	SNP
sca7_23872089	7	166.467	nnxnp	SNP
sca7_23977337	7	168.835	hkxhk	SNP
sca7_24327422	7	168.951	hkxhk	SNP
sca7_24409810	7	171.32	nnxnp	INDEL
sca7_24409823	7	171.32	nnxnp	SNP
sca7_24409842	7	171.32	nnxnp	SNP
sca7_24412401	7	171.461	nnxnp	SNP
sca7_24415713	7	171.645	nnxnp	SNP
sca7_24695451	7	172.078	nnxnp	SNP
sca7_24695480	7	172.155	nnxnp	SNP
sca7_24695530	7	172.196	nnxnp	SNP
sca7_24745834	7	174.564	hkxhk	SNP
sca7_24745927	7	176.933	nnxnp	SNP
sca7_24746028	7	179.301	hkxhk	SNP
sca7_24871364	7	181.669	nnxnp	SNP
sca7_25085632	7	181.815	nnxnp	INDEL
sca7_25109491	7	184.183	hkxhk	SNP
sca7_25109631	7	184.472	nnxnp	SNP
sca7_25292691	7	186.84	hkxhk	SNP
sca8_28320	8	0	nnxnp	SNP
sca8_28341	8	0.00994802	nnxnp	SNP
sca8_789469	8	0.711914	nnxnp	SNP
sca8_789682	8	3.54031	hkxhk	SNP
sca8_918669	8	4.22836	nnxnp	SNP
sca8_919283	8	7.05675	nnxnp	SNP
sca8_919410	8	7.21966	nnxnp	SNP
sca8_1264009	8	10.0481	hkxhk	SNP
sca8_1374864	8	10.2219	hkxhk	SNP
sca8_1434449	8	13.0503	nnxnp	SNP
sca8_1434522	8	13.06	nnxnp	SNP
sca8_1558835	8	15.8884	hkxhk	SNP
sca8_1558809	8	15.8884	hkxhk	SNP
sca8_1656743	8	18.7168	nnxnp	SNP
sca8_2075274	8	21.5452	hkxhk	SNP
sca8_2395850	8	24.3736	nnxnp	SNP
sca8_2427528	8	25.6891	nnxnp	SNP
sca8_2427525	8	25.6891	nnxnp	SNP
sca8_2430969	8	28.5174	nnxnp	SNP
sca8_2707417	8	31.3458	nnxnp	SNP
sca8_2707426	8	34.1742	nnxnp	SNP
sca8_2951917	8	35.5452	nnxnp	SNP
sca8_2951968	8	35.5654	nnxnp	SNP
sca8_2951969	8	35.827	hkxhk	SNP
sca8_2952214	8	36.4021	nnxnp	SNP
sca8_2952496	8	39.2305	nnxnp	SNP
sca8_3764959	8	42.0589	nnxnp	SNP
sca8_3770682	8	44.8873	hkxhk	SNP
sca8_3877766	8	45.928	nnxnp	SNP
sca8_3877783	8	45.948	nnxnp	SNP
sca8_4351909	8	48.7764	hkxhk	SNP
sca8_4387426	8	49.0449	hkxhk	SNP
sca8_4901453	8	49.1476	hkxhk	SNP
sca8_4914347	8	49.2613	hkxhk	SNP
sca8_5371447	8	49.9335	hkxhk	SNP
sca8_5820858	8	51.4964	nnxnp	SNP
sca8_6249035	8	54.3248	nnxnp	INDEL
sca8_6612922	8	55.9376	nnxnp	SNP
sca8_6614056	8	57.2594	hkxhk	INDEL
sca8_6673742	8	58.011	hkxhk	SNP
sca8_7522692	8	58.8129	nnxnp	SNP
sca8_7615890	8	60.9724	hkxhk	SNP
sca8_7947299	8	62.4724	nnxnp	SNP
sca8_7947278	8	62.4724	nnxnp	SNP
sca8_8188905	8	63.9328	hkxhk	SNP
sca8_8188910	8	64.3546	nnxnp	SNP
sca8_8188907	8	64.3546	nnxnp	SNP
sca8_8421196	8	64.8892	hkxhk	SNP
sca8_10036816	8	66.0512	nnxnp	SNP
sca8_10437643	8	68.8795	nnxnp	SNP
sca8_11595917	8	69.2523	nnxnp	SNP
sca8_11595858	8	69.2523	nnxnp	SNP
sca8_12388875	8	72.0807	nnxnp	SNP
sca8_12716645	8	72.9384	nnxnp	INDEL
sca8_12716678	8	73.5477	nnxnp	SNP
sca8_12716685	8	73.6245	nnxnp	SNP
sca8_12716747	8	74.4571	nnxnp	SNP
sca8_12719581	8	77.2855	nnxnp	SNP
sca8_12766239	8	77.6803	nnxnp	SNP
sca8_12780355	8	77.7137	nnxnp	SNP
sca8_12780372	8	80.5421	nnxnp	SNP
sca8_13329743	8	82.7248	nnxnp	SNP
sca8_13529132	8	85.5532	nnxnp	SNP
sca8_13529203	8	85.8815	nnxnp	SNP
sca8_13532933	8	88.7099	hkxhk	SNP
sca8_13536227	8	91.5382	nnxnp	SNP
sca8_13536444	8	94.3666	nnxnp	SNP
sca8_13536494	8	94.7493	nnxnp	SNP
sca8_15931387	8	95.6561	nnxnp	SNP
sca8_16441777	8	97.4084	nnxnp	SNP
sca8_17185916	8	98.4249	nnxnp	SNP
sca8_17283395	8	99.0186	nnxnp	SNP
sca8_17283689	8	101.847	nnxnp	INDEL
sca8_17350124	8	103.774	nnxnp	SNP
sca8_17598295	8	103.872	nnxnp	SNP
sca8_18386971	8	104.456	hkxhk	SNP
sca8_18664908	8	105.547	nnxnp	SNP
sca8_18664929	8	105.547	nnxnp	SNP
sca8_18948375	8	107.619	hkxhk	SNP
sca8_19056763	8	108.115	hkxhk	SNP
sca8_19104535	8	108.645	hkxhk	SNP
sca8_19169281	8	109.18	nnxnp	SNP
sca8_19169285	8	109.18	nnxnp	SNP
sca8_19336868	8	109.26	nnxnp	INDEL
sca8_19562531	8	109.531	nnxnp	SNP
sca8_19681724	8	112.359	hkxhk	SNP
sca8_19681736	8	112.359	hkxhk	SNP
sca8_19696615	8	113.68	hkxhk	SNP
sca8_19698096	8	116.508	nnxnp	SNP
sca8_19796914	8	119.337	nnxnp	SNP
sca8_19814145	8	122.165	nnxnp	SNP
sca8_19814151	8	122.272	nnxnp	SNP
sca8_19890198	8	123.744	nnxnp	SNP
sca8_20112303	8	125.146	nnxnp	SNP
sca8_20280411	8	127.974	hkxhk	SNP
sca8_20280425	8	127.998	hkxhk	SNP
sca8_20280458	8	128.013	hkxhk	INDEL
sca8_20280452	8	128.013	hkxhk	SNP
sca8_20436244	8	130.841	nnxnp	SNP
sca8_20436246	8	133.669	hkxhk	SNP
sca8_20436979	8	136.498	nnxnp	SNP
sca8_20864527	8	136.568	nnxnp	SNP
sca8_20864561	8	136.651	nnxnp	SNP
sca8_20872370	8	137.933	nnxnp	SNP
sca8_20967492	8	140.762	hkxhk	SNP
sca8_21179220	8	143.59	nnxnp	SNP
sca8_21460340	8	146.418	hkxhk	SNP
sca8_21474666	8	149.247	nnxnp	SNP
sca8_21569155	8	152.075	nnxnp	SNP
sca8_21569278	8	152.312	nnxnp	SNP
sca8_21677675	8	153.213	hkxhk	SNP
sca8_21677697	8	153.232	hkxhk	SNP
sca8_21710439	8	153.346	hkxhk	SNP
sca8_21939256	8	154.411	nnxnp	SNP
sca8_22338930	8	157.239	nnxnp	SNP
sca8_22368622	8	160.068	nnxnp	SNP
sca8_23166041	8	160.81	hkxhk	SNP
sca8_23200385	8	160.942	hkxhk	SNP
sca8_23611625	8	161.03	hkxhk	SNP
sca8_23669719	8	161.099	hkxhk	INDEL
sca8_24094677	8	163.928	nnxnp	SNP
sca8_24220396	8	166.756	nnxnp	SNP
sca8_24354304	8	167.443	hkxhk	SNP
sca8_24356739	8	168.056	nnxnp	SNP
sca8_24356742	8	168.346	hkxhk	SNP
sca9_262174	9	0	nnxnp	SNP
sca9_262223	9	0.734732	hkxhk	SNP
sca9_470423	9	1.96377	nnxnp	SNP
sca9_598813	9	2.07562	nnxnp	SNP
sca9_602781	9	2.48244	nnxnp	SNP
sca9_602791	9	2.48755	nnxnp	SNP
sca9_1263695	9	4.55345	hkxhk	SNP
sca9_1605657	9	6.61934	nnxnp	SNP
sca9_1660931	9	8.68524	hkxhk	SNP
sca9_1876410	9	10.7511	nnxnp	SNP
sca9_1922164	9	12.817	nnxnp	SNP
sca9_1936673	9	13.7694	nnxnp	SNP
sca9_2215679	9	15.8353	hkxhk	SNP
sca9_2358067	9	16.0801	nnxnp	SNP
sca9_2358001	9	16.0801	nnxnp	SNP
sca9_2358075	9	16.2284	hkxhk	SNP
sca9_2358081	9	16.2284	hkxhk	SNP
sca9_2502998	9	16.4588	nnxnp	SNP
sca9_2509118	9	16.5374	nnxnp	SNP
sca9_2695488	9	16.6506	nnxnp	SNP
sca9_2695545	9	16.7611	nnxnp	SNP
sca9_2695700	9	18.827	nnxnp	SNP
sca9_2695765	9	20.8929	nnxnp	SNP
sca9_2696013	9	22.9588	nnxnp	SNP
sca9_2696728	9	24.0689	hkxhk	SNP
sca9_2895518	9	26.1348	nnxnp	SNP
sca9_2961839	9	28.2007	nnxnp	SNP
sca9_2961959	9	29.0146	nnxnp	SNP
sca9_2962385	9	29.6615	nnxnp	SNP
sca9_2962388	9	29.6684	nnxnp	SNP
sca9_2962457	9	30.5423	nnxnp	SNP
sca9_3365267	9	32.6082	nnxnp	SNP
sca9_4013048	9	33.2884	nnxnp	SNP
sca9_4013247	9	33.9106	nnxnp	SNP
sca9_4013275	9	35.9765	nnxnp	SNP
sca9_4013280	9	35.9765	nnxnp	SNP
sca9_4013296	9	36.2305	nnxnp	SNP
sca9_4013392	9	36.5903	nnxnp	SNP
sca9_4013398	9	36.6128	nnxnp	SNP
sca9_4013425	9	36.6918	nnxnp	SNP
sca9_4035347	9	38.7577	nnxnp	SNP
sca9_4035374	9	38.9085	nnxnp	SNP
sca9_4035415	9	39.1046	nnxnp	SNP
sca9_4035495	9	39.2099	nnxnp	SNP
sca9_4035569	9	39.4039	nnxnp	SNP
sca9_4035579	9	39.4583	nnxnp	SNP
sca9_4035793	9	39.938	nnxnp	SNP
sca9_4035959	9	40.7015	nnxnp	SNP
sca9_4036002	9	40.8133	nnxnp	SNP
sca9_4036010	9	40.838	nnxnp	SNP
sca9_4036019	9	41.409	nnxnp	SNP
sca9_4036020	9	42.1498	nnxnp	SNP
sca9_4036028	9	42.1636	nnxnp	SNP
sca9_4036432	9	42.6757	nnxnp	SNP
sca9_4036636	9	43.0176	nnxnp	SNP
sca9_4036656	9	43.1512	nnxnp	SNP
sca9_4036661	9	43.2076	nnxnp	SNP
sca9_4203700	9	43.624	hkxhk	SNP
sca9_4226952	9	44.2283	hkxhk	SNP
sca9_4226986	9	44.3288	hkxhk	SNP
sca9_4230408	9	46.3947	nnxnp	SNP
sca9_4233155	9	47.0181	hkxhk	SNP
sca9_4248410	9	47.6953	nnxnp	SNP
sca9_4270313	9	48.4084	hkxhk	SNP
sca9_4270357	9	48.9913	hkxhk	SNP
sca9_4273094	9	50.2258	nnxnp	SNP
sca9_4299043	9	50.3783	nnxnp	SNP
sca9_4299324	9	52.4442	nnxnp	SNP
sca9_4304494	9	53.1188	nnxnp	SNP
sca9_4307491	9	55.1847	nnxnp	SNP
sca9_4307497	9	55.1923	nnxnp	SNP
sca9_4336821	9	57.2582	nnxnp	SNP
sca9_4336869	9	57.2582	nnxnp	SNP
sca9_4336836	9	57.2582	nnxnp	SNP
sca9_4342410	9	57.295	nnxnp	SNP
sca9_4342572	9	57.6602	nnxnp	SNP
sca9_4360096	9	58.0363	nnxnp	SNP
sca9_4360102	9	58.1149	nnxnp	SNP
sca9_4360727	9	59.0711	nnxnp	SNP
sca9_4385654	9	60.1617	nnxnp	SNP
sca9_4385658	9	60.1655	nnxnp	SNP
sca9_4387423	9	61.1354	hkxhk	SNP
sca9_4387428	9	61.1396	hkxhk	SNP
sca9_4429896	9	61.7633	nnxnp	SNP
sca9_4429895	9	61.7633	nnxnp	SNP
sca9_4429893	9	61.7633	nnxnp	SNP
sca9_4429969	9	61.9713	hkxhk	SNP
sca9_4466248	9	62.2956	nnxnp	SNP
sca9_4466425	9	62.3754	nnxnp	SNP
sca9_4466454	9	62.5878	hkxhk	SNP
sca9_4466722	9	63.0109	hkxhk	SNP
sca9_4474579	9	63.4584	hkxhk	SNP
sca9_4474595	9	63.4584	hkxhk	SNP
sca9_4474596	9	63.4584	hkxhk	SNP
sca9_4474600	9	63.4584	hkxhk	SNP
sca9_4474629	9	63.4753	hkxhk	SNP
sca9_4474651	9	63.4897	hkxhk	SNP
sca9_4474655	9	63.4897	hkxhk	SNP
sca9_4474678	9	63.508	hkxhk	SNP
sca9_4477742	9	63.8375	hkxhk	SNP
sca9_4482726	9	64.5988	nnxnp	SNP
sca9_4505815	9	66.6647	hkxhk	SNP
sca9_4519504	9	68.7306	nnxnp	SNP
sca9_4519509	9	68.7306	nnxnp	SNP
sca9_4520862	9	69.6185	hkxhk	SNP
sca9_4539186	9	71.6844	nnxnp	INDEL
sca9_4573062	9	73.7503	hkxhk	SNP
sca9_4592519	9	74.4088	hkxhk	SNP
sca9_4793973	9	76.4747	nnxnp	SNP
sca9_4793970	9	76.4747	nnxnp	SNP
sca9_4794008	9	76.4747	nnxnp	SNP
sca9_4793996	9	76.4747	nnxnp	SNP
sca9_4845401	9	77.6566	nnxnp	SNP
sca9_4910184	9	79.1412	nnxnp	SNP
sca9_5099517	9	79.1894	nnxnp	SNP
sca9_5837800	9	79.3155	nnxnp	SNP
sca9_5923275	9	81.3814	nnxnp	SNP
sca9_5934244	9	81.5758	nnxnp	SNP
sca9_5934506	9	83.6417	hkxhk	SNP
sca9_5942732	9	84.1291	hkxhk	SNP
sca9_5942743	9	84.1441	hkxhk	SNP
sca9_5970276	9	84.6334	hkxhk	SNP
sca9_5970297	9	84.637	hkxhk	SNP
sca9_5970311	9	84.6407	hkxhk	INDEL
sca9_5970343	9	84.6759	hkxhk	SNP
sca9_5973821	9	86.7418	nnxnp	SNP
sca9_6019638	9	88.8077	hkxhk	SNP
sca9_6021183	9	90.0036	hkxhk	SNP
sca9_6144087	9	90.5665	nnxnp	SNP
sca9_6308008	9	90.667	nnxnp	SNP
sca9_6370823	9	90.7655	nnxnp	SNP
sca9_6418491	9	90.9258	nnxnp	SNP
sca9_6484510	9	91.0412	nnxnp	SNP
sca9_6532772	9	91.123	nnxnp	SNP
sca9_6541047	9	93.1889	nnxnp	SNP
sca9_6778582	9	95.2548	nnxnp	SNP
sca9_6778641	9	95.3268	nnxnp	SNP
sca9_6782568	9	97.3927	nnxnp	INDEL
sca9_6794585	9	98.0396	nnxnp	SNP
sca9_6911761	9	98.1133	nnxnp	SNP
sca9_7112907	9	98.4295	nnxnp	SNP
sca9_7322639	9	98.7604	nnxnp	SNP
sca9_7476473	9	99.0569	hkxhk	SNP
sca9_7486313	9	101.123	nnxnp	SNP
sca9_7486320	9	101.123	nnxnp	SNP
sca9_7486350	9	101.177	nnxnp	SNP
sca9_7887104	9	103.242	nnxnp	SNP
sca9_7887113	9	103.246	nnxnp	SNP
sca9_7993570	9	103.356	nnxnp	SNP
sca9_7993685	9	103.441	nnxnp	SNP
sca9_8015677	9	103.517	nnxnp	SNP
sca9_8036627	9	103.568	nnxnp	SNP
sca9_8191704	9	103.773	hkxhk	SNP
sca9_8191919	9	103.953	nnxnp	SNP
sca9_8247471	9	104	nnxnp	INDEL
sca9_8273840	9	106.066	nnxnp	SNP
sca9_8273850	9	106.083	nnxnp	SNP
sca9_8942837	9	108.149	nnxnp	SNP
sca9_9199107	9	109.473	nnxnp	INDEL
sca9_9199102	9	109.473	nnxnp	SNP
sca9_9203048	9	109.569	nnxnp	SNP
sca9_9270298	9	109.892	nnxnp	SNP
sca9_9271419	9	110.3	nnxnp	SNP
sca9_9271463	9	110.732	hkxhk	SNP
sca9_9271593	9	110.942	hkxhk	SNP
sca9_9271999	9	111.231	hkxhk	SNP
sca9_9318188	9	113.297	nnxnp	SNP
sca9_9590210	9	113.791	nnxnp	SNP
sca9_9791191	9	114.479	nnxnp	SNP
sca9_10020904	9	116.544	nnxnp	SNP
sca9_10021643	9	117.222	hkxhk	SNP
sca9_10048648	9	118.735	nnxnp	SNP
sca9_10300593	9	118.758	nnxnp	SNP
sca9_10390838	9	120.824	nnxnp	SNP
sca9_10505362	9	120.875	nnxnp	SNP
sca9_10695265	9	120.916	nnxnp	SNP
sca9_10881530	9	121.687	nnxnp	SNP
sca9_10980272	9	123.031	nnxnp	SNP
sca9_11034554	9	123.716	nnxnp	SNP
sca9_11038580	9	123.801	nnxnp	SNP
sca9_11038639	9	123.929	nnxnp	SNP
sca9_11038678	9	123.954	nnxnp	SNP
sca9_11064442	9	126.02	nnxnp	SNP
sca9_11166141	9	126.937	nnxnp	SNP
sca9_11245015	9	129.003	nnxnp	SNP
sca9_11491391	9	129.959	nnxnp	SNP
sca9_11960869	9	132.025	hkxhk	SNP
sca9_12721216	9	133.323	nnxnp	SNP
sca9_12927891	9	133.388	nnxnp	SNP
sca9_13099799	9	133.46	nnxnp	SNP
sca9_13136095	9	133.538	nnxnp	INDEL
sca9_13138256	9	134.16	nnxnp	SNP
sca9_13265216	9	134.894	hkxhk	SNP
sca9_13265268	9	135.034	nnxnp	SNP
sca9_13265283	9	135.168	hkxhk	SNP
sca9_13265294	9	135.303	nnxnp	INDEL
sca9_13654718	9	135.36	nnxnp	INDEL
sca9_13728798	9	135.655	hkxhk	SNP
sca9_14143915	9	135.853	nnxnp	SNP
sca9_14666530	9	135.909	nnxnp	INDEL
sca9_15116101	9	135.996	nnxnp	SNP
sca9_15116120	9	136.01	nnxnp	SNP
sca9_15235725	9	136.669	hkxhk	SNP
sca9_15449866	9	137.119	hkxhk	SNP
sca9_15449871	9	137.227	nnxnp	SNP
sca9_16195433	9	139.293	nnxnp	SNP
sca9_16311562	9	139.405	nnxnp	SNP
sca9_16311582	9	140.139	nnxnp	SNP
sca9_16311950	9	141.077	nnxnp	SNP
sca9_16629648	9	141.348	nnxnp	SNP
sca9_17733741	9	141.584	nnxnp	SNP
sca9_18053710	9	141.651	nnxnp	SNP
sca9_18053956	9	141.766	nnxnp	SNP
sca9_18232850	9	142.395	hkxhk	SNP
sca10_823822	10	0	nnxnp	SNP
sca10_823814	10	0	nnxnp	SNP
sca10_823880	10	0.0179317	nnxnp	SNP
sca10_1041052	10	3.15651	nnxnp	SNP
sca10_1041155	10	6.29509	hkxhk	SNP
sca10_1041188	10	6.30619	hkxhk	SNP
sca10_1041190	10	6.31171	hkxhk	INDEL
sca10_1041255	10	6.75499	nnxnp	SNP
sca10_1119053	10	8.60521	nnxnp	SNP
sca10_1269205	10	11.7438	nnxnp	SNP
sca10_1298844	10	14.8824	nnxnp	SNP
sca10_1298861	10	15.7043	nnxnp	SNP
sca10_2057827	10	16.9799	nnxnp	SNP
sca10_2247373	10	17.9522	nnxnp	SNP
sca10_2247649	10	18.5762	nnxnp	SNP
sca10_2260191	10	19.4522	nnxnp	SNP
sca10_2260509	10	20.7099	nnxnp	SNP
sca10_2260572	10	23.8485	hkxhk	SNP
sca10_2260636	10	26.9871	nnxnp	SNP
sca10_2260744	10	27.5855	hkxhk	SNP
sca10_2290803	10	30.7241	nnxnp	SNP
sca10_2295864	10	33.8627	hkxhk	SNP
sca10_2295846	10	33.8627	hkxhk	SNP
sca10_2297295	10	34.4239	hkxhk	SNP
sca10_2297309	10	34.8025	nnxnp	SNP
sca10_2297515	10	37.9411	hkxhk	SNP
sca10_2297674	10	38.705	hkxhk	SNP
sca10_2298998	10	41.8436	nnxnp	SNP
sca10_2299278	10	44.9822	nnxnp	INDEL
sca10_2301838	10	46.0428	nnxnp	SNP
sca10_2301914	10	49.1814	nnxnp	SNP
sca10_2302909	10	49.4199	nnxnp	SNP
sca10_2303141	10	49.6608	nnxnp	SNP
sca10_2308576	10	50.185	hkxhk	SNP
sca10_2332960	10	51.2576	nnxnp	INDEL
sca10_2332992	10	54.3962	hkxhk	SNP
sca10_2453464	10	57.5348	nnxnp	SNP
sca10_2618816	10	58.0837	nnxnp	SNP
sca10_5401716	10	61.2223	nnxnp	SNP
sca10_5408011	10	62.1923	nnxnp	SNP
sca10_5408030	10	62.4213	nnxnp	SNP
sca10_5430087	10	65.5599	nnxnp	SNP
sca10_5432064	10	68.6985	nnxnp	SNP
sca10_5522278	10	71.8371	nnxnp	INDEL
sca10_5614549	10	72.0094	nnxnp	SNP
sca10_5614562	10	72.4278	hkxhk	SNP
sca10_5921930	10	72.8846	nnxnp	SNP
sca10_6692009	10	74.6504	nnxnp	SNP
sca10_6694864	10	77.789	nnxnp	SNP
sca10_6695030	10	80.9276	nnxnp	INDEL
sca10_6695031	10	84.0662	nnxnp	SNP
sca10_6868859	10	87.2047	hkxhk	SNP
sca10_7825700	10	90.3433	nnxnp	INDEL
sca10_7840826	10	90.6746	nnxnp	SNP
sca10_8555453	10	92.619	nnxnp	SNP
sca10_9093693	10	93.9001	nnxnp	SNP
sca10_9190969	10	97.0386	nnxnp	SNP
sca10_9191012	10	97.5182	nnxnp	SNP
sca10_9228281	10	100.657	nnxnp	SNP
sca10_9228394	10	101.212	nnxnp	SNP
sca10_9228407	10	101.478	nnxnp	SNP
sca10_9228417	10	101.683	nnxnp	SNP
sca10_9855656	10	103.365	hkxhk	SNP
sca10_10050549	10	106.504	nnxnp	SNP
sca10_10288975	10	107.769	nnxnp	SNP
sca10_10478660	10	108.963	hkxhk	SNP
[truncated: 2,711 more rows]

## Sheet: 7080 map
#MarkerID	GroupID	Distance	Segregation pattern	Marker type
sca1_57243	1	0	lmxll	SNP
sca1_201322	1	0.647119	lmxll	SNP
sca1_646753	1	0.685822	lmxll	SNP
sca1_702245	1	0.815917	hkxhk	SNP
sca1_702663	1	0.956633	lmxll	SNP
sca1_702760	1	0.958281	lmxll	INDEL
sca1_932307	1	0.975569	lmxll	SNP
sca1_1769461	1	1.54784	lmxll	SNP
sca1_1778247	1	2.01989	lmxll	SNP
sca1_1778232	1	2.01989	lmxll	SNP
sca1_1778250	1	2.01989	lmxll	INDEL
sca1_2097948	1	2.25668	lmxll	SNP
sca1_2097950	1	2.26309	lmxll	SNP
sca1_2097951	1	2.26951	lmxll	SNP
sca1_2097970	1	2.26951	lmxll	INDEL
sca1_2097960	1	2.26951	lmxll	SNP
sca1_2097968	1	2.26951	lmxll	INDEL
sca1_2097972	1	2.2758	lmxll	SNP
sca1_2098034	1	2.28	lmxll	SNP
sca1_2098025	1	2.28	lmxll	INDEL
sca1_2098020	1	2.28	lmxll	INDEL
sca1_2098036	1	2.28839	lmxll	SNP
sca1_2098041	1	2.29468	lmxll	INDEL
sca1_2098166	1	2.30672	lmxll	SNP
sca1_2555345	1	2.5151	hkxhk	SNP
sca1_2664665	1	2.66761	lmxll	SNP
sca1_2800386	1	2.9073	lmxll	SNP
sca1_2812987	1	3.0931	lmxll	SNP
sca1_2827124	1	3.56112	lmxll	SNP
sca1_2827151	1	3.56637	lmxll	SNP
sca1_2827139	1	3.56637	lmxll	SNP
sca1_3475639	1	3.9509	lmxll	SNP
sca1_3488503	1	4.06682	lmxll	SNP
sca1_3488515	1	4.06847	lmxll	SNP
sca1_3488523	1	4.06847	lmxll	SNP
sca1_3488576	1	4.1906	hkxhk	SNP
sca1_3966784	1	4.30506	lmxll	SNP
sca1_4004570	1	4.33066	lmxll	SNP
sca1_4004579	1	5.33422	lmxll	SNP
sca1_4023453	1	6.33778	lmxll	SNP
sca1_4023385	1	6.33778	lmxll	SNP
sca1_4023394	1	6.33778	lmxll	SNP
sca1_4219198	1	6.46235	hkxhk	SNP
sca1_4219228	1	6.57023	lmxll	SNP
sca1_4219256	1	6.58239	lmxll	SNP
sca1_4452748	1	6.696	hkxhk	SNP
sca1_5047976	1	7.01193	lmxll	SNP
sca1_5048155	1	8.01549	lmxll	SNP
sca1_6220181	1	8.64395	lmxll	SNP
sca1_6220174	1	8.64395	lmxll	SNP
sca1_6404044	1	8.66528	lmxll	SNP
sca1_6404003	1	8.66528	lmxll	SNP
sca1_6404233	1	8.68181	lmxll	SNP
sca1_6404256	1	8.68542	lmxll	SNP
sca1_6532422	1	8.72573	lmxll	SNP
sca1_6552312	1	8.74618	lmxll	SNP
sca1_6664161	1	8.94008	lmxll	SNP
sca1_6664174	1	8.95017	lmxll	SNP
sca1_7299326	1	9.18063	lmxll	SNP
sca1_7299327	1	9.18063	lmxll	SNP
sca1_7330167	1	9.38724	hkxhk	SNP
sca1_8038865	1	10.3908	lmxll	SNP
sca1_8038901	1	10.6269	lmxll	SNP
sca1_8075342	1	11.6304	lmxll	SNP
sca1_8104091	1	12.634	lmxll	SNP
sca1_8864477	1	13.0677	lmxll	SNP
sca1_9005030	1	13.1761	lmxll	SNP
sca1_9790117	1	14.1797	lmxll	SNP
sca1_9790136	1	14.2637	lmxll	SNP
sca1_9790144	1	14.37	lmxll	SNP
sca1_9790182	1	14.5391	lmxll	SNP
sca1_10126966	1	14.8445	lmxll	SNP
sca1_10409426	1	15.848	lmxll	SNP
sca1_10502711	1	15.8878	lmxll	SNP
sca1_10536876	1	16.171	lmxll	SNP
sca1_10536894	1	16.201	lmxll	SNP
sca1_10536910	1	16.738	lmxll	SNP
sca1_10584509	1	17.1731	lmxll	SNP
sca1_10584518	1	17.1731	lmxll	SNP
sca1_10584911	1	18.1766	lmxll	SNP
sca1_10759565	1	18.2223	lmxll	SNP
sca1_10759558	1	18.2223	lmxll	SNP
sca1_10853493	1	18.2437	lmxll	SNP
sca1_10853492	1	18.2437	lmxll	SNP
sca1_11268758	1	18.2688	lmxll	SNP
sca1_11268766	1	18.2688	lmxll	SNP
sca1_11268753	1	18.2688	lmxll	SNP
sca1_11274190	1	18.3077	lmxll	SNP
sca1_11274372	1	18.3293	lmxll	SNP
sca1_11274374	1	18.3293	lmxll	SNP
sca1_11477659	1	18.3548	lmxll	SNP
sca1_11484241	1	18.4487	lmxll	SNP
sca1_11708585	1	18.5348	lmxll	SNP
sca1_11708596	1	18.5348	lmxll	SNP
sca1_11708609	1	18.5348	lmxll	SNP
sca1_11708583	1	18.5348	lmxll	SNP
sca1_11708592	1	18.5348	lmxll	SNP
sca1_11745057	1	18.5692	lmxll	SNP
sca1_13077915	1	18.5867	lmxll	SNP
sca1_13077927	1	18.5886	lmxll	SNP
sca1_13488299	1	18.6165	lmxll	SNP
sca1_13488287	1	18.6165	lmxll	INDEL
sca1_14523685	1	19.62	lmxll	SNP
sca1_14787953	1	20.6236	lmxll	SNP
sca1_16458751	1	20.9022	lmxll	SNP
sca1_16603499	1	20.9868	hkxhk	SNP
sca1_16882006	1	21.3656	lmxll	SNP
sca1_16958607	1	22.3692	lmxll	SNP
sca1_17441715	1	22.5563	lmxll	SNP
sca1_17441744	1	22.5701	lmxll	SNP
sca1_17441812	1	22.6829	hkxhk	SNP
sca1_17441839	1	22.6889	hkxhk	SNP
sca1_17441965	1	22.8196	lmxll	INDEL
sca1_17441973	1	22.9552	hkxhk	SNP
sca1_17505193	1	23.4341	lmxll	SNP
sca1_17505906	1	24.4376	lmxll	SNP
sca1_18144369	1	25.4412	lmxll	SNP
sca1_18964324	1	25.7836	lmxll	SNP
sca1_18964335	1	25.7878	lmxll	SNP
sca1_18964349	1	25.7961	lmxll	SNP
sca1_18964420	1	25.9876	lmxll	SNP
sca1_19290277	1	26.3267	lmxll	SNP
sca1_19321434	1	26.5711	hkxhk	SNP
sca1_19468826	1	26.6854	hkxhk	SNP
sca1_19860833	1	27.6889	lmxll	INDEL
sca1_19860876	1	28.6925	lmxll	SNP
sca1_19860845	1	28.6925	lmxll	SNP
sca1_19860877	1	29.696	lmxll	SNP
sca1_19860995	1	30.6996	lmxll	SNP
sca1_20099518	1	30.7506	lmxll	SNP
sca1_20145528	1	30.8106	lmxll	SNP
sca1_20145615	1	30.8472	lmxll	SNP
sca1_20161211	1	30.882	lmxll	SNP
sca1_20161191	1	30.882	lmxll	SNP
sca1_20247402	1	31.8855	hkxhk	SNP
sca1_20277419	1	32.8891	hkxhk	SNP
sca1_20964576	1	33.0053	lmxll	SNP
sca1_21039860	1	33.0552	lmxll	SNP
sca1_21380234	1	33.0933	lmxll	SNP
sca1_21447357	1	33.1222	lmxll	SNP
sca1_21447554	1	34.1258	lmxll	SNP
sca1_21447567	1	34.1258	lmxll	SNP
sca1_21447561	1	34.1258	lmxll	SNP
sca1_21447579	1	35.1293	lmxll	SNP
sca1_21447643	1	35.1473	lmxll	SNP
sca1_21447686	1	35.1511	lmxll	INDEL
sca1_21447719	1	35.1548	lmxll	SNP
sca1_21465016	1	35.2667	hkxhk	SNP
sca1_21465029	1	35.4213	lmxll	SNP
sca1_21465033	1	35.4213	lmxll	SNP
sca1_24248687	1	36.4249	lmxll	SNP
sca1_25273694	1	37.4285	hkxhk	SNP
sca1_25274090	1	38.432	lmxll	SNP
sca1_26311467	1	39.4356	lmxll	SNP
sca1_26417960	1	40.4391	lmxll	SNP
sca1_27688306	1	41.4427	lmxll	SNP
sca1_27693526	1	42.4462	hkxhk	SNP
sca1_27694304	1	43.4498	lmxll	SNP
sca1_27831231	1	44.1359	hkxhk	SNP
sca1_27831644	1	44.2375	hkxhk	SNP
sca1_27832415	1	44.402	hkxhk	SNP
sca1_27832454	1	44.4409	hkxhk	SNP
sca1_27832471	1	44.4567	hkxhk	SNP
sca1_27832646	1	44.5945	hkxhk	SNP
sca1_28755142	1	44.9843	lmxll	SNP
sca1_29260352	1	45.9879	lmxll	SNP
sca1_29260767	1	46.9915	lmxll	SNP
sca1_30373320	1	47.995	lmxll	SNP
sca1_30373440	1	48.0334	lmxll	SNP
sca1_31389799	1	49.037	lmxll	SNP
sca1_32569239	1	50.0405	lmxll	SNP
sca1_32569738	1	50.3469	lmxll	SNP
sca1_32569744	1	50.3494	lmxll	SNP
sca1_32585873	1	50.538	lmxll	SNP
sca1_32664010	1	51.5416	lmxll	SNP
sca1_32739690	1	52.5451	lmxll	SNP
sca1_32739977	1	52.6484	lmxll	SNP
sca1_32740016	1	52.7417	lmxll	SNP
sca1_33722063	1	52.8661	lmxll	SNP
sca1_34021189	1	53.8697	lmxll	SNP
sca1_34095945	1	54.0017	lmxll	SNP
sca1_34095936	1	54.0017	lmxll	SNP
sca1_34109401	1	54.1261	lmxll	INDEL
sca1_34109403	1	54.1261	lmxll	SNP
sca1_34311534	1	54.3113	lmxll	SNP
sca1_35363436	1	55.3148	lmxll	SNP
sca1_36073702	1	55.4185	lmxll	SNP
sca1_36073884	1	56.422	hkxhk	SNP
sca1_36274743	1	57.4256	lmxll	SNP
sca1_36274839	1	57.4945	lmxll	SNP
sca1_36275087	1	58.4981	lmxll	SNP
sca1_36591484	1	58.9424	lmxll	SNP
sca1_37057482	1	59.946	lmxll	SNP
sca1_37857580	1	60.3602	lmxll	SNP
sca1_38600739	1	61.3637	lmxll	SNP
sca1_39313746	1	62.0007	lmxll	SNP
sca1_39721707	1	63.0043	lmxll	SNP
sca1_40285510	1	63.5728	lmxll	SNP
sca1_40707650	1	64.5763	lmxll	SNP
sca1_40707671	1	65.5799	lmxll	SNP
sca1_42091384	1	66.5835	hkxhk	SNP
sca1_42394173	1	66.7116	lmxll	SNP
sca1_42673163	1	66.9526	lmxll	SNP
sca1_42950981	1	67.1572	lmxll	SNP
sca1_44092919	1	67.2866	lmxll	SNP
sca1_44092925	1	67.5673	hkxhk	SNP
sca1_44581411	1	67.7528	lmxll	SNP
sca1_44993682	1	67.8177	lmxll	INDEL
sca1_45011468	1	67.8816	lmxll	SNP
sca1_45022734	1	68.0678	lmxll	SNP
sca1_45176212	1	68.2868	lmxll	SNP
sca1_45176220	1	68.2892	lmxll	SNP
sca1_45221901	1	68.3177	lmxll	SNP
sca1_45627854	1	68.3897	lmxll	SNP
sca1_46162603	1	68.485	lmxll	SNP
sca1_46275848	1	68.5341	lmxll	SNP
sca1_46275991	1	68.5848	lmxll	SNP
sca1_46716526	1	68.6578	lmxll	SNP
sca1_46716521	1	68.6578	lmxll	SNP
sca1_46716547	1	68.8352	hkxhk	SNP
sca1_46748093	1	68.9975	lmxll	SNP
sca1_47078205	1	69.0311	lmxll	SNP
sca1_47078275	1	69.038	lmxll	SNP
sca1_47090298	1	69.0778	lmxll	SNP
sca1_47090310	1	69.0813	lmxll	SNP
sca1_47223879	1	69.1064	lmxll	SNP
sca1_47223934	1	69.1087	lmxll	SNP
sca1_47247861	1	69.4611	lmxll	SNP
sca1_48217189	1	69.7568	lmxll	SNP
sca1_48353450	1	70.126	lmxll	SNP
sca1_48353475	1	70.126	lmxll	SNP
sca1_48847910	1	70.5686	lmxll	SNP
sca1_48848023	1	70.7299	lmxll	SNP
sca1_48848050	1	70.9193	lmxll	SNP
sca1_48872113	1	71.3271	lmxll	SNP
sca1_49408754	1	71.3947	lmxll	SNP
sca1_49408788	1	71.3981	lmxll	SNP
sca1_49408794	1	71.3981	lmxll	INDEL
sca1_49427365	1	71.444	lmxll	SNP
sca1_49469304	1	71.476	lmxll	INDEL
sca1_49508829	1	72.4796	lmxll	SNP
sca1_49509013	1	73.4831	lmxll	SNP
sca1_49519511	1	74.3153	lmxll	SNP
sca1_49519593	1	74.5752	lmxll	SNP
sca1_49519618	1	74.7402	lmxll	SNP
sca1_49519732	1	74.8661	lmxll	SNP
sca1_49615912	1	75.8697	lmxll	SNP
sca1_49654628	1	76.8732	lmxll	SNP
sca1_49912377	1	77.8768	lmxll	SNP
sca1_49912676	1	78.0077	lmxll	SNP
sca1_50030465	1	79.0113	lmxll	SNP
sca1_50365027	1	80.0148	hkxhk	SNP
sca1_50388196	1	80.2645	hkxhk	SNP
sca1_50390539	1	80.4153	hkxhk	SNP
sca1_50545669	1	80.6303	lmxll	SNP
sca1_50591785	1	80.9996	lmxll	SNP
sca1_50766755	1	81.4301	lmxll	SNP
sca1_51363608	1	81.455	lmxll	SNP
sca1_51370350	1	81.4778	lmxll	SNP
sca1_51395369	1	81.5985	hkxhk	SNP
sca1_51395371	1	81.7242	lmxll	SNP
sca1_51443813	1	81.9841	lmxll	SNP
sca1_51443811	1	81.9841	lmxll	SNP
sca1_51494210	1	82.9876	lmxll	SNP
sca1_51603833	1	83.1673	lmxll	SNP
sca1_51709078	1	83.3161	hkxhk	SNP
sca1_51985773	1	83.9817	lmxll	SNP
sca1_52182516	1	84.9853	lmxll	SNP
sca1_52182535	1	84.9902	lmxll	SNP
sca1_52192800	1	85.4629	lmxll	SNP
sca1_52471882	1	85.5599	lmxll	SNP
sca1_52519692	1	86.5634	lmxll	SNP
sca1_52519711	1	86.574	lmxll	SNP
sca1_52519779	1	86.7852	lmxll	INDEL
sca1_52526333	1	87.7888	lmxll	SNP
sca1_52526342	1	87.7997	lmxll	SNP
sca1_52526399	1	87.8813	lmxll	SNP
sca1_52526447	1	87.9157	lmxll	SNP
sca1_52611160	1	88.9193	lmxll	SNP
sca1_52616001	1	89.4109	lmxll	SNP
sca1_52661907	1	90.4145	lmxll	SNP
sca1_52661923	1	90.4821	lmxll	SNP
sca1_52661979	1	91.4856	lmxll	SNP
sca1_52662003	1	91.4873	lmxll	SNP
sca1_52676388	1	92.4908	lmxll	SNP
sca1_52690308	1	92.9351	lmxll	SNP
sca1_52702060	1	93.1709	lmxll	SNP
sca1_52702098	1	93.1729	lmxll	SNP
sca1_52702166	1	93.1752	lmxll	SNP
sca1_52702234	1	93.1798	lmxll	INDEL
sca1_52702290	1	93.2085	lmxll	SNP
sca1_52702283	1	93.2085	lmxll	SNP
sca1_52702302	1	93.2085	lmxll	SNP
sca1_52702319	1	93.2363	lmxll	SNP
sca1_52702308	1	93.2363	lmxll	SNP
sca1_52702400	1	93.3825	hkxhk	SNP
sca1_52702425	1	93.5649	lmxll	SNP
sca1_52702441	1	93.5767	lmxll	SNP
sca1_52728952	1	93.6374	lmxll	SNP
sca1_52728962	1	93.6392	lmxll	SNP
sca1_52728956	1	93.6392	lmxll	SNP
sca1_52729253	1	93.6699	lmxll	SNP
sca1_52729380	1	93.6949	lmxll	SNP
sca1_52729402	1	93.6967	lmxll	SNP
sca1_52729399	1	93.6967	lmxll	SNP
sca1_52729407	1	93.6967	lmxll	SNP
sca1_52729431	1	93.899	lmxll	SNP
sca1_52729447	1	94.1064	lmxll	SNP
sca1_52729602	1	94.1159	lmxll	SNP
sca1_52730613	1	95.1194	lmxll	SNP
sca1_52732091	1	96.123	lmxll	SNP
sca1_52732090	1	96.123	lmxll	SNP
sca1_52732148	1	96.1439	lmxll	SNP
sca1_52732808	1	96.2113	lmxll	SNP
sca1_52738346	1	97.2148	hkxhk	SNP
sca1_52738461	1	98.2184	lmxll	SNP
sca1_52738871	1	99.2219	lmxll	SNP
sca1_52826599	1	100.225	lmxll	SNP
sca1_53037560	1	100.283	lmxll	SNP
sca1_53038055	1	100.313	lmxll	INDEL
sca1_53039516	1	100.34	lmxll	SNP
sca1_53039566	1	100.363	lmxll	SNP
sca1_53039585	1	100.365	lmxll	SNP
sca1_53039595	1	100.39	lmxll	SNP
sca1_53119426	1	100.436	lmxll	SNP
sca1_53119420	1	100.436	lmxll	SNP
sca1_53119880	1	100.499	lmxll	INDEL
sca1_53119889	1	100.506	lmxll	SNP
sca1_53120557	1	100.563	lmxll	SNP
sca1_53120937	1	100.625	lmxll	SNP
sca1_53121145	1	100.674	lmxll	SNP
sca1_53121162	1	100.701	lmxll	SNP
sca1_53121186	1	100.77	lmxll	SNP
sca1_53121189	1	100.82	lmxll	SNP
sca1_53134619	1	100.889	lmxll	SNP
sca1_53134685	1	101.893	lmxll	SNP
sca1_53152433	1	102.397	lmxll	SNP
sca1_53152446	1	102.409	lmxll	SNP
sca1_53152538	1	102.465	lmxll	INDEL
sca1_53152574	1	102.616	hkxhk	SNP
sca1_53152647	1	102.793	lmxll	SNP
sca1_53166922	1	102.852	lmxll	SNP
sca1_53166929	1	103.856	hkxhk	SNP
sca1_53178534	1	104.859	lmxll	SNP
sca1_53178574	1	104.863	lmxll	SNP
sca1_53556714	1	104.902	lmxll	SNP
sca1_53816137	1	105.349	lmxll	SNP
sca1_54340737	1	106.352	hkxhk	SNP
sca1_54380709	1	106.502	hkxhk	SNP
sca1_55149537	1	106.635	lmxll	SNP
sca1_55284021	1	107.639	lmxll	SNP
sca1_55422760	1	108.642	lmxll	SNP
sca1_55561980	1	108.68	lmxll	SNP
sca1_55616240	1	108.702	lmxll	SNP
sca1_55616289	1	108.702	lmxll	SNP
sca1_55616259	1	108.702	lmxll	SNP
sca1_55616339	1	109.706	lmxll	SNP
sca1_55616379	1	110.71	lmxll	SNP
sca1_55645624	1	110.737	lmxll	SNP
sca1_55651784	1	110.771	lmxll	SNP
sca1_55711249	1	110.96	hkxhk	SNP
sca1_55773897	1	111.187	lmxll	INDEL
sca1_55908845	1	111.307	hkxhk	SNP
sca1_55908854	1	111.309	hkxhk	SNP
sca1_55908877	1	111.314	hkxhk	SNP
sca1_55909100	1	111.328	hkxhk	SNP
sca1_56062335	1	111.498	hkxhk	SNP
sca1_56116604	1	112.004	lmxll	SNP
sca1_56235963	1	112.057	lmxll	SNP
sca1_56390174	1	112.093	lmxll	SNP
sca1_56492726	1	112.108	lmxll	SNP
sca1_56496852	1	112.132	lmxll	SNP
sca1_56522186	1	112.151	lmxll	SNP
sca1_56534837	1	112.192	lmxll	SNP
sca1_56550439	1	112.254	lmxll	SNP
sca1_56664723	1	112.302	lmxll	SNP
sca1_56664756	1	112.304	lmxll	SNP
sca1_56664746	1	112.304	lmxll	SNP
sca1_56690201	1	112.322	lmxll	SNP
sca1_56690222	1	112.325	lmxll	SNP
sca1_56690234	1	112.325	lmxll	SNP
sca1_56690240	1	112.444	hkxhk	SNP
sca1_56690250	1	112.446	hkxhk	SNP
sca1_56690260	1	112.447	hkxhk	SNP
sca1_56740739	1	112.458	hkxhk	INDEL
sca1_56806750	1	112.558	lmxll	SNP
sca1_56835600	1	112.59	lmxll	SNP
sca1_56843251	1	112.611	lmxll	SNP
sca1_56848668	1	112.626	lmxll	SNP
sca1_56857827	1	112.73	hkxhk	SNP
sca1_56857815	1	112.73	hkxhk	SNP
sca1_56857831	1	112.73	hkxhk	SNP
sca1_56911936	1	112.746	hkxhk	SNP
sca1_56911946	1	112.75	hkxhk	SNP
sca1_56911954	1	112.755	hkxhk	SNP
sca1_57086175	1	112.802	lmxll	SNP
sca1_57136807	1	112.816	lmxll	SNP
sca1_57136844	1	113.82	lmxll	SNP
sca1_57167446	1	114.823	lmxll	SNP
sca1_57167506	1	114.847	lmxll	SNP
sca1_57167520	1	114.851	lmxll	SNP
sca1_57167572	1	114.855	lmxll	SNP
sca1_57167592	1	114.855	lmxll	INDEL
sca1_57167573	1	114.855	lmxll	SNP
sca1_57224791	1	114.867	lmxll	SNP
sca1_57253356	1	114.878	lmxll	SNP
sca1_57442835	1	114.892	lmxll	SNP
sca1_57443010	1	114.978	hkxhk	SNP
sca1_57600256	1	115.063	lmxll	SNP
sca1_57600325	1	115.063	lmxll	SNP
sca1_57699305	1	115.158	hkxhk	SNP
sca1_57794760	1	116.011	hkxhk	SNP
sca1_57886064	1	117.015	hkxhk	INDEL
sca1_57912214	1	117.1	lmxll	SNP
sca1_57951721	1	117.112	lmxll	SNP
sca1_57965567	1	117.219	hkxhk	SNP
sca1_58032551	1	118.222	lmxll	SNP
sca1_58044054	1	119.226	hkxhk	SNP
sca1_58044429	1	119.33	lmxll	SNP
sca1_58053749	1	119.355	lmxll	SNP
sca1_58084324	1	119.447	hkxhk	SNP
sca1_58324789	1	119.649	hkxhk	SNP
sca1_58348501	1	120.652	lmxll	SNP
sca1_58423530	1	121.656	lmxll	SNP
sca1_58476137	1	121.676	lmxll	SNP
sca1_58608307	1	121.715	lmxll	SNP
sca1_58742239	1	122.718	lmxll	SNP
sca1_58775743	1	123.722	lmxll	SNP
sca1_58775738	1	123.722	lmxll	SNP
sca1_58811809	1	123.734	lmxll	SNP
sca1_58901111	1	123.757	lmxll	SNP
sca1_59108845	1	124.761	lmxll	SNP
sca1_59181133	1	125.764	lmxll	SNP
sca1_59195519	1	125.796	lmxll	INDEL
sca1_59493656	1	126.799	lmxll	SNP
sca1_59493674	1	126.799	lmxll	SNP
sca1_59649326	1	127.803	lmxll	SNP
sca1_59757413	1	128.806	lmxll	SNP
sca1_59757423	1	128.808	lmxll	SNP
sca1_59757796	1	129.134	lmxll	SNP
sca1_60021521	1	129.192	lmxll	SNP
sca1_60045767	1	129.399	lmxll	SNP
sca1_60047375	1	129.991	lmxll	SNP
sca1_60047465	1	130.994	lmxll	SNP
sca1_60047467	1	130.994	lmxll	SNP
sca1_60047488	1	130.999	lmxll	SNP
sca1_60047497	1	131.211	lmxll	SNP
sca1_60048043	1	131.725	hkxhk	SNP
sca1_60048165	1	132.127	lmxll	SNP
sca1_60048169	1	132.13	lmxll	SNP
sca1_60072211	1	132.495	lmxll	SNP
sca1_60705752	1	133.499	lmxll	SNP
sca1_60705729	1	133.499	lmxll	SNP
sca1_60774205	1	134.502	lmxll	SNP
sca1_61484586	1	134.57	lmxll	SNP
sca1_62184167	1	134.95	lmxll	SNP
sca1_62184170	1	134.95	lmxll	INDEL
sca1_62184161	1	134.95	lmxll	SNP
sca1_62184219	1	134.958	lmxll	SNP
sca1_62184214	1	134.958	lmxll	SNP
sca1_62184233	1	134.958	lmxll	SNP
sca1_62184235	1	134.958	lmxll	SNP
sca1_62197636	1	135.437	hkxhk	SNP
sca1_62201941	1	136.441	lmxll	SNP
sca1_62316844	1	136.593	lmxll	SNP
sca1_62407998	1	136.707	lmxll	SNP
sca1_62408308	1	136.768	lmxll	SNP
sca1_62513836	1	137.772	lmxll	SNP
sca1_62684918	1	138.036	hkxhk	SNP
sca1_62715683	1	139.039	lmxll	SNP
sca1_62716171	1	139.21	lmxll	SNP
sca1_62850859	1	139.357	lmxll	SNP
sca1_62872518	1	139.534	lmxll	SNP
sca1_62874817	1	139.712	lmxll	SNP
sca1_62875116	1	139.806	lmxll	SNP
sca1_62880118	1	139.887	lmxll	SNP
sca1_62913916	1	140.891	hkxhk	SNP
sca1_62947980	1	141.106	hkxhk	SNP
sca1_63088735	1	142.11	hkxhk	SNP
sca1_63373688	1	143.113	lmxll	INDEL
sca1_63373722	1	143.132	lmxll	SNP
sca1_63373741	1	144.136	lmxll	SNP
sca1_63483367	1	144.251	lmxll	SNP
sca1_64065113	1	144.479	lmxll	SNP
sca1_64072450	1	145.483	lmxll	SNP
sca1_64072502	1	146.011	hkxhk	INDEL
sca1_64073091	1	147.015	lmxll	SNP
sca1_64076735	1	148.018	lmxll	SNP
sca1_64096889	1	148.146	lmxll	SNP
sca1_64860020	1	148.289	lmxll	SNP
sca1_66912753	1	149.292	lmxll	INDEL
sca1_66951623	1	150.296	lmxll	SNP
sca1_66998683	1	150.363	lmxll	SNP
sca1_67699411	1	150.429	lmxll	SNP
sca1_67740995	1	150.591	lmxll	SNP
sca1_67740994	1	150.591	lmxll	SNP
sca1_68344297	1	150.737	lmxll	SNP
sca1_68565665	1	151.741	lmxll	SNP
sca1_68565709	1	151.976	hkxhk	SNP
sca1_69639387	1	152.146	hkxhk	SNP
sca1_69639384	1	152.146	hkxhk	SNP
sca1_69639389	1	152.148	hkxhk	SNP
sca1_69639423	1	152.192	hkxhk	SNP
sca1_69639447	1	152.232	hkxhk	SNP
sca1_69639450	1	152.234	hkxhk	SNP
sca1_69639459	1	152.242	hkxhk	SNP
sca1_70208265	1	152.546	lmxll	SNP
sca1_70208362	1	152.566	lmxll	SNP
sca1_70443907	1	153.57	hkxhk	SNP
sca2_71767	2	0	lmxll	SNP
sca2_289393	2	0.136621	lmxll	SNP
sca2_455852	2	0.290368	lmxll	SNP
sca2_668857	2	0.472447	lmxll	SNP
sca2_668870	2	0.479276	lmxll	SNP
sca2_732031	2	1.75183	lmxll	SNP
sca2_1021641	2	3.01844	lmxll	SNP
sca2_1062276	2	3.07574	lmxll	SNP
sca2_1094202	2	3.17621	lmxll	SNP
sca2_1108049	2	3.25197	lmxll	SNP
sca2_1229264	2	3.41389	lmxll	SNP
sca2_1337192	2	3.5614	lmxll	SNP
sca2_1422189	2	3.64207	lmxll	SNP
sca2_1778864	2	7.82298	lmxll	SNP
sca2_1827539	2	12.0039	hkxhk	INDEL
sca2_1827541	2	12.5929	lmxll	SNP
sca2_1953520	2	16.7738	lmxll	SNP
sca2_2126657	2	20.9547	hkxhk	INDEL
sca2_2126702	2	21.4313	lmxll	SNP
sca2_2149460	2	21.5478	lmxll	SNP
sca2_2246458	2	21.6545	lmxll	SNP
sca2_2258535	2	22.1519	hkxhk	SNP
sca2_2282127	2	22.6394	lmxll	SNP
sca2_2419088	2	22.7599	lmxll	SNP
sca2_2600059	2	22.8872	lmxll	SNP
sca2_2715120	2	23.0131	lmxll	SNP
sca2_2873004	2	23.12	lmxll	SNP
sca2_2887991	2	23.5796	hkxhk	SNP
sca2_3023158	2	24.1044	lmxll	SNP
sca2_3023194	2	24.1114	lmxll	SNP
sca2_3304626	2	26.4303	lmxll	SNP
sca2_3395634	2	28.0775	lmxll	SNP
sca2_3395659	2	28.0775	lmxll	SNP
sca2_3395663	2	28.0775	lmxll	SNP
sca2_3395647	2	28.0775	lmxll	SNP
sca2_3471922	2	28.2072	lmxll	SNP
sca2_3581320	2	28.3815	lmxll	SNP
sca2_3581444	2	28.4336	lmxll	SNP
sca2_3581461	2	28.4404	lmxll	SNP
sca2_4324191	2	32.6213	lmxll	SNP
sca2_4328116	2	36.8022	lmxll	SNP
sca2_4328133	2	40.9832	lmxll	SNP
sca2_4418998	2	41.0043	lmxll	SNP
sca2_4539481	2	45.1852	hkxhk	SNP
sca2_4550046	2	49.3661	lmxll	SNP
sca2_4607268	2	53.547	lmxll	SNP
sca2_4688080	2	57.7279	lmxll	SNP
sca2_4811183	2	61.9089	lmxll	SNP
sca2_4811192	2	66.0898	hkxhk	SNP
sca2_4845081	2	70.2707	lmxll	SNP
sca2_4845107	2	70.3455	lmxll	SNP
sca2_4845115	2	74.5264	lmxll	SNP
sca2_4953884	2	76.6764	hkxhk	SNP
sca2_4953924	2	77.1707	lmxll	INDEL
sca2_4953902	2	77.1707	lmxll	SNP
sca2_4953914	2	77.1707	lmxll	SNP
sca2_4953942	2	77.1707	lmxll	SNP
sca2_4953917	2	77.1707	lmxll	SNP
sca2_4954039	2	77.204	lmxll	SNP
sca2_4960964	2	77.2984	lmxll	SNP
sca2_5172048	2	77.82	hkxhk	SNP
sca2_5203868	2	80.1303	lmxll	SNP
sca2_5374519	2	81.1222	lmxll	SNP
sca2_5374539	2	81.1465	lmxll	SNP
sca2_5404767	2	82.9684	lmxll	SNP
sca2_5404769	2	82.9684	lmxll	SNP
sca2_5508831	2	84.294	lmxll	SNP
sca2_6045108	2	88.4749	lmxll	SNP
sca2_6045118	2	88.5497	lmxll	SNP
sca2_6045130	2	88.5916	lmxll	SNP
sca2_6045139	2	88.6225	lmxll	SNP
sca2_6045165	2	88.8042	lmxll	SNP
sca2_6143297	2	90.4493	lmxll	SNP
sca2_6143343	2	90.4493	lmxll	SNP
sca2_6143348	2	90.4493	lmxll	SNP
sca2_6143340	2	90.4493	lmxll	SNP
sca2_6143350	2	90.4493	lmxll	SNP
sca2_6563222	2	94.6302	lmxll	SNP
sca2_6672653	2	98.8111	lmxll	SNP
sca2_6678059	2	99.1233	lmxll	SNP
sca2_6722994	2	99.3823	lmxll	SNP
sca2_6723097	2	99.9141	hkxhk	SNP
sca2_6792282	2	100.423	lmxll	SNP
sca2_7189211	2	100.537	lmxll	SNP
sca2_7192006	2	100.655	lmxll	SNP
sca2_7613959	2	101.133	hkxhk	SNP
sca2_7702182	2	101.698	lmxll	SNP
sca2_7776605	2	101.81	lmxll	SNP
sca2_7971570	2	101.871	lmxll	SNP
sca2_8438826	2	101.897	lmxll	SNP
sca2_8849491	2	102.245	lmxll	SNP
sca2_8849493	2	102.245	lmxll	SNP
sca2_8935312	2	102.641	lmxll	SNP
sca2_8935410	2	102.715	lmxll	SNP
sca2_9228468	2	106.896	lmxll	SNP
sca2_9302802	2	108.877	lmxll	SNP
sca2_9656844	2	112.367	lmxll	SNP
sca2_9745105	2	116.547	lmxll	SNP
sca2_10076584	2	120.728	lmxll	SNP
sca2_10214151	2	122.144	hkxhk	SNP
sca2_10214164	2	122.328	hkxhk	SNP
sca2_10214169	2	122.366	hkxhk	SNP
sca2_11278644	2	123.294	lmxll	SNP
sca2_11422087	2	124.855	lmxll	SNP
sca2_11874561	2	129.035	hkxhk	SNP
sca2_12019605	2	130.679	lmxll	SNP
sca2_12019667	2	130.708	lmxll	SNP
sca2_12046507	2	130.917	lmxll	SNP
sca2_12046513	2	130.917	lmxll	SNP
sca2_12046523	2	130.925	lmxll	SNP
sca2_12046568	2	131.021	lmxll	SNP
sca2_12065500	2	131.228	lmxll	SNP
sca2_12065524	2	131.265	lmxll	SNP
sca2_12065538	2	131.316	lmxll	SNP
sca2_12065544	2	131.338	lmxll	SNP
sca2_12065667	2	131.515	lmxll	SNP
sca2_12065703	2	131.522	lmxll	SNP
sca2_12065758	2	131.697	lmxll	SNP
sca2_12065821	2	131.77	lmxll	SNP
sca2_12065850	2	131.777	lmxll	SNP
sca2_12066027	2	131.836	lmxll	SNP
sca2_12066037	2	131.843	lmxll	SNP
sca2_12066061	2	131.873	lmxll	SNP
sca2_12066077	2	131.888	lmxll	SNP
sca2_12102185	2	132.336	hkxhk	SNP
sca2_12102189	2	132.379	hkxhk	SNP
sca2_12271798	2	135.649	lmxll	SNP
sca2_12271801	2	135.657	lmxll	SNP
sca2_12740429	2	137.371	lmxll	SNP
sca2_12993878	2	138.123	hkxhk	SNP
sca2_13003956	2	138.924	lmxll	SNP
sca2_14704220	2	139.122	lmxll	SNP
sca2_14704241	2	139.122	lmxll	SNP
sca2_14704223	2	139.122	lmxll	SNP
sca2_15542022	2	139.726	lmxll	SNP
sca2_16200380	2	140.34	lmxll	SNP
sca2_16200374	2	140.34	lmxll	SNP
sca2_16311215	2	140.539	lmxll	SNP
sca2_16328021	2	140.748	lmxll	SNP
sca2_16906645	2	140.94	lmxll	SNP
sca2_18041614	2	145.121	hkxhk	SNP
sca2_18390732	2	146.968	lmxll	SNP
sca2_19132619	2	151.149	lmxll	SNP
sca2_19181846	2	151.258	lmxll	SNP
sca2_19229761	2	151.465	lmxll	SNP
sca2_20555448	2	152.29	lmxll	SNP
sca2_20555863	2	156.471	lmxll	SNP
sca2_20557333	2	157.022	lmxll	SNP
sca2_20587753	2	161.203	lmxll	SNP
sca2_20587883	2	163.89	hkxhk	SNP
sca2_21896106	2	164.384	lmxll	SNP
sca2_22559330	2	165.566	lmxll	SNP
sca2_23693850	2	169.747	lmxll	SNP
sca2_23723296	2	171.795	lmxll	SNP
sca2_25383898	2	173.016	lmxll	SNP
sca2_25383909	2	173.026	lmxll	SNP
sca2_25383911	2	173.037	lmxll	SNP
sca2_25461711	2	173.188	lmxll	SNP
sca2_25461710	2	173.188	lmxll	SNP
sca2_26081061	2	173.541	lmxll	SNP
sca2_26753920	2	174.425	hkxhk	SNP
sca2_26754038	2	174.509	hkxhk	SNP
sca2_27100825	2	174.85	lmxll	SNP
sca2_28292758	2	176.359	lmxll	SNP
sca2_28292805	2	176.45	lmxll	SNP
sca2_29993245	2	177.418	lmxll	SNP
sca2_30008207	2	177.733	lmxll	SNP
sca2_30691630	2	177.957	lmxll	SNP
sca2_31077966	2	182.138	lmxll	SNP
sca2_31327869	2	186.319	lmxll	SNP
sca2_31663281	2	186.486	lmxll	SNP
sca2_31702981	2	186.589	lmxll	SNP
sca2_31816886	2	190.77	hkxhk	SNP
sca2_32036796	2	191.794	hkxhk	SNP
sca2_32036826	2	192.299	lmxll	SNP
sca2_32037030	2	192.386	lmxll	SNP
sca2_32037037	2	192.386	lmxll	SNP
sca2_32084340	2	194.771	lmxll	SNP
sca2_32084368	2	196.249	hkxhk	SNP
sca3_121277	3	0	hkxhk	SNP
sca3_121529	3	0.956754	lmxll	INDEL
sca3_122050	3	2.02299	lmxll	SNP
sca3_134163	3	2.45639	lmxll	SNP
sca3_134267	3	2.46903	lmxll	SNP
sca3_205126	3	2.90076	hkxhk	SNP
sca3_205129	3	2.90481	hkxhk	SNP
sca3_205145	3	2.92142	hkxhk	SNP
sca3_483706	3	3.1089	hkxhk	SNP
sca3_517818	3	3.37628	lmxll	SNP
sca3_517841	3	3.66795	hkxhk	SNP
sca3_631879	3	3.8971	lmxll	SNP
sca3_637540	3	4.00287	lmxll	SNP
sca3_637576	3	4.00527	lmxll	SNP
sca3_637608	3	4.01009	lmxll	SNP
sca3_1117703	3	4.10874	lmxll	SNP
sca3_1131977	3	4.19461	lmxll	SNP
sca3_1345820	3	4.26797	lmxll	SNP
sca3_1349458	3	4.38456	lmxll	SNP
sca3_1349496	3	4.60066	hkxhk	SNP
sca3_1389189	3	4.91003	lmxll	SNP
sca3_1389522	3	5.19021	hkxhk	SNP
sca3_1389532	3	5.44739	lmxll	SNP
sca3_1389531	3	5.44739	lmxll	SNP
sca3_1389557	3	5.46112	lmxll	SNP
sca3_1452965	3	6.94486	lmxll	SNP
sca3_1558374	3	8.4286	lmxll	SNP
sca3_1558406	3	8.46256	lmxll	SNP
sca3_1598919	3	8.50764	lmxll	SNP
sca3_1806857	3	9.99138	lmxll	SNP
sca3_1806961	3	10.3048	lmxll	SNP
sca3_1807226	3	10.6407	lmxll	SNP
sca3_1830002	3	12.1245	lmxll	SNP
sca3_1851156	3	12.6997	lmxll	SNP
sca3_1924639	3	12.7737	lmxll	SNP
sca3_2240826	3	12.8559	lmxll	SNP
sca3_2240843	3	12.8559	lmxll	SNP
sca3_2240847	3	12.8559	lmxll	SNP
sca3_2240836	3	12.8559	lmxll	SNP
sca3_2240865	3	12.8637	lmxll	SNP
sca3_2240869	3	12.8662	lmxll	SNP
sca3_2240867	3	12.8662	lmxll	SNP
sca3_2240872	3	12.8662	lmxll	SNP
sca3_2240885	3	12.8741	lmxll	SNP
sca3_2240888	3	12.8793	lmxll	SNP
sca3_2375926	3	12.9697	lmxll	SNP
sca3_2633787	3	14.4534	lmxll	SNP
sca3_2633837	3	15.9371	lmxll	SNP
sca3_2671900	3	16.0063	lmxll	SNP
sca3_2711549	3	16.5488	lmxll	SNP
sca3_2957037	3	17.3253	hkxhk	SNP
sca3_2957183	3	18.8091	lmxll	SNP
sca3_2957198	3	18.9825	lmxll	SNP
sca3_2986800	3	19.7043	lmxll	SNP
sca3_3068997	3	19.948	hkxhk	SNP
sca3_3069031	3	19.9528	hkxhk	SNP
sca3_3069030	3	19.9528	hkxhk	SNP
sca3_3069044	3	19.9576	hkxhk	SNP
sca3_3102103	3	20.1525	lmxll	SNP
sca3_3102114	3	20.1525	lmxll	INDEL
sca3_3102433	3	20.3565	hkxhk	SNP
sca3_3114024	3	20.5687	lmxll	SNP
sca3_3114049	3	20.5687	lmxll	SNP
sca3_3177875	3	20.7726	hkxhk	SNP
sca3_3208405	3	20.8966	lmxll	SNP
sca3_3297470	3	21.7713	lmxll	SNP
sca3_3297886	3	22.2128	lmxll	SNP
sca3_3298035	3	23.6966	lmxll	SNP
sca3_3298045	3	23.9426	lmxll	SNP
sca3_3298207	3	25.4264	lmxll	SNP
sca3_3298782	3	26.9101	lmxll	SNP
sca3_3298787	3	27.4526	lmxll	SNP
sca3_3303460	3	28.9363	lmxll	SNP
sca3_3303507	3	30.4201	lmxll	SNP
sca3_3303609	3	31.3393	hkxhk	SNP
sca3_3316141	3	31.552	hkxhk	SNP
sca3_3316328	3	33.0358	lmxll	INDEL
sca3_3352435	3	34.5195	hkxhk	SNP
sca3_3617468	3	36.0032	lmxll	SNP
sca3_3617492	3	36.0161	lmxll	INDEL
sca3_3932980	3	37.4999	lmxll	SNP
sca3_4864508	3	37.8469	hkxhk	SNP
sca3_4864505	3	37.8469	hkxhk	SNP
sca3_4869142	3	39.3306	lmxll	SNP
sca3_4876425	3	40.8144	hkxhk	SNP
sca3_4887128	3	42.2981	lmxll	SNP
sca3_5025720	3	43.7819	lmxll	SNP
sca3_5266435	3	43.8385	lmxll	SNP
sca3_5266474	3	43.8385	lmxll	SNP
sca3_5441254	3	43.8873	lmxll	SNP
sca3_5491519	3	45.371	lmxll	SNP
sca3_5569262	3	45.392	lmxll	SNP
sca3_5897736	3	46.8757	lmxll	SNP
sca3_6035141	3	48.3594	lmxll	SNP
sca3_6137512	3	48.824	lmxll	SNP
sca3_6287060	3	50.3078	lmxll	SNP
sca3_6287054	3	50.3078	lmxll	SNP
sca3_6287061	3	50.3078	lmxll	INDEL
sca3_6287366	3	50.3383	lmxll	SNP
sca3_6287383	3	50.3409	lmxll	SNP
sca3_7192061	3	50.3708	lmxll	SNP
sca3_7233866	3	51.8546	lmxll	SNP
sca3_7252714	3	53.3383	lmxll	SNP
sca3_7742646	3	54.822	lmxll	SNP
sca3_7742665	3	54.8348	lmxll	SNP
sca3_7742664	3	54.8348	lmxll	SNP
sca3_7742668	3	54.8348	lmxll	SNP
sca3_7742711	3	54.9942	lmxll	SNP
sca3_7988594	3	56.4779	lmxll	INDEL
sca3_7988595	3	56.4779	lmxll	SNP
sca3_7988613	3	57.0504	lmxll	SNP
sca3_8201960	3	58.5342	lmxll	SNP
sca3_8202147	3	58.5801	lmxll	SNP
sca3_8303283	3	58.9854	hkxhk	SNP
sca3_8486186	3	59.3636	lmxll	SNP
sca3_8572358	3	59.4152	lmxll	SNP
sca3_9095158	3	59.4722	lmxll	SNP
sca3_9542196	3	59.6156	lmxll	SNP
sca3_9542200	3	59.7054	lmxll	SNP
sca3_9698274	3	61.1892	lmxll	SNP
sca3_9936477	3	62.6729	lmxll	SNP
sca3_10118573	3	63.2454	lmxll	SNP
sca3_10118624	3	64.7292	lmxll	SNP
sca3_10185023	3	66.2129	lmxll	SNP
sca3_10200032	3	66.2594	lmxll	SNP
sca3_10251651	3	66.313	lmxll	SNP
sca3_10251709	3	66.323	lmxll	SNP
sca3_10435535	3	66.402	lmxll	SNP
sca3_10524378	3	66.4414	lmxll	SNP
sca3_10524396	3	66.4471	lmxll	SNP
sca3_10524426	3	66.4657	lmxll	INDEL
sca3_10524430	3	66.4993	lmxll	SNP
sca3_10524517	3	66.5108	lmxll	SNP
sca3_10524569	3	66.5257	lmxll	SNP
sca3_10524598	3	66.5514	lmxll	SNP
sca3_10524619	3	66.5826	lmxll	INDEL
sca3_10524649	3	66.6158	lmxll	SNP
sca3_10524703	3	66.6218	lmxll	SNP
sca3_10524758	3	66.6497	lmxll	SNP
sca3_10524807	3	66.6898	lmxll	SNP
sca3_10772033	3	68.1736	lmxll	SNP
sca3_10937957	3	69.6573	lmxll	SNP
sca3_10977069	3	70.2939	lmxll	SNP
sca3_10977116	3	71.7776	lmxll	SNP
sca3_10999902	3	72.5344	lmxll	SNP
sca3_11000083	3	74.0181	lmxll	SNP
sca3_11033249	3	75.5018	lmxll	SNP
sca3_11033251	3	75.5018	lmxll	SNP
sca3_11047154	3	75.573	lmxll	SNP
sca3_11047169	3	75.573	lmxll	SNP
sca3_11132318	3	77.0567	lmxll	SNP
sca3_11145174	3	78.5405	lmxll	SNP
sca3_11335404	3	80.0242	lmxll	SNP
sca3_11335516	3	80.2386	lmxll	SNP
sca3_11455460	3	81.7224	hkxhk	SNP
sca3_12368417	3	83.2061	lmxll	SNP
sca3_12368444	3	83.2416	lmxll	SNP
sca3_12368464	3	83.2713	lmxll	SNP
sca3_12368472	3	83.2713	lmxll	SNP
sca3_12368493	3	83.3236	lmxll	SNP
sca3_12368504	3	83.3769	lmxll	SNP
sca3_12368519	3	83.4381	lmxll	SNP
sca3_12816230	3	83.834	lmxll	SNP
sca3_12959656	3	84.5297	lmxll	SNP
sca3_14429577	3	85.3131	hkxhk	SNP
sca3_14722402	3	86.7968	lmxll	SNP
sca3_14874872	3	87.5237	hkxhk	SNP
sca3_14874880	3	87.5262	hkxhk	SNP
sca3_15076802	3	88.2341	lmxll	SNP
sca3_15294291	3	89.179	lmxll	SNP
sca3_15305691	3	90.6628	lmxll	SNP
sca3_15305690	3	90.6628	lmxll	SNP
sca3_15305717	3	90.7157	lmxll	SNP
sca3_15562232	3	91.2751	hkxhk	SNP
sca3_16206076	3	92.7588	lmxll	SNP
sca3_16544311	3	94.2426	lmxll	SNP
sca3_16558144	3	94.9082	lmxll	SNP
sca3_17630111	3	95.5439	lmxll	SNP
sca3_17693356	3	97.0277	lmxll	SNP
sca3_17693337	3	97.0277	lmxll	SNP
sca3_17867631	3	97.0891	lmxll	SNP
sca3_17876894	3	97.7216	hkxhk	SNP
sca3_17943869	3	99.2054	lmxll	SNP
sca3_17943913	3	99.7564	lmxll	SNP
sca3_17944042	3	100.283	lmxll	SNP
sca3_18318718	3	101.767	lmxll	SNP
sca3_18453162	3	103.251	lmxll	SNP
sca3_18501706	3	104.735	lmxll	SNP
sca3_18501707	3	104.735	lmxll	SNP
sca3_18529242	3	104.865	lmxll	SNP
sca3_18529424	3	104.901	lmxll	SNP
sca3_18536746	3	106.385	hkxhk	SNP
sca3_18536946	3	106.405	hkxhk	SNP
sca3_18551706	3	107.889	lmxll	INDEL
sca3_18566279	3	109.373	lmxll	SNP
sca3_18897744	3	110.856	lmxll	SNP
sca3_19217412	3	112.34	lmxll	SNP
sca3_19217349	3	112.34	lmxll	SNP
sca3_19572214	3	113.824	lmxll	SNP
sca3_19572199	3	113.824	lmxll	SNP
sca3_19749310	3	114.156	lmxll	SNP
sca3_19837669	3	114.184	lmxll	SNP
sca3_19896604	3	114.446	hkxhk	SNP
sca3_19978663	3	114.696	hkxhk	SNP
sca3_20058325	3	115.04	lmxll	SNP
sca3_20058440	3	115.49	lmxll	SNP
sca3_20077429	3	116.281	lmxll	SNP
sca3_20077431	3	116.308	lmxll	SNP
sca3_20347990	3	117.792	lmxll	SNP
sca3_20833292	3	119.276	hkxhk	SNP
sca3_21162973	3	119.505	hkxhk	SNP
sca3_21315808	3	119.774	hkxhk	SNP
sca3_21315866	3	120.242	lmxll	SNP
sca3_21472869	3	120.75	hkxhk	SNP
sca3_21472868	3	120.75	hkxhk	SNP
sca3_21472875	3	120.756	hkxhk	SNP
sca3_21472891	3	120.77	hkxhk	SNP
sca3_21472898	3	120.8	hkxhk	SNP
sca3_21472899	3	120.827	hkxhk	SNP
sca3_21472902	3	120.833	hkxhk	SNP
sca3_21473007	3	122.317	lmxll	SNP
sca3_21473064	3	123.8	hkxhk	SNP
sca3_21473079	3	125.284	lmxll	SNP
sca3_21473088	3	126.768	hkxhk	SNP
sca3_21473340	3	126.98	hkxhk	SNP
sca3_21483831	3	127.928	lmxll	SNP
sca3_21484262	3	129.412	lmxll	SNP
sca3_21484279	3	129.813	lmxll	SNP
sca3_21539499	3	131.297	lmxll	SNP
sca3_21539565	3	132.781	lmxll	SNP
sca3_21663175	3	132.939	lmxll	SNP
sca3_21831805	3	133.908	lmxll	SNP
sca3_21831808	3	133.908	lmxll	SNP
sca3_21850886	3	133.965	lmxll	SNP
sca3_22374429	3	134.011	lmxll	SNP
sca3_22374470	3	134.014	lmxll	INDEL
sca3_22374477	3	134.017	lmxll	INDEL
sca3_22463233	3	134.052	lmxll	SNP
sca3_22464729	3	135.535	hkxhk	SNP
sca3_22552148	3	135.688	lmxll	SNP
sca3_23144633	3	135.754	lmxll	SNP
sca3_23163932	3	137.237	hkxhk	SNP
sca3_23349069	3	137.926	lmxll	SNP
sca3_23349068	3	137.926	lmxll	SNP
sca3_23399308	3	138.357	lmxll	SNP
sca3_23399309	3	138.357	lmxll	SNP
sca3_23491738	3	139.84	lmxll	SNP
sca3_23709340	3	141.324	lmxll	SNP
sca3_24284314	3	142.808	lmxll	SNP
sca3_24469906	3	144.292	lmxll	SNP
sca3_24654904	3	145.775	lmxll	SNP
sca3_24861219	3	145.861	lmxll	SNP
sca3_25094828	3	146.344	hkxhk	SNP
sca3_25095617	3	147.253	lmxll	SNP
sca3_25164974	3	147.851	lmxll	SNP
sca3_25264686	3	147.871	lmxll	SNP
sca3_25437516	3	149.355	hkxhk	SNP
sca3_25718266	3	150.344	lmxll	SNP
sca3_25934315	3	151.828	hkxhk	SNP
sca3_25934353	3	152.046	lmxll	SNP
sca3_26013935	3	152.193	hkxhk	SNP
sca3_26019934	3	152.451	hkxhk	SNP
sca3_26081194	3	152.713	hkxhk	SNP
sca3_26697016	3	154.197	hkxhk	SNP
sca3_26708654	3	155.681	lmxll	SNP
sca3_27044563	3	157.165	lmxll	SNP
sca3_27330791	3	157.192	lmxll	INDEL
sca3_27366162	3	158.676	hkxhk	SNP
sca3_27418606	3	160.16	lmxll	SNP
sca3_27418654	3	160.263	lmxll	SNP
sca3_27418946	3	160.847	lmxll	SNP
sca3_27419181	3	161.135	lmxll	SNP
sca3_27459646	3	161.653	lmxll	SNP
sca3_27616139	3	162.402	hkxhk	SNP
sca3_27787015	3	162.898	lmxll	SNP
sca3_27868368	3	164.382	lmxll	SNP
sca3_27868428	3	165.866	lmxll	SNP
sca3_28021944	3	165.905	lmxll	SNP
sca3_28021960	3	165.905	lmxll	SNP
sca3_28152477	3	165.928	lmxll	SNP
sca3_28158667	3	166.067	hkxhk	SNP
sca3_28158961	3	166.21	lmxll	INDEL
sca3_28480202	3	166.498	lmxll	SNP
sca3_28650175	3	166.793	lmxll	SNP
sca3_28651619	3	167.124	hkxhk	SNP
sca3_28998171	3	168.608	lmxll	SNP
sca3_29402754	3	170.092	lmxll	SNP
sca3_29982965	3	171.576	lmxll	SNP
sca3_29983180	3	173.059	hkxhk	SNP
sca3_30085519	3	173.198	lmxll	SNP
sca3_30134843	3	173.218	lmxll	INDEL
sca3_30183392	3	173.391	hkxhk	SNP
sca3_30487643	3	173.846	lmxll	INDEL
sca3_30544589	3	175.33	lmxll	SNP
sca3_30600649	3	175.372	lmxll	SNP
sca3_30614762	3	176.855	hkxhk	SNP
sca3_30614776	3	177.01	lmxll	SNP
sca3_30614783	3	177.18	hkxhk	SNP
sca3_30614901	3	177.19	hkxhk	SNP
sca3_30683498	3	178.674	lmxll	SNP
sca3_30803137	3	180.158	lmxll	SNP
sca3_30803653	3	181.642	lmxll	SNP
sca3_30803663	3	181.645	lmxll	SNP
sca3_30805522	3	183.129	lmxll	SNP
sca3_30950847	3	183.318	hkxhk	SNP
sca3_31135986	3	183.357	hkxhk	SNP
sca3_31408517	3	183.4	hkxhk	INDEL
sca3_31579332	3	183.44	hkxhk	SNP
sca3_31579527	3	184.923	lmxll	SNP
sca3_31794950	3	184.983	lmxll	SNP
sca3_31795180	3	186.467	lmxll	SNP
sca3_31795181	3	186.467	lmxll	SNP
sca3_31935854	3	186.496	lmxll	SNP
sca3_31935861	3	186.496	lmxll	INDEL
sca3_31935862	3	186.496	lmxll	SNP
sca4_144046	4	0	lmxll	SNP
sca4_257258	4	0.427477	lmxll	SNP
sca4_298201	4	2.96485	hkxhk	SNP
sca4_357592	4	3.05268	hkxhk	SNP
sca4_357601	4	3.05691	hkxhk	SNP
sca4_685344	4	3.16874	hkxhk	SNP
sca4_754969	4	3.29061	hkxhk	SNP
sca4_780152	4	3.34575	hkxhk	SNP
sca4_780268	4	3.89691	lmxll	SNP
sca4_811622	4	6.43429	lmxll	SNP
sca4_811749	4	6.48948	lmxll	SNP
sca4_811738	4	6.48948	lmxll	SNP
sca4_811764	4	6.52273	lmxll	SNP
sca4_811769	4	6.87971	hkxhk	SNP
sca4_811773	4	7.77682	hkxhk	SNP
sca4_1209012	4	8.80571	lmxll	SNP
sca4_1368137	4	11.3431	hkxhk	SNP
sca4_2220548	4	11.5425	hkxhk	SNP
sca4_2460210	4	11.8343	hkxhk	SNP
sca4_2949276	4	12.9862	lmxll	SNP
sca4_2949324	4	13.0175	lmxll	SNP
sca4_2949329	4	13.0175	lmxll	SNP
sca4_2949351	4	13.0303	lmxll	SNP
sca4_2959315	4	13.0388	lmxll	SNP
sca4_2959359	4	13.0388	lmxll	SNP
sca4_2959399	4	13.0452	lmxll	SNP
sca4_2959426	4	13.2801	hkxhk	SNP
sca4_2959510	4	13.5201	lmxll	SNP
sca4_2959559	4	13.7686	hkxhk	SNP
sca4_3142538	4	14.0214	lmxll	SNP
sca4_3142807	4	14.0214	lmxll	SNP
sca4_3255871	4	14.0295	lmxll	SNP
sca4_3366444	4	15.0767	lmxll	SNP
sca4_3366454	4	15.0936	lmxll	SNP
sca4_3366458	4	15.0978	lmxll	SNP
sca4_3851098	4	17.6352	lmxll	SNP
sca4_3851546	4	20.1725	lmxll	SNP
sca4_4215978	4	21.296	lmxll	SNP
sca4_4301149	4	23.0477	lmxll	SNP
sca4_4343649	4	23.9323	lmxll	SNP
sca4_4664820	4	26.4696	hkxhk	SNP
sca4_4739049	4	29.007	lmxll	SNP
sca4_5011753	4	31.5444	lmxll	SNP
sca4_5011765	4	31.7315	lmxll	SNP
sca4_5011810	4	31.9264	lmxll	SNP
sca4_5011785	4	31.9264	lmxll	SNP
sca4_5011902	4	32.0839	lmxll	SNP
sca4_5659537	4	33.4492	lmxll	SNP
sca4_5667269	4	33.5922	lmxll	SNP
sca4_6104686	4	33.6688	lmxll	SNP
sca4_6576889	4	36.2062	lmxll	SNP
sca4_6576883	4	36.2062	lmxll	SNP
sca4_6876611	4	37.1896	lmxll	SNP
sca4_6876612	4	39.7269	lmxll	SNP
sca4_7048787	4	42.2643	lmxll	SNP
sca4_7049515	4	42.2818	lmxll	SNP
sca4_8019203	4	44.1324	lmxll	SNP
sca4_8299990	4	46.6698	hkxhk	SNP
sca4_8385292	4	47.0672	hkxhk	SNP
sca4_8446504	4	49.6046	lmxll	SNP
sca4_8446555	4	49.9506	lmxll	SNP
sca4_8449222	4	52.4879	lmxll	SNP
sca4_8449227	4	52.4879	lmxll	SNP
sca4_8449290	4	55.0253	lmxll	SNP
sca4_8483448	4	56.7126	lmxll	SNP
sca4_8876370	4	59.25	lmxll	SNP
sca4_8997027	4	60.1046	hkxhk	SNP
sca4_9004316	4	62.642	lmxll	SNP
sca4_9382076	4	64.1163	lmxll	SNP
sca4_9809784	4	64.2069	lmxll	SNP
sca4_9910479	4	64.3034	lmxll	SNP
sca4_10750899	4	66.8408	hkxhk	SNP
sca4_10848061	4	67.8474	lmxll	SNP
sca4_10862864	4	70.3848	hkxhk	SNP
sca4_10862874	4	70.4329	hkxhk	SNP
sca4_10863823	4	71.4722	lmxll	SNP
sca4_11336065	4	72.4604	lmxll	SNP
sca4_11336126	4	72.877	hkxhk	SNP
sca4_12205104	4	72.9821	hkxhk	SNP
sca4_12255285	4	73.5593	lmxll	SNP
sca4_12255319	4	74.3368	lmxll	SNP
sca4_12277645	4	75.1313	lmxll	SNP
sca4_14136722	4	76.8717	lmxll	SNP
sca4_14294618	4	79.4091	lmxll	SNP
sca4_14294614	4	79.4091	lmxll	SNP
sca4_14868795	4	81.9465	hkxhk	SNP
sca4_16311896	4	82.1936	lmxll	SNP
sca4_16704532	4	83.1041	lmxll	SNP
sca4_16704681	4	83.9698	lmxll	SNP
sca4_16704807	4	85.3932	lmxll	SNP
sca4_16866613	4	86.1438	lmxll	SNP
sca4_16993599	4	86.2704	lmxll	SNP
sca4_16993673	4	86.3372	lmxll	SNP
sca4_16993675	4	86.3372	lmxll	SNP
sca4_21809275	4	88.8745	lmxll	SNP
sca4_21809356	4	91.4119	lmxll	SNP
sca4_22559368	4	93.9493	lmxll	SNP
sca4_22559340	4	93.9493	lmxll	SNP
sca4_23197722	4	94.1606	hkxhk	SNP
sca4_23233881	4	94.4269	lmxll	SNP
sca4_23402264	4	96.9643	lmxll	SNP
sca4_23612877	4	99.5017	lmxll	SNP
sca4_23612923	4	102.039	hkxhk	SNP
sca4_23625307	4	102.722	hkxhk	SNP
sca4_23625432	4	103.713	lmxll	SNP
sca4_23625469	4	103.776	lmxll	SNP
sca4_23625483	4	103.812	lmxll	SNP
sca4_23625496	4	103.822	lmxll	SNP
sca4_23625728	4	106.359	hkxhk	SNP
sca4_23634315	4	106.755	hkxhk	SNP
sca4_23640375	4	107.186	hkxhk	SNP
sca4_23640436	4	107.287	hkxhk	SNP
sca4_23911585	4	107.856	hkxhk	SNP
sca4_25106856	4	108.066	lmxll	SNP
sca4_25106844	4	108.066	lmxll	SNP
sca4_25106860	4	108.066	lmxll	SNP
sca4_25106872	4	108.066	lmxll	SNP
sca4_25370045	4	108.286	hkxhk	SNP
sca4_25376227	4	110.823	lmxll	SNP
sca4_25613463	4	113.361	hkxhk	SNP
sca4_25804512	4	114.835	lmxll	SNP
sca4_25825107	4	117.372	lmxll	SNP
sca4_26412166	4	117.643	hkxhk	SNP
sca4_26412194	4	120.18	hkxhk	SNP
sca4_26790461	4	121.368	lmxll	SNP
sca4_27221236	4	122.422	hkxhk	SNP
sca4_27221443	4	122.473	hkxhk	SNP
sca4_27339143	4	124.086	lmxll	SNP
sca4_27591763	4	126.623	lmxll	SNP
sca4_27620493	4	129.161	lmxll	SNP
sca4_28092877	4	129.693	lmxll	INDEL
sca4_28190108	4	132.23	lmxll	SNP
sca4_28343117	4	134.768	lmxll	SNP
sca4_28343088	4	134.768	lmxll	SNP
sca4_28492801	4	137.305	hkxhk	SNP
sca4_28492817	4	137.309	hkxhk	SNP
sca4_28492818	4	139.847	lmxll	SNP
sca4_28492844	4	139.847	lmxll	SNP
sca4_28492851	4	139.847	lmxll	INDEL
sca4_28492819	4	139.847	lmxll	SNP
sca4_28836311	4	142.384	lmxll	SNP
sca4_28836315	4	142.384	lmxll	SNP
sca4_28836340	4	142.405	lmxll	SNP
sca4_28921117	4	143.211	lmxll	SNP
sca4_28948501	4	145.749	lmxll	SNP
sca4_29054251	4	147.572	lmxll	INDEL
sca4_29054261	4	147.586	lmxll	SNP
sca4_29540407	4	148.408	lmxll	SNP
sca4_29540534	4	150.946	lmxll	SNP
sca4_29577546	4	153.483	lmxll	SNP
sca4_29632369	4	156.02	lmxll	SNP
sca4_29632387	4	156.075	lmxll	SNP
sca4_29654335	4	157.273	lmxll	SNP
sca4_29654828	4	159.81	lmxll	SNP
sca4_29752670	4	162.347	lmxll	SNP
sca4_29752668	4	162.347	lmxll	SNP
sca4_29871901	4	163.617	hkxhk	SNP
sca4_29871956	4	163.671	hkxhk	SNP
sca4_29871967	4	163.675	hkxhk	SNP
sca5_156394	5	0	lmxll	SNP
sca5_156504	5	0.673837	lmxll	SNP
sca5_372809	5	1.42003	lmxll	SNP
sca5_697144	5	1.48016	hkxhk	SNP
sca5_801637	5	1.51194	hkxhk	SNP
sca5_887120	5	3.7695	lmxll	SNP
sca5_1037654	5	6.02706	hkxhk	SNP
sca5_1045707	5	6.27886	lmxll	SNP
sca5_1125862	5	6.53635	hkxhk	SNP
sca5_1604213	5	6.61544	hkxhk	SNP
sca5_1947747	5	6.6804	hkxhk	SNP
sca5_1947749	5	6.68432	hkxhk	SNP
sca5_1947750	5	6.6963	hkxhk	SNP
sca5_2015408	5	8.02715	lmxll	SNP
sca5_2523170	5	8.81625	lmxll	SNP
sca5_2655657	5	10.0752	hkxhk	SNP
sca5_2655684	5	10.0752	hkxhk	SNP
sca5_2985869	5	10.1197	hkxhk	SNP
sca5_3262443	5	10.389	lmxll	SNP
sca5_3262507	5	10.389	lmxll	SNP
sca5_3392026	5	10.5929	lmxll	SNP
sca5_3392027	5	10.6113	lmxll	SNP
sca5_3632317	5	10.7861	lmxll	SNP
sca5_4065251	5	11.0451	hkxhk	SNP
sca5_4066079	5	11.1722	hkxhk	SNP
sca5_4066066	5	11.1722	hkxhk	SNP
sca5_4066096	5	11.1722	hkxhk	SNP
sca5_4066118	5	11.475	lmxll	SNP
sca5_4066146	5	11.475	lmxll	SNP
sca5_4066132	5	11.475	lmxll	SNP
sca5_4066268	5	11.83	hkxhk	SNP
sca5_4066304	5	12.191	lmxll	SNP
sca5_4066311	5	12.5341	hkxhk	SNP
sca5_4066334	5	12.5541	hkxhk	SNP
sca5_4096472	5	12.6381	hkxhk	SNP
sca5_4183764	5	13.1787	lmxll	SNP
sca5_4183842	5	13.8197	hkxhk	SNP
sca5_4911186	5	16.0772	lmxll	SNP
sca5_4911371	5	16.1626	lmxll	SNP
sca5_4937555	5	18.4201	lmxll	SNP
sca5_5036460	5	19.071	lmxll	SNP
sca5_5611788	5	21.3286	hkxhk	SNP
sca5_5775468	5	22.1949	lmxll	SNP
sca5_6225792	5	23.1124	lmxll	SNP
sca5_6225773	5	23.1124	lmxll	SNP
sca5_6225793	5	23.1124	lmxll	SNP
sca5_6225790	5	23.1124	lmxll	SNP
sca5_8701601	5	24.5072	lmxll	SNP
sca5_8910051	5	25.3983	lmxll	SNP
sca5_8910053	5	25.7074	hkxhk	SNP
sca5_8910146	5	26.0166	lmxll	SNP
sca5_8910132	5	26.0166	lmxll	SNP
sca5_8910134	5	26.0166	lmxll	SNP
sca5_9949717	5	27.2139	lmxll	SNP
sca5_9990263	5	27.8413	lmxll	SNP
sca5_9990662	5	28.833	hkxhk	SNP
sca5_9990991	5	29.1238	hkxhk	SNP
sca5_10093713	5	29.7574	lmxll	SNP
sca5_10093805	5	30.0902	lmxll	SNP
sca5_10204585	5	32.3478	lmxll	SNP
sca5_10204588	5	34.6053	hkxhk	SNP
sca5_10451336	5	34.7947	lmxll	SNP
sca5_10451360	5	34.9878	hkxhk	SNP
sca5_10472317	5	35.2435	lmxll	SNP
sca5_10472310	5	35.2435	lmxll	SNP
sca5_10575343	5	35.5435	hkxhk	SNP
sca5_10739899	5	35.5828	hkxhk	SNP
sca5_10739917	5	35.5865	hkxhk	SNP
sca5_10749789	5	37.844	lmxll	SNP
sca5_11038668	5	40.1016	hkxhk	SNP
sca5_11930990	5	40.851	lmxll	SNP
sca5_12073926	5	43.1086	lmxll	SNP
sca5_12073967	5	43.1285	lmxll	SNP
sca5_12591726	5	43.2006	lmxll	SNP
sca5_12591724	5	43.2006	lmxll	SNP
sca5_12656608	5	45.4581	lmxll	SNP
sca5_12690983	5	45.8029	lmxll	SNP
sca5_12736011	5	48.0605	lmxll	SNP
sca5_12758005	5	50.318	hkxhk	SNP
sca5_12758015	5	50.5986	lmxll	SNP
sca5_12917148	5	50.6543	lmxll	SNP
sca5_12934192	5	50.9098	hkxhk	SNP
sca5_12934209	5	51.1541	lmxll	SNP
sca5_13059881	5	51.4673	hkxhk	SNP
sca5_13136474	5	53.7249	lmxll	SNP
sca5_13315497	5	54.8599	lmxll	SNP
sca5_13315755	5	55.4876	hkxhk	SNP
sca5_13315846	5	57.7451	lmxll	SNP
sca5_13395556	5	57.8351	lmxll	INDEL
sca5_13597997	5	58.0286	lmxll	SNP
sca5_13652762	5	60.2861	hkxhk	SNP
sca5_13652777	5	60.2935	hkxhk	SNP
sca5_13652825	5	60.3009	hkxhk	SNP
sca5_13839044	5	60.5489	lmxll	SNP
sca5_13839042	5	60.5489	lmxll	INDEL
sca5_13947405	5	60.6143	lmxll	SNP
sca5_13947475	5	60.6185	lmxll	SNP
sca5_13947558	5	60.662	lmxll	SNP
sca5_13968156	5	60.9532	hkxhk	SNP
sca5_13970057	5	63.2108	lmxll	SNP
sca5_14072775	5	65.4683	lmxll	SNP
sca5_14910950	5	66.6611	lmxll	SNP
sca5_14955456	5	67.4335	lmxll	SNP
sca5_14983545	5	69.6911	lmxll	SNP
sca5_14983618	5	70.7392	lmxll	SNP
sca5_14983692	5	70.991	lmxll	INDEL
sca5_14983786	5	71.4471	lmxll	SNP
sca5_15064081	5	73.7047	lmxll	SNP
sca5_15064144	5	73.8055	lmxll	SNP
sca5_15065702	5	74.2846	lmxll	SNP
sca5_15139620	5	76.5422	lmxll	SNP
sca5_15190131	5	78.7997	hkxhk	SNP
sca5_15216792	5	80.1488	lmxll	SNP
sca5_15362637	5	82.4063	lmxll	SNP
sca5_15411206	5	84.6639	lmxll	SNP
sca5_15470537	5	85.1675	hkxhk	SNP
sca5_15470600	5	86.5252	hkxhk	SNP
sca5_15509973	5	86.8724	lmxll	SNP
sca5_15707629	5	89.1299	lmxll	SNP
sca5_15707635	5	89.1299	lmxll	SNP
sca5_15762458	5	89.2053	lmxll	SNP
sca5_15762567	5	90.2633	hkxhk	SNP
sca5_15802660	5	91.045	lmxll	SNP
sca5_15802720	5	91.26	lmxll	SNP
sca5_15957899	5	93.5176	lmxll	SNP
sca5_15984187	5	95.7752	lmxll	SNP
sca5_15984233	5	95.8049	lmxll	SNP
sca5_15988919	5	96.0264	hkxhk	SNP
sca5_16207526	5	96.3622	lmxll	SNP
sca5_16207543	5	96.3817	lmxll	SNP
sca5_16207625	5	96.4014	lmxll	SNP
sca5_16207683	5	96.5963	lmxll	SNP
sca5_16342269	5	96.7765	lmxll	SNP
sca5_16464705	5	96.8849	lmxll	SNP
sca5_16498923	5	96.9881	lmxll	SNP
sca5_16553350	5	97.126	lmxll	SNP
sca5_16651997	5	97.2098	lmxll	SNP
sca5_16666681	5	97.2352	lmxll	SNP
sca5_16666745	5	97.3119	lmxll	SNP
sca5_16776693	5	97.4727	lmxll	SNP
sca5_17453956	5	98.3556	hkxhk	SNP
sca5_17453955	5	98.3556	hkxhk	SNP
sca5_17454019	5	98.3774	hkxhk	SNP
sca5_17454022	5	98.3774	hkxhk	SNP
sca5_17454020	5	98.3774	hkxhk	SNP
sca5_17470207	5	99.397	lmxll	SNP
sca5_17489721	5	100.68	lmxll	SNP
sca5_17604583	5	102.938	lmxll	SNP
sca5_17604604	5	102.942	lmxll	SNP
sca5_17689942	5	103.097	lmxll	SNP
sca5_17690010	5	103.145	lmxll	SNP
sca5_17739415	5	103.271	lmxll	SNP
sca5_17739413	5	103.271	lmxll	SNP
sca5_17739451	5	103.308	lmxll	SNP
sca5_17745334	5	103.47	lmxll	SNP
sca5_17868307	5	104.713	hkxhk	SNP
sca5_17880338	5	106.97	lmxll	SNP
sca5_17880349	5	106.974	lmxll	SNP
sca5_17880513	5	107.084	lmxll	SNP
sca5_17880846	5	108.312	hkxhk	SNP
sca5_17884012	5	110.569	lmxll	SNP
sca5_17884019	5	110.58	lmxll	SNP
sca5_18221909	5	112.838	lmxll	SNP
sca5_18455599	5	113.055	lmxll	SNP
sca5_18455682	5	113.179	lmxll	SNP
sca5_18455766	5	113.248	lmxll	SNP
sca5_18455832	5	113.271	lmxll	SNP
sca5_18455838	5	113.271	lmxll	SNP
sca5_18794594	5	115.529	hkxhk	SNP
sca5_18862554	5	115.555	hkxhk	SNP
sca5_18928876	5	115.793	lmxll	SNP
sca5_19019674	5	115.876	lmxll	SNP
sca5_19019769	5	115.915	lmxll	SNP
sca5_19019767	5	115.915	lmxll	SNP
sca5_19019792	5	115.915	lmxll	SNP
sca5_19145709	5	118.172	lmxll	SNP
sca5_19145731	5	118.278	lmxll	SNP
sca5_19145739	5	118.401	lmxll	SNP
sca5_19262236	5	120.659	lmxll	SNP
sca5_19609368	5	120.786	lmxll	SNP
sca5_19609374	5	120.79	lmxll	SNP
sca5_19615859	5	120.887	lmxll	SNP
sca5_19615886	5	123.144	lmxll	SNP
sca5_20052750	5	123.738	lmxll	SNP
sca5_20052763	5	123.743	lmxll	SNP
sca5_20052755	5	123.743	lmxll	SNP
sca5_20052769	5	123.784	lmxll	SNP
sca5_20052784	5	123.821	lmxll	SNP
sca5_20052785	5	123.858	lmxll	SNP
sca5_20082650	5	126.115	lmxll	SNP
sca5_20082659	5	126.24	lmxll	SNP
sca5_20082671	5	126.364	lmxll	SNP
sca5_20082680	5	126.375	lmxll	SNP
sca5_20521580	5	127.585	hkxhk	SNP
sca5_20571654	5	128.179	lmxll	SNP
sca5_21033035	5	128.707	hkxhk	SNP
sca5_21099888	5	129.19	lmxll	SNP
sca5_21129660	5	129.342	lmxll	SNP
sca5_21129667	5	129.342	lmxll	SNP
sca5_21129748	5	129.394	lmxll	SNP
sca5_21129779	5	129.691	hkxhk	INDEL
sca5_21218297	5	129.966	lmxll	SNP
sca5_21556223	5	130.25	hkxhk	SNP
sca5_21584047	5	130.281	hkxhk	SNP
sca5_21584088	5	130.281	hkxhk	SNP
sca5_21697964	5	130.717	lmxll	SNP
sca5_21805831	5	132.974	lmxll	SNP
sca5_21819061	5	135.232	lmxll	SNP
sca5_22051789	5	135.893	hkxhk	SNP
sca5_22051809	5	135.893	hkxhk	SNP
sca5_22138257	5	135.933	hkxhk	SNP
sca5_22152203	5	136.052	lmxll	SNP
sca5_22152257	5	136.094	lmxll	SNP
sca5_22329552	5	136.414	lmxll	SNP
sca5_23640937	5	136.823	lmxll	SNP
sca5_23757347	5	137.286	hkxhk	SNP
sca5_23757610	5	137.503	hkxhk	SNP
sca5_24609525	5	138.882	lmxll	SNP
sca5_24609546	5	141.14	lmxll	SNP
sca5_24624434	5	141.938	lmxll	SNP
sca5_24642855	5	142.122	hkxhk	SNP
sca5_24847871	5	142.389	lmxll	SNP
sca5_24847874	5	142.389	lmxll	SNP
sca5_25454548	5	142.646	hkxhk	INDEL
sca5_25615798	5	143.318	hkxhk	SNP
sca5_25616139	5	145.576	lmxll	SNP
sca5_26159320	5	147.833	lmxll	SNP
sca5_26513447	5	148.888	lmxll	SNP
sca5_26577601	5	151.146	lmxll	SNP
sca5_26692495	5	152.029	hkxhk	SNP
sca5_27099455	5	152.305	lmxll	SNP
sca5_27099466	5	152.305	lmxll	SNP
sca5_27140097	5	152.557	hkxhk	SNP
sca5_27264260	5	152.794	lmxll	SNP
sca5_27264269	5	152.794	lmxll	SNP
sca5_27861743	5	152.869	lmxll	SNP
sca5_28540110	5	153.016	lmxll	SNP
sca5_28540120	5	153.147	lmxll	SNP
sca5_28860840	5	155.405	hkxhk	SNP
sca6_23738	6	0	hkxhk	SNP
sca6_39844	6	0.996746	lmxll	SNP
sca6_57665	6	3.51396	lmxll	SNP
sca6_148530	6	4.537	lmxll	SNP
sca6_148583	6	7.05422	lmxll	SNP
sca6_237695	6	7.08574	lmxll	INDEL
sca6_253542	6	7.12744	lmxll	INDEL
sca6_264624	6	7.17673	lmxll	SNP
sca6_432972	6	7.28716	lmxll	SNP
sca6_433274	6	7.43872	lmxll	SNP
sca6_492870	6	7.56554	lmxll	SNP
sca6_492912	6	7.60477	lmxll	SNP
sca6_492916	6	7.60477	lmxll	SNP
sca6_533320	6	10.122	lmxll	SNP
sca6_533336	6	12.6392	lmxll	SNP
sca6_601051	6	12.7021	lmxll	SNP
sca6_601024	6	12.7021	lmxll	SNP
sca6_607693	6	12.7815	lmxll	INDEL
sca6_633676	6	12.8591	lmxll	SNP
sca6_704510	6	12.898	lmxll	SNP
sca6_704536	6	12.902	lmxll	SNP
sca6_704554	6	12.9061	lmxll	SNP
sca6_729457	6	12.9991	lmxll	SNP
sca6_729462	6	13.0033	lmxll	SNP
sca6_764815	6	13.0736	lmxll	SNP
sca6_812930	6	13.1697	lmxll	SNP
sca6_862254	6	15.6869	lmxll	SNP
sca6_875225	6	15.7694	lmxll	SNP
sca6_952391	6	18.2866	lmxll	SNP
sca6_952597	6	20.8038	lmxll	INDEL
sca6_952604	6	20.8564	lmxll	INDEL
sca6_1260030	6	23.3736	lmxll	SNP
sca6_1745767	6	23.4865	lmxll	SNP
sca6_1785563	6	23.5786	lmxll	SNP
sca6_1794260	6	23.6684	lmxll	SNP
sca6_1794285	6	23.677	lmxll	SNP
sca6_1794361	6	26.1942	lmxll	SNP
sca6_1824403	6	28.7114	lmxll	SNP
sca6_1993801	6	28.8151	lmxll	SNP
sca6_1994105	6	28.843	lmxll	SNP
sca6_2024993	6	29.0499	lmxll	SNP
sca6_2429263	6	29.6081	hkxhk	INDEL
sca6_2514223	6	30.0638	lmxll	SNP
sca6_2532017	6	30.1885	lmxll	SNP
sca6_2939884	6	32.7057	lmxll	INDEL
sca6_2939903	6	35.223	lmxll	SNP
sca6_2940088	6	35.4894	hkxhk	SNP
sca6_2940089	6	35.4894	hkxhk	SNP
sca6_3035110	6	35.7596	lmxll	SNP
sca6_3129224	6	35.8457	lmxll	SNP
sca6_3285664	6	36.1243	hkxhk	SNP
sca6_3285682	6	36.4073	lmxll	SNP
sca6_3285703	6	36.688	hkxhk	SNP
sca6_3285726	6	36.9864	lmxll	SNP
sca6_3285738	6	37.0028	lmxll	SNP
sca6_3539848	6	39.52	lmxll	SNP
sca6_3539998	6	40.1522	lmxll	SNP
sca6_3540088	6	41.7367	lmxll	SNP
sca6_3542328	6	44.2539	lmxll	SNP
sca6_3542463	6	45.7165	lmxll	SNP
sca6_3922188	6	47.0558	lmxll	SNP
sca6_4220702	6	49.573	lmxll	SNP
sca6_4314845	6	49.6302	lmxll	SNP
sca6_4561705	6	52.1474	lmxll	SNP
sca6_4665696	6	53.1383	hkxhk	SNP
sca6_4665701	6	55.6555	lmxll	INDEL
sca6_4665773	6	55.9575	hkxhk	INDEL
sca6_4665883	6	56.2277	lmxll	SNP
sca6_4665897	6	56.2361	lmxll	SNP
sca6_4891068	6	58.7533	lmxll	SNP
sca6_5135618	6	61.2706	lmxll	SNP
sca6_5204838	6	61.3871	lmxll	SNP
sca6_5205044	6	61.4737	lmxll	SNP
sca6_5205068	6	61.4737	lmxll	SNP
sca6_5356978	6	63.9909	hkxhk	SNP
sca6_5387775	6	66.5081	lmxll	SNP
sca6_5618076	6	66.6144	lmxll	SNP
sca6_5618067	6	66.6144	lmxll	SNP
sca6_5618096	6	69.1316	hkxhk	SNP
sca6_5618101	6	71.6488	lmxll	SNP
sca6_6156425	6	71.9319	hkxhk	SNP
sca6_6209531	6	72.303	hkxhk	SNP
sca6_6280745	6	72.8682	lmxll	SNP
sca6_6280733	6	72.8682	lmxll	SNP
sca6_7055422	6	72.972	lmxll	INDEL
sca6_7055434	6	72.9765	lmxll	INDEL
sca6_7451499	6	73.1819	hkxhk	SNP
sca6_7602616	6	73.4296	lmxll	SNP
sca6_7602642	6	73.434	lmxll	SNP
sca6_7602658	6	73.4432	lmxll	SNP
sca6_7984912	6	73.8182	lmxll	SNP
sca6_8426449	6	74.1893	lmxll	SNP
sca6_8426466	6	74.1893	lmxll	SNP
sca6_8426464	6	74.1893	lmxll	SNP
sca6_8426453	6	74.1893	lmxll	SNP
sca6_8426467	6	74.1935	lmxll	SNP
sca6_8426903	6	74.9387	hkxhk	SNP
sca6_8474949	6	75.8286	lmxll	SNP
sca6_8477795	6	75.9452	lmxll	SNP
sca6_9198125	6	78.4624	lmxll	SNP
sca6_9314242	6	80.9796	lmxll	SNP
sca6_9314209	6	80.9796	lmxll	SNP
sca6_9341778	6	83.4968	lmxll	INDEL
sca6_9652689	6	86.014	lmxll	SNP
sca6_9732729	6	86.1485	lmxll	SNP
sca6_9767036	6	86.8004	hkxhk	SNP
sca6_9791092	6	89.3176	lmxll	SNP
sca6_9844220	6	91.8348	lmxll	SNP
sca6_9844229	6	92.0782	hkxhk	INDEL
sca6_10073105	6	92.2908	lmxll	SNP
sca6_10299666	6	92.3412	lmxll	SNP
sca6_10870163	6	92.3772	lmxll	SNP
sca6_10869912	6	92.3772	lmxll	SNP
sca6_11481879	6	92.4566	lmxll	SNP
sca6_11628395	6	94.9738	lmxll	SNP
sca6_12226563	6	97.491	lmxll	SNP
sca6_12226620	6	97.8461	lmxll	SNP
sca6_13016309	6	99.1231	hkxhk	SNP
sca6_13016985	6	99.6847	hkxhk	SNP
sca6_13952898	6	102.202	hkxhk	SNP
sca6_14644239	6	102.216	hkxhk	SNP
sca6_14644354	6	102.504	lmxll	SNP
sca6_16413187	6	105.021	hkxhk	SNP
sca6_16786263	6	106.505	lmxll	SNP
sca6_16788636	6	109.022	hkxhk	SNP
sca6_17165803	6	109.662	lmxll	SNP
sca6_17501205	6	109.869	lmxll	INDEL
sca6_17501457	6	112.386	lmxll	SNP
sca6_17654201	6	114.904	hkxhk	SNP
sca6_17654262	6	115.184	lmxll	SNP
sca6_17662717	6	115.822	lmxll	SNP
sca6_18372775	6	116.499	hkxhk	SNP
sca6_18372796	6	116.727	lmxll	SNP
sca6_18372806	6	119.244	lmxll	SNP
sca6_19380814	6	121.761	lmxll	SNP
sca6_19486331	6	121.811	lmxll	SNP
sca6_19486354	6	121.811	lmxll	SNP
sca6_19807562	6	122.042	hkxhk	SNP
sca6_19808708	6	123.998	lmxll	SNP
sca6_19808722	6	124.786	lmxll	SNP
sca6_19996594	6	126.202	lmxll	SNP
sca6_19996586	6	126.202	lmxll	SNP
sca6_20110710	6	128.72	lmxll	SNP
sca6_20148059	6	129.758	lmxll	SNP
sca6_20148052	6	129.758	lmxll	INDEL
sca6_20148063	6	129.846	lmxll	SNP
sca6_20148096	6	129.922	lmxll	SNP
sca6_20148097	6	129.964	lmxll	SNP
sca6_20148106	6	130.009	lmxll	SNP
sca6_20148112	6	130.199	lmxll	SNP
sca6_20148137	6	130.399	lmxll	SNP
sca6_20205808	6	132.916	lmxll	SNP
sca6_20205841	6	132.92	lmxll	SNP
sca6_20306334	6	132.966	lmxll	SNP
sca6_20523268	6	135.483	lmxll	SNP
sca6_20523344	6	135.768	lmxll	SNP
sca6_20668956	6	138.285	lmxll	SNP
sca6_21213479	6	138.414	lmxll	SNP
sca6_21225996	6	139.964	lmxll	SNP
sca6_21226048	6	141.205	lmxll	SNP
sca6_22052344	6	142.074	lmxll	SNP
sca6_22052322	6	142.074	lmxll	SNP
sca6_22052704	6	142.182	lmxll	SNP
sca6_22052772	6	142.553	lmxll	SNP
sca6_22055245	6	142.998	lmxll	SNP
sca6_22122176	6	143.059	lmxll	SNP
sca6_22122185	6	143.143	lmxll	SNP
sca6_22122515	6	145.661	lmxll	SNP
sca6_22478142	6	146.765	lmxll	SNP
sca6_22478138	6	146.765	lmxll	SNP
sca6_22651052	6	149.282	lmxll	SNP
sca6_22735633	6	149.513	lmxll	INDEL
sca6_22764414	6	149.855	lmxll	SNP
sca6_22764419	6	150.036	lmxll	SNP
sca6_23104136	6	150.164	lmxll	SNP
sca6_23104156	6	150.164	lmxll	SNP
sca6_23194480	6	152.681	lmxll	SNP
sca6_23237327	6	155.198	lmxll	SNP
sca6_23238599	6	155.281	lmxll	SNP
sca6_23238720	6	155.438	lmxll	SNP
sca6_23242534	6	155.809	lmxll	SNP
sca6_23764723	6	158.327	lmxll	SNP
sca6_23764739	6	158.343	lmxll	SNP
sca6_23844119	6	158.393	lmxll	SNP
sca6_23900303	6	158.797	lmxll	SNP
sca6_24333264	6	159.911	lmxll	SNP
sca6_24333392	6	160.513	lmxll	SNP
sca6_24356046	6	163.03	lmxll	SNP
sca6_24356108	6	163.084	lmxll	SNP
sca6_24483132	6	164.011	lmxll	SNP
sca6_24483227	6	164.884	hkxhk	SNP
sca6_24483458	6	165.095	hkxhk	SNP
sca6_24483493	6	165.171	hkxhk	SNP
sca6_24483544	6	165.226	hkxhk	SNP
sca6_24526420	6	165.498	lmxll	SNP
sca6_24526451	6	165.754	hkxhk	SNP
sca6_24812049	6	165.961	lmxll	SNP
sca6_24867403	6	168.479	lmxll	SNP
sca6_24867419	6	168.531	lmxll	SNP
sca6_24867446	6	168.546	lmxll	SNP
sca6_24902062	6	170.05	lmxll	SNP
sca6_25263167	6	170.06	lmxll	SNP
sca6_25263221	6	170.065	lmxll	SNP
sca6_25522165	6	172.583	lmxll	SNP
sca7_242422	7	0	lmxll	SNP
sca7_464597	7	1.4612	lmxll	SNP
sca7_749735	7	2.47635	lmxll	SNP
sca7_750171	7	3.93756	lmxll	SNP
sca7_750355	7	4.12294	hkxhk	SNP
sca7_1367916	7	4.21679	hkxhk	SNP
sca7_1431202	7	5.678	lmxll	SNP
sca7_1441395	7	5.72876	lmxll	SNP
sca7_1525795	7	7.18996	hkxhk	SNP
sca7_1565272	7	7.20977	hkxhk	SNP
sca7_1824719	7	7.38863	lmxll	SNP
sca7_1824640	7	7.38863	lmxll	SNP
sca7_1824676	7	7.38863	lmxll	SNP
sca7_1841175	7	8.84984	lmxll	SNP
sca7_1870769	7	8.86175	lmxll	SNP
sca7_2023631	7	9.57192	lmxll	SNP
sca7_2024075	7	9.75313	lmxll	SNP
sca7_2024069	7	9.75313	lmxll	INDEL
sca7_2231005	7	10.3613	lmxll	SNP
sca7_2676024	7	10.8358	lmxll	SNP
sca7_2691898	7	11.6805	lmxll	SNP
sca7_2868509	7	11.9346	lmxll	SNP
sca7_2944079	7	12.965	lmxll	SNP
sca7_3343218	7	13.9043	lmxll	SNP
sca7_3438579	7	15.3655	lmxll	SNP
sca7_3440177	7	16.116	lmxll	SNP
sca7_3620566	7	17.5772	lmxll	SNP
sca7_3850887	7	19.0384	lmxll	SNP
sca7_3850912	7	19.0408	lmxll	SNP
sca7_5006787	7	20.502	lmxll	SNP
sca7_5185933	7	21.9632	hkxhk	SNP
sca7_5344174	7	22.1235	lmxll	SNP
sca7_5852139	7	22.1434	lmxll	SNP
sca7_5852190	7	22.3236	hkxhk	SNP
sca7_5852239	7	22.4785	lmxll	SNP
sca7_5869404	7	22.9662	hkxhk	SNP
sca7_5869421	7	22.9836	hkxhk	SNP
sca7_5870131	7	23.1117	hkxhk	SNP
sca7_6537811	7	24.5729	lmxll	SNP
sca7_6573107	7	26.0341	hkxhk	SNP
sca7_7673383	7	26.2235	lmxll	SNP
sca7_7678603	7	27.6847	lmxll	SNP
sca7_8016336	7	28.2249	lmxll	SNP
sca7_8016346	7	28.2249	lmxll	SNP
sca7_8016354	7	28.2321	lmxll	SNP
sca7_8069640	7	29.6933	lmxll	SNP
sca7_8097756	7	31.1545	hkxhk	SNP
sca7_8396584	7	31.9568	lmxll	SNP
sca7_8396628	7	31.9568	lmxll	SNP
sca7_9001842	7	33.418	hkxhk	SNP
sca7_9001883	7	34.8792	lmxll	SNP
sca7_9002049	7	34.8968	lmxll	SNP
sca7_9002102	7	34.9145	lmxll	SNP
sca7_9137376	7	36.3757	lmxll	SNP
sca7_9307562	7	36.9009	lmxll	SNP
sca7_9549429	7	38.3621	lmxll	SNP
sca7_9807262	7	39.2747	hkxhk	SNP
sca7_9807312	7	39.4296	lmxll	INDEL
sca7_9807279	7	39.4296	lmxll	SNP
sca7_9807313	7	39.5855	hkxhk	SNP
sca7_10172291	7	39.7923	hkxhk	SNP
sca7_10418155	7	40.137	lmxll	SNP
sca7_10812687	7	41.5982	lmxll	SNP
sca7_10812698	7	41.6085	lmxll	SNP
sca7_10988024	7	43.0697	lmxll	SNP
sca7_11427764	7	44.5309	lmxll	SNP
sca7_11427765	7	44.6287	lmxll	SNP
sca7_11538904	7	46.0899	lmxll	SNP
sca7_11886317	7	46.1197	lmxll	SNP
sca7_11886318	7	46.1221	lmxll	SNP
sca7_11900599	7	46.1674	lmxll	SNP
sca7_12147615	7	46.1875	lmxll	SNP
sca7_12147613	7	46.1875	lmxll	SNP
sca7_12147601	7	46.1875	lmxll	SNP
sca7_12147623	7	46.364	hkxhk	SNP
sca7_12269476	7	47.4468	lmxll	SNP
sca7_12340525	7	48.908	lmxll	SNP
sca7_12399171	7	49.4326	lmxll	SNP
sca7_12437338	7	50.8938	lmxll	SNP
sca7_12437310	7	50.8938	lmxll	SNP
sca7_12437367	7	51.0716	hkxhk	SNP
sca7_12437390	7	51.2394	lmxll	SNP
sca7_12437389	7	51.2394	lmxll	SNP
sca7_12437403	7	51.2674	lmxll	SNP
sca7_12700302	7	52.4532	lmxll	SNP
sca7_12866176	7	53.6066	hkxhk	SNP
sca7_12866702	7	55.0678	lmxll	INDEL
sca7_13041455	7	56.529	lmxll	SNP
sca7_13041484	7	56.5387	lmxll	SNP
sca7_13214172	7	57.4001	lmxll	SNP
sca7_13444323	7	58.4758	lmxll	INDEL
sca7_13626115	7	59.2832	lmxll	SNP
sca7_13626182	7	59.2932	lmxll	SNP
sca7_15029207	7	59.3216	lmxll	SNP
sca7_16029256	7	60.1521	lmxll	INDEL
sca7_16029361	7	60.4896	lmxll	SNP
sca7_16041337	7	61.1788	lmxll	INDEL
sca7_16066533	7	61.4175	hkxhk	SNP
sca7_16338246	7	62.8787	lmxll	SNP
sca7_16338442	7	64.3399	hkxhk	SNP
sca7_16338527	7	64.9766	lmxll	SNP
sca7_16351430	7	65.6013	hkxhk	SNP
sca7_16351471	7	67.0625	lmxll	SNP
sca7_17274639	7	68.5237	lmxll	SNP
sca7_17348203	7	68.5932	lmxll	SNP
sca7_17375847	7	68.6389	lmxll	SNP
sca7_17375948	7	70.1001	lmxll	SNP
sca7_17383039	7	71.5613	lmxll	SNP
sca7_17383075	7	71.5824	lmxll	SNP
sca7_17416045	7	73.0436	hkxhk	SNP
sca7_17603134	7	73.1736	lmxll	SNP
sca7_18016263	7	73.216	lmxll	SNP
sca7_18016266	7	73.216	lmxll	SNP
sca7_18016311	7	73.2307	lmxll	SNP
sca7_18070587	7	74.2887	lmxll	SNP
sca7_18070613	7	74.3025	lmxll	SNP
sca7_18070620	7	74.3077	lmxll	SNP
sca7_18070623	7	74.3129	lmxll	SNP
sca7_18070805	7	74.3517	lmxll	SNP
sca7_18270408	7	75.0277	lmxll	SNP
sca7_18270923	7	75.0837	lmxll	SNP
sca7_18270915	7	75.0837	lmxll	SNP
sca7_18367914	7	75.5863	lmxll	SNP
sca7_18367893	7	75.5863	lmxll	SNP
sca7_18431590	7	77.0475	lmxll	SNP
sca7_18758328	7	78.5087	lmxll	SNP
sca7_18819526	7	79.5076	lmxll	SNP
sca7_18819540	7	80.2883	lmxll	SNP
sca7_19485924	7	81.7495	lmxll	SNP
sca7_19485988	7	83.2107	lmxll	INDEL
sca7_19485993	7	84.6719	lmxll	SNP
sca7_19812517	7	86.1331	lmxll	SNP
sca7_19935540	7	87.5943	lmxll	SNP
sca7_19935558	7	87.5943	lmxll	SNP
sca7_19935538	7	87.5943	lmxll	SNP
sca7_19935547	7	87.5943	lmxll	SNP
sca7_19935564	7	89.0555	lmxll	SNP
sca7_20057000	7	90.5167	lmxll	SNP
sca7_20215209	7	90.7312	hkxhk	SNP
sca7_20329437	7	92.1924	lmxll	SNP
sca7_20329474	7	93.6536	lmxll	SNP
sca7_20329472	7	93.6536	lmxll	SNP
sca7_20329478	7	93.656	lmxll	SNP
sca7_20329482	7	93.656	lmxll	SNP
sca7_21063496	7	94.2803	lmxll	SNP
sca7_21063499	7	94.3009	lmxll	SNP
sca7_21566468	7	95.7621	lmxll	SNP
sca7_21566496	7	95.7647	lmxll	SNP
sca7_21566517	7	95.7672	lmxll	SNP
sca7_21566639	7	95.8219	lmxll	SNP
sca7_21566642	7	95.8219	lmxll	SNP
sca7_21566652	7	95.8219	lmxll	SNP
sca7_21584080	7	97.2831	lmxll	SNP
sca7_21818580	7	98.7444	hkxhk	SNP
sca7_21883454	7	99.1826	lmxll	SNP
sca7_22029859	7	99.7151	lmxll	SNP
sca7_22046395	7	99.7497	lmxll	SNP
sca7_22046423	7	99.7522	lmxll	SNP
sca7_22694343	7	99.8007	lmxll	SNP
sca7_22730346	7	99.9861	hkxhk	SNP
sca7_22924609	7	100.151	lmxll	SNP
sca7_22935929	7	100.329	hkxhk	SNP
sca7_23206656	7	100.497	lmxll	SNP
sca7_23339804	7	100.524	lmxll	SNP
sca7_23339852	7	100.526	lmxll	SNP
sca7_23339848	7	100.526	lmxll	SNP
sca7_23339858	7	100.699	hkxhk	SNP
sca7_23339915	7	100.895	lmxll	SNP
sca7_23422519	7	101.122	hkxhk	SNP
sca7_23422586	7	101.313	lmxll	SNP
sca7_23566971	7	102.774	lmxll	SNP
sca7_23566978	7	104.235	hkxhk	SNP
sca7_23566980	7	104.441	lmxll	SNP
sca7_23566997	7	104.647	hkxhk	INDEL
sca7_23567057	7	104.845	lmxll	SNP
sca7_23657466	7	106.306	lmxll	SNP
sca7_23657471	7	106.391	lmxll	SNP
sca7_23763232	7	106.995	lmxll	SNP
sca7_23870603	7	108.456	lmxll	SNP
sca7_23977337	7	109.917	hkxhk	SNP
sca7_23977340	7	110.15	lmxll	SNP
sca7_24257851	7	110.216	lmxll	SNP
sca7_24298430	7	110.25	lmxll	SNP
sca7_24327422	7	110.483	hkxhk	SNP
sca7_24334816	7	110.694	lmxll	SNP
sca7_24409875	7	110.752	lmxll	SNP
sca7_24409902	7	112.213	lmxll	SNP
sca7_24514387	7	113.674	lmxll	SNP
sca7_24514705	7	113.736	lmxll	SNP
sca7_24514735	7	115.197	lmxll	SNP
sca7_24514760	7	116.658	lmxll	SNP
sca7_24514739	7	116.658	lmxll	INDEL
sca7_24514782	7	116.661	lmxll	SNP
sca7_24514916	7	118.122	lmxll	SNP
sca7_24515004	7	119.583	lmxll	SNP
sca7_24695193	7	119.761	lmxll	SNP
sca7_24695756	7	120.167	lmxll	SNP
sca7_24695869	7	121.628	lmxll	SNP
sca7_24705818	7	123.09	lmxll	SNP
sca7_24745625	7	123.128	lmxll	SNP
sca7_24745643	7	123.128	lmxll	SNP
sca7_24745646	7	124.589	lmxll	SNP
sca7_24745648	7	126.05	lmxll	SNP
sca7_24745676	7	126.05	lmxll	SNP
sca7_24745677	7	127.511	lmxll	SNP
sca7_24745834	7	128.972	hkxhk	SNP
sca7_24745921	7	129.172	lmxll	SNP
sca7_24745996	7	129.192	lmxll	SNP
sca7_24746012	7	129.209	lmxll	SNP
sca7_24746028	7	129.404	hkxhk	SNP
sca7_24925903	7	129.633	lmxll	SNP
sca7_24984916	7	131.095	lmxll	SNP
sca7_25109491	7	132.556	hkxhk	SNP
sca7_25212007	7	132.76	lmxll	SNP
sca7_25211979	7	132.76	lmxll	SNP
sca7_25292355	7	132.875	lmxll	SNP
sca7_25292356	7	133.067	lmxll	SNP
sca7_25292691	7	134.528	hkxhk	SNP
sca8_61519	8	0	lmxll	SNP
sca8_217678	8	0.0682156	lmxll	SNP
sca8_252584	8	0.19755	lmxll	SNP
sca8_313591	8	0.314422	lmxll	SNP
sca8_313652	8	0.322212	lmxll	SNP
sca8_313628	8	0.322212	lmxll	SNP
sca8_401490	8	0.378707	lmxll	SNP
sca8_656012	8	0.54033	lmxll	SNP
sca8_768426	8	1.68975	lmxll	SNP
sca8_789232	8	2.86502	lmxll	INDEL
sca8_789415	8	2.93473	lmxll	SNP
sca8_789364	8	2.93473	lmxll	SNP
sca8_789661	8	2.96078	lmxll	SNP
sca8_789682	8	3.80286	hkxhk	SNP
sca8_1069611	8	4.54473	lmxll	SNP
sca8_1264009	8	5.29353	hkxhk	SNP
sca8_1374864	8	5.36976	hkxhk	SNP
sca8_1498324	8	5.958	lmxll	SNP
sca8_1498336	8	6.35601	lmxll	SNP
sca8_1558809	8	6.89341	hkxhk	SNP
sca8_1558835	8	6.90026	hkxhk	SNP
sca8_1709357	8	7.79836	lmxll	SNP
sca8_1807007	8	8.10865	lmxll	SNP
sca8_2075274	8	8.74414	hkxhk	SNP
sca8_2209074	8	9.65093	lmxll	SNP
sca8_2225832	8	9.79689	lmxll	SNP
sca8_2225836	8	9.8041	lmxll	SNP
sca8_2299622	8	9.98583	lmxll	SNP
sca8_2299922	8	10.0924	lmxll	SNP
sca8_2486411	8	10.25	lmxll	SNP
sca8_2486422	8	10.25	lmxll	SNP
sca8_2601505	8	14.4858	lmxll	SNP
sca8_2601515	8	14.4957	lmxll	SNP
sca8_2755777	8	16.3313	lmxll	SNP
sca8_2951969	8	17.2036	hkxhk	SNP
sca8_2976404	8	18.3457	lmxll	SNP
sca8_3436466	8	18.9664	lmxll	SNP
sca8_3438757	8	19.2059	lmxll	SNP
sca8_3509387	8	19.4109	lmxll	SNP
sca8_3549360	8	19.6722	lmxll	SNP
sca8_3599521	8	19.9297	lmxll	SNP
sca8_3684465	8	20.2827	lmxll	SNP
sca8_3764862	8	20.5135	lmxll	SNP
sca8_3764903	8	20.5354	lmxll	SNP
sca8_3764899	8	20.5354	lmxll	SNP
sca8_3764960	8	20.5638	lmxll	SNP
sca8_3764958	8	20.5638	lmxll	SNP
sca8_3764952	8	20.5638	lmxll	SNP
sca8_3770682	8	24.7996	hkxhk	SNP
sca8_3877564	8	29.0353	lmxll	SNP
sca8_3877606	8	31.1317	lmxll	SNP
sca8_3877624	8	31.2045	lmxll	SNP
sca8_3882469	8	33.1003	lmxll	SNP
sca8_3882461	8	33.1003	lmxll	SNP
sca8_3900364	8	33.4321	lmxll	SNP
sca8_3927932	8	33.645	lmxll	SNP
sca8_4351909	8	34.6214	hkxhk	SNP
sca8_4351967	8	38.8572	lmxll	SNP
sca8_4387426	8	39.4404	hkxhk	SNP
sca8_4463685	8	43.6762	lmxll	SNP
sca8_4901453	8	47.9119	hkxhk	SNP
sca8_4914347	8	48.0822	hkxhk	SNP
sca8_5107391	8	48.8558	lmxll	SNP
sca8_5107392	8	48.8558	lmxll	SNP
sca8_5107416	8	48.8635	lmxll	SNP
sca8_5158358	8	49.0609	lmxll	SNP
sca8_5158337	8	49.0609	lmxll	SNP
sca8_5202781	8	49.1888	lmxll	SNP
sca8_5226204	8	49.3529	lmxll	SNP
sca8_5226201	8	49.3529	lmxll	SNP
sca8_5228860	8	49.6345	lmxll	SNP
sca8_5343261	8	50.114	lmxll	SNP
sca8_5343292	8	50.5115	lmxll	SNP
sca8_5371447	8	52.9726	hkxhk	SNP
sca8_5371469	8	54.2989	lmxll	SNP
sca8_5520720	8	58.5347	lmxll	SNP
sca8_5520964	8	58.7345	lmxll	SNP
sca8_6093644	8	58.8705	lmxll	SNP
sca8_6093649	8	58.8847	lmxll	SNP
sca8_6093666	8	58.9588	lmxll	SNP
sca8_6613094	8	59.2213	lmxll	INDEL
sca8_6614056	8	60.3434	hkxhk	INDEL
sca8_6629645	8	61.334	lmxll	SNP
sca8_6660957	8	61.6234	lmxll	SNP
sca8_6670325	8	61.9785	lmxll	SNP
sca8_6670435	8	62.4465	lmxll	SNP
sca8_6670883	8	62.7718	lmxll	SNP
sca8_6673742	8	63.6458	hkxhk	SNP
sca8_6819972	8	67.8815	lmxll	SNP
sca8_6820207	8	70.0547	lmxll	SNP
sca8_7088046	8	70.2546	lmxll	SNP
sca8_7088071	8	70.2546	lmxll	SNP
sca8_7088043	8	70.2546	lmxll	SNP
sca8_7097786	8	70.585	lmxll	SNP
sca8_7097792	8	70.5922	lmxll	SNP
sca8_7097795	8	70.5993	lmxll	SNP
sca8_7097800	8	70.6065	lmxll	SNP
sca8_7097802	8	70.6137	lmxll	SNP
sca8_7393447	8	70.8097	lmxll	SNP
sca8_7393450	8	70.8097	lmxll	SNP
sca8_7497560	8	71.2626	lmxll	SNP
sca8_7564506	8	75.4984	lmxll	SNP
sca8_7615874	8	79.7342	lmxll	SNP
sca8_7615890	8	80.4613	hkxhk	SNP
sca8_7947085	8	83.9331	lmxll	SNP
sca8_7959020	8	85.884	lmxll	SNP
sca8_7998309	8	88.2671	lmxll	SNP
sca8_8188855	8	89.6584	lmxll	SNP
sca8_8188867	8	89.6584	lmxll	SNP
sca8_8188905	8	90.3269	hkxhk	SNP
sca8_8329685	8	91.1119	lmxll	INDEL
sca8_8421196	8	91.897	hkxhk	SNP
sca8_8421228	8	92.5609	lmxll	SNP
sca8_10162135	8	92.7058	lmxll	SNP
sca8_10436660	8	92.8739	lmxll	SNP
sca8_10436668	8	92.8883	lmxll	SNP
sca8_10449689	8	93.1162	lmxll	SNP
sca8_11089511	8	97.3519	lmxll	SNP
sca8_11089556	8	97.392	lmxll	SNP
sca8_11089557	8	97.4011	lmxll	SNP
sca8_11089568	8	97.4194	lmxll	SNP
sca8_11089578	8	97.4371	lmxll	INDEL
sca8_11181447	8	101.673	lmxll	SNP
sca8_11595724	8	101.895	lmxll	SNP
sca8_12214138	8	103.084	lmxll	SNP
sca8_12214177	8	103.324	lmxll	SNP
sca8_12388987	8	107.56	lmxll	SNP
sca8_12510818	8	111.796	lmxll	SNP
sca8_12539411	8	112.011	lmxll	SNP
sca8_12647076	8	112.194	lmxll	SNP
sca8_12719605	8	116.429	lmxll	SNP
sca8_12739225	8	118.65	lmxll	SNP
sca8_12990930	8	120.725	lmxll	SNP
sca8_12990955	8	120.816	lmxll	SNP
sca8_12990977	8	120.875	lmxll	SNP
sca8_12990983	8	120.912	lmxll	SNP
sca8_13511660	8	122.497	lmxll	SNP
sca8_13532933	8	123.499	hkxhk	SNP
sca8_13535679	8	127.735	lmxll	SNP
sca8_13535703	8	127.913	lmxll	SNP
sca8_13535894	8	128.794	lmxll	INDEL
sca8_13909370	8	133.029	lmxll	SNP
sca8_14820234	8	133.339	lmxll	SNP
sca8_15787744	8	133.561	lmxll	SNP
sca8_15827229	8	133.751	lmxll	SNP
sca8_17283691	8	134.787	lmxll	SNP
sca8_17336287	8	135.598	lmxll	SNP
sca8_17571146	8	135.707	lmxll	SNP
sca8_18218407	8	136.069	lmxll	SNP
sca8_18218418	8	136.099	lmxll	SNP
sca8_18257377	8	136.447	lmxll	SNP
sca8_18257373	8	136.447	lmxll	SNP
sca8_18257768	8	136.648	lmxll	SNP
sca8_18382263	8	136.905	lmxll	SNP
sca8_18386922	8	141.14	lmxll	SNP
sca8_18386935	8	141.14	lmxll	SNP
sca8_18386944	8	141.148	lmxll	SNP
sca8_18386958	8	141.155	lmxll	SNP
sca8_18386971	8	142.867	hkxhk	SNP
sca8_18599380	8	143.746	lmxll	INDEL
sca8_18876964	8	144.669	lmxll	SNP
sca8_18948327	8	145.439	lmxll	SNP
sca8_18948375	8	146.174	hkxhk	SNP
sca8_18948396	8	146.952	lmxll	SNP
sca8_18948855	8	147.202	lmxll	SNP
sca8_19056631	8	149.478	lmxll	SNP
sca8_19056763	8	152.121	hkxhk	SNP
sca8_19104535	8	153.364	hkxhk	SNP
sca8_19254448	8	154.106	lmxll	SNP
sca8_19440238	8	155.34	lmxll	SNP
sca8_19440244	8	155.349	lmxll	SNP
sca8_19440264	8	155.365	lmxll	SNP
sca8_19556488	8	158.829	lmxll	SNP
sca8_19681724	8	163.065	hkxhk	SNP
sca8_19681736	8	163.087	hkxhk	SNP
sca8_19696615	8	164.087	hkxhk	SNP
[truncated: 4,024 more rows]

## Sheet: Integrated map
#MarkerID	GroupID	Distance	Segregation pattern	Marker type
sca1_57243	1	0	lmxll	SNP
sca1_57564	1	0.114437	nnxnp	SNP
sca1_201322	1	0.471339	lmxll	SNP
sca1_459545	1	0.47412	nnxnp	SNP
sca1_646753	1	0.499529	lmxll	SNP
sca1_702245	1	0.594286	hkxhk	SNP
sca1_702663	1	0.759919	lmxll	SNP
sca1_702760	1	0.761859	lmxll	INDEL
sca1_932307	1	0.782208	lmxll	SNP
sca1_1310704	1	1.1235	nnxnp	SNP
sca1_1769461	1	1.45582	lmxll	SNP
sca1_1502041	1	1.65272	nnxnp	SNP
sca1_1778232	1	2.01145	lmxll	SNP
sca1_1778250	1	2.01145	lmxll	SNP
sca1_1778247	1	2.01145	lmxll	INDEL
sca1_1679785	1	2.18193	nnxnp	SNP
sca1_1832609	1	2.19469	nnxnp	SNP
sca1_1832629	1	2.20304	nnxnp	SNP
sca1_2097948	1	2.29017	lmxll	SNP
sca1_2097950	1	2.29772	lmxll	SNP
sca1_2097960	1	2.30528	lmxll	SNP
sca1_2097970	1	2.30528	lmxll	INDEL
sca1_2097951	1	2.30528	lmxll	SNP
sca1_2097968	1	2.30528	lmxll	INDEL
sca1_2097972	1	2.31268	lmxll	SNP
sca1_2098020	1	2.31762	lmxll	SNP
sca1_2098025	1	2.31762	lmxll	INDEL
sca1_2098034	1	2.31762	lmxll	INDEL
sca1_2098036	1	2.3275	lmxll	SNP
sca1_2098041	1	2.3349	lmxll	INDEL
sca1_2098166	1	2.34908	lmxll	SNP
sca1_2555345	1	2.59435	hkxhk	SNP
sca1_2664665	1	2.78853	lmxll	SNP
sca1_2800386	1	3.09369	lmxll	SNP
sca1_2636449	1	3.10625	nnxnp	SNP
sca1_2772934	1	3.11522	nnxnp	SNP
sca1_2817404	1	3.17357	nnxnp	SNP
sca1_2817784	1	3.29698	nnxnp	SNP
sca1_2812987	1	3.33025	lmxll	SNP
sca1_2827176	1	3.46973	nnxnp	SNP
sca1_2827508	1	3.65193	nnxnp	SNP
sca1_2827703	1	3.78089	nnxnp	SNP
sca1_2827124	1	3.92612	lmxll	SNP
sca1_2827151	1	3.93281	lmxll	SNP
sca1_2827139	1	3.93281	lmxll	SNP
sca1_2827796	1	3.96546	nnxnp	SNP
sca1_3475639	1	4.42239	lmxll	SNP
sca1_2885667	1	4.47736	nnxnp	SNP
sca1_3488503	1	4.56997	lmxll	SNP
sca1_3488523	1	4.57207	lmxll	SNP
sca1_3488515	1	4.57207	lmxll	SNP
sca1_3488516	1	4.6662	nnxnp	SNP
sca1_3488576	1	4.72757	hkxhk	SNP
sca1_3966784	1	4.82696	lmxll	SNP
sca1_4004570	1	4.84919	lmxll	SNP
sca1_3668219	1	5.35703	nnxnp	SNP
sca1_4004579	1	5.72067	lmxll	SNP
sca1_3839982	1	5.98649	nnxnp	SNP
sca1_3840045	1	6.07085	nnxnp	SNP
sca1_4023453	1	6.59214	lmxll	SNP
sca1_4023385	1	6.59214	lmxll	SNP
sca1_4023394	1	6.59214	lmxll	SNP
sca1_4219198	1	6.70031	hkxhk	SNP
sca1_4219228	1	6.74339	lmxll	SNP
sca1_4219256	1	6.74824	lmxll	SNP
sca1_4452748	1	6.7936	hkxhk	SNP
sca1_4824267	1	6.92758	nnxnp	SNP
sca1_5047960	1	7.10217	nnxnp	SNP
sca1_5047976	1	7.16883	lmxll	SNP
sca1_5762515	1	7.35442	nnxnp	SNP
sca1_6189256	1	7.88153	nnxnp	SNP
sca1_5048155	1	8.36074	lmxll	SNP
sca1_6403853	1	8.40863	nnxnp	SNP
sca1_6664533	1	8.93574	nnxnp	SNP
sca1_6220181	1	9.10716	lmxll	SNP
sca1_6220174	1	9.10716	lmxll	SNP
sca1_6404003	1	9.13249	lmxll	SNP
sca1_6404044	1	9.13249	lmxll	SNP
sca1_6404233	1	9.15212	lmxll	SNP
sca1_6404256	1	9.15641	lmxll	SNP
sca1_6532422	1	9.20429	lmxll	SNP
sca1_6552312	1	9.22857	lmxll	SNP
sca1_6664161	1	9.45886	lmxll	SNP
sca1_7203026	1	9.46284	nnxnp	SNP
sca1_6664174	1	9.47085	lmxll	SNP
sca1_7299326	1	9.74456	lmxll	SNP
sca1_7299327	1	9.74456	lmxll	SNP
sca1_7330167	1	9.98995	hkxhk	SNP
sca1_7330324	1	10.2525	nnxnp	SNP
sca1_8104276	1	10.8689	nnxnp	SNP
sca1_8104286	1	10.8699	nnxnp	SNP
sca1_8038865	1	10.8877	lmxll	SNP
sca1_8038901	1	11.0989	lmxll	SNP
sca1_8104295	1	11.4864	nnxnp	SNP
sca1_8104306	1	11.5021	nnxnp	SNP
sca1_8075342	1	11.9967	lmxll	SNP
sca1_8864094	1	12.1185	nnxnp	SNP
sca1_9859084	1	12.7349	nnxnp	SNP
sca1_9859099	1	12.7349	nnxnp	SNP
sca1_8104091	1	12.8945	lmxll	SNP
sca1_10126688	1	12.9136	nnxnp	SNP
sca1_10536919	1	13.1556	nnxnp	SNP
sca1_8864477	1	13.2824	lmxll	SNP
sca1_9005030	1	13.3795	lmxll	SNP
sca1_10537079	1	13.772	nnxnp	SNP
sca1_10537100	1	13.7962	nnxnp	SNP
sca1_10537109	1	13.8169	nnxnp	SNP
sca1_9790117	1	14.2773	lmxll	SNP
sca1_9790136	1	14.3524	lmxll	SNP
sca1_10584941	1	14.4333	nnxnp	SNP
sca1_9790144	1	14.4475	lmxll	SNP
sca1_9790182	1	14.5988	lmxll	SNP
sca1_10584984	1	14.6566	nnxnp	SNP
sca1_10585114	1	14.8567	nnxnp	SNP
sca1_10126966	1	14.872	lmxll	SNP
sca1_10585166	1	14.9308	nnxnp	SNP
sca1_10919954	1	15.4272	nnxnp	SNP
sca1_10919953	1	15.4272	nnxnp	SNP
sca1_10409426	1	15.7697	lmxll	SNP
sca1_10502711	1	15.8054	lmxll	SNP
sca1_10920212	1	16.0436	nnxnp	SNP
sca1_10536876	1	16.0587	lmxll	SNP
sca1_10536894	1	16.0855	lmxll	SNP
sca1_10536910	1	16.5659	lmxll	SNP
sca1_10920215	1	16.66	nnxnp	SNP
sca1_10584509	1	16.9551	lmxll	SNP
sca1_10584518	1	16.9551	lmxll	SNP
sca1_10920224	1	17.2764	nnxnp	SNP
sca1_11277326	1	17.4158	nnxnp	SNP
sca1_11389558	1	17.4379	nnxnp	SNP
sca1_12530700	1	17.5073	nnxnp	SNP
sca1_12867732	1	17.7003	nnxnp	INDEL
sca1_10584911	1	17.8529	lmxll	SNP
sca1_12867843	1	17.8634	nnxnp	SNP
sca1_10759565	1	17.8937	lmxll	SNP
sca1_10759558	1	17.8937	lmxll	SNP
sca1_12867861	1	17.8981	nnxnp	SNP
sca1_12867866	1	17.8981	nnxnp	INDEL
sca1_12867855	1	17.8981	nnxnp	SNP
sca1_12867877	1	17.9012	nnxnp	SNP
sca1_10853492	1	17.9129	lmxll	SNP
sca1_10853493	1	17.9129	lmxll	SNP
sca1_11268766	1	17.9353	lmxll	SNP
sca1_11268753	1	17.9353	lmxll	SNP
sca1_11268758	1	17.9353	lmxll	SNP
sca1_11274190	1	17.9702	lmxll	SNP
sca1_11274372	1	17.9895	lmxll	SNP
sca1_11274374	1	17.9895	lmxll	SNP
sca1_11477659	1	18.0123	lmxll	SNP
sca1_11484241	1	18.0963	lmxll	SNP
sca1_11708585	1	18.1734	lmxll	SNP
sca1_11708592	1	18.1734	lmxll	SNP
sca1_11708583	1	18.1734	lmxll	SNP
sca1_11708609	1	18.1734	lmxll	SNP
sca1_11708596	1	18.1734	lmxll	SNP
sca1_11745057	1	18.2041	lmxll	SNP
sca1_13077915	1	18.2197	lmxll	SNP
sca1_13077927	1	18.2214	lmxll	SNP
sca1_13488287	1	18.2464	lmxll	SNP
sca1_13488299	1	18.2464	lmxll	INDEL
sca1_13917155	1	18.5176	nnxnp	SNP
sca1_14787853	1	19.134	nnxnp	INDEL
sca1_14523685	1	19.1441	lmxll	SNP
sca1_16311295	1	19.7504	nnxnp	SNP
sca1_14787953	1	20.0419	lmxll	SNP
sca1_16458751	1	20.2912	lmxll	SNP
sca1_16603499	1	20.3668	hkxhk	SNP
sca1_16882006	1	20.5394	lmxll	SNP
sca1_16860028	1	20.6954	nnxnp	SNP
sca1_17441738	1	20.9119	nnxnp	SNP
sca1_17441745	1	20.9149	nnxnp	SNP
sca1_16958607	1	20.9967	lmxll	SNP
sca1_17441715	1	21.0819	lmxll	SNP
sca1_17441744	1	21.0882	lmxll	SNP
sca1_17441812	1	21.1396	hkxhk	SNP
sca1_17441839	1	21.1494	hkxhk	SNP
sca1_17441965	1	21.2012	lmxll	INDEL
sca1_17441973	1	21.255	hkxhk	SNP
sca1_17505193	1	21.5302	lmxll	SNP
sca1_17505906	1	22.1069	lmxll	SNP
sca1_17505393	1	22.2529	nnxnp	SNP
sca1_17505792	1	22.5217	nnxnp	SNP
sca1_18144369	1	22.6835	lmxll	SNP
sca1_18964324	1	22.8803	lmxll	SNP
sca1_18964335	1	22.8827	lmxll	SNP
sca1_18964349	1	22.8875	lmxll	SNP
sca1_18964420	1	22.9976	lmxll	SNP
sca1_18964398	1	23.0204	nnxnp	SNP
sca1_19290277	1	23.1924	lmxll	SNP
sca1_19321434	1	23.3329	hkxhk	SNP
sca1_19366400	1	23.4806	nnxnp	SNP
sca1_19468826	1	23.6655	hkxhk	SNP
sca1_19579722	1	24.0256	nnxnp	SNP
sca1_19860833	1	24.3376	lmxll	INDEL
sca1_19860854	1	24.6373	nnxnp	INDEL
sca1_19860868	1	24.6373	nnxnp	SNP
sca1_19860876	1	25.0096	lmxll	SNP
sca1_19860845	1	25.0096	lmxll	SNP
sca1_19860878	1	25.4385	nnxnp	SNP
sca1_19860877	1	25.6817	lmxll	SNP
sca1_19982471	1	26.2396	nnxnp	SNP
sca1_20145572	1	26.2554	nnxnp	SNP
sca1_19860995	1	26.3538	lmxll	SNP
sca1_20099518	1	26.3879	lmxll	SNP
sca1_20145528	1	26.4281	lmxll	SNP
sca1_20145615	1	26.4527	lmxll	SNP
sca1_20161211	1	26.4759	lmxll	SNP
sca1_20161191	1	26.4759	lmxll	SNP
sca1_20247382	1	27.0566	nnxnp	SNP
sca1_20247402	1	27.148	hkxhk	SNP
sca1_20277419	1	27.5552	hkxhk	SNP
sca1_20964576	1	27.7446	lmxll	SNP
sca1_21039860	1	27.826	lmxll	SNP
sca1_21380234	1	27.8881	lmxll	SNP
sca1_20277430	1	27.9008	nnxnp	SNP
sca1_21447357	1	27.9352	lmxll	SNP
sca1_20330625	1	28.3714	nnxnp	SNP
sca1_20330628	1	28.842	nnxnp	SNP
sca1_20330637	1	29.3126	nnxnp	SNP
sca1_20330633	1	29.3126	nnxnp	SNP
sca1_21447567	1	29.5713	lmxll	SNP
sca1_21447561	1	29.5713	lmxll	SNP
sca1_21447554	1	29.5713	lmxll	SNP
sca1_20579694	1	29.7832	nnxnp	SNP
sca1_21157323	1	30.0029	nnxnp	SNP
sca1_21175999	1	30.4735	nnxnp	SNP
sca1_21175988	1	30.4735	nnxnp	SNP
sca1_21381712	1	30.4902	nnxnp	SNP
sca1_21464879	1	30.9608	nnxnp	SNP
sca1_21447579	1	31.2075	lmxll	SNP
sca1_21447643	1	31.2367	lmxll	SNP
sca1_21447686	1	31.2429	lmxll	INDEL
sca1_21447719	1	31.2489	lmxll	SNP
sca1_21465016	1	31.4314	hkxhk	SNP
sca1_21465033	1	31.5486	lmxll	SNP
sca1_21465029	1	31.5486	lmxll	SNP
sca1_23739740	1	31.6247	nnxnp	SNP
sca1_24248687	1	32.309	lmxll	SNP
sca1_23739801	1	32.3285	nnxnp	SNP
sca1_24547163	1	32.7508	nnxnp	SNP
sca1_25273694	1	33.0694	hkxhk	SNP
sca1_25274090	1	33.4748	lmxll	SNP
sca1_26311467	1	33.8802	lmxll	SNP
sca1_26417960	1	34.2855	lmxll	SNP
sca1_27693470	1	34.6573	nnxnp	SNP
sca1_27688306	1	34.6909	lmxll	SNP
sca1_27693475	1	34.6954	nnxnp	SNP
sca1_27693526	1	35.0963	hkxhk	SNP
sca1_27693692	1	35.7695	nnxnp	SNP
sca1_27694304	1	35.896	lmxll	SNP
sca1_27831231	1	36.4426	hkxhk	SNP
sca1_27831284	1	36.5542	nnxnp	SNP
sca1_27831644	1	36.9485	hkxhk	SNP
sca1_27832415	1	37.1455	hkxhk	SNP
sca1_27832454	1	37.1687	hkxhk	SNP
sca1_27832471	1	37.1765	hkxhk	SNP
sca1_27832646	1	37.2903	hkxhk	SNP
sca1_28755142	1	37.5691	lmxll	SNP
sca1_27988498	1	38.0351	nnxnp	SNP
sca1_27988514	1	38.0383	nnxnp	SNP
sca1_27988511	1	38.0383	nnxnp	SNP
sca1_27988512	1	38.0383	nnxnp	SNP
sca1_29260352	1	38.2867	lmxll	SNP
sca1_28247563	1	38.6627	nnxnp	SNP
sca1_28888162	1	38.6704	nnxnp	SNP
sca1_29260767	1	39.0043	lmxll	SNP
sca1_29156487	1	39.4152	nnxnp	SNP
sca1_29156491	1	39.4152	nnxnp	SNP
sca1_29156570	1	39.4859	nnxnp	SNP
sca1_29175829	1	39.5576	nnxnp	SNP
sca1_30373320	1	39.7219	lmxll	SNP
sca1_29175831	1	39.7429	nnxnp	SNP
sca1_30373440	1	39.7493	lmxll	SNP
sca1_29199332	1	39.9905	nnxnp	SNP
sca1_29199378	1	40.0272	nnxnp	SNP
sca1_29260836	1	40.2629	nnxnp	SNP
sca1_31389799	1	40.4669	lmxll	SNP
sca1_29260991	1	40.5245	nnxnp	SNP
sca1_29359038	1	40.7346	nnxnp	SNP
sca1_32569239	1	41.1845	lmxll	SNP
sca1_32569738	1	41.4036	lmxll	SNP
sca1_32569744	1	41.4054	lmxll	SNP
sca1_29366796	1	41.4794	nnxnp	SNP
sca1_32585873	1	41.5403	lmxll	SNP
sca1_31191510	1	41.8813	nnxnp	SNP
sca1_31191528	1	41.8936	nnxnp	SNP
sca1_32569549	1	42.0498	nnxnp	SNP
sca1_32569546	1	42.0498	nnxnp	SNP
sca1_32586275	1	42.0561	nnxnp	SNP
sca1_32664010	1	42.2579	lmxll	SNP
sca1_32744200	1	42.801	nnxnp	SNP
sca1_32947544	1	42.8219	nnxnp	SNP
sca1_32739690	1	42.9755	lmxll	SNP
sca1_32739977	1	43.0493	lmxll	SNP
sca1_32740016	1	43.116	lmxll	SNP
sca1_33722063	1	43.205	lmxll	SNP
sca1_33431979	1	43.5667	nnxnp	SNP
sca1_34021189	1	43.9226	lmxll	SNP
sca1_34095945	1	44.017	lmxll	SNP
sca1_34095936	1	44.017	lmxll	SNP
sca1_34109403	1	44.1059	lmxll	INDEL
sca1_34109401	1	44.1059	lmxll	SNP
sca1_34311534	1	44.2384	lmxll	SNP
sca1_33722120	1	44.3116	nnxnp	SNP
sca1_35363436	1	44.956	lmxll	SNP
sca1_36073702	1	45.0301	lmxll	SNP
sca1_34098988	1	45.0564	nnxnp	SNP
sca1_34100940	1	45.071	nnxnp	SNP
sca1_34233364	1	45.0761	nnxnp	SNP
sca1_34662998	1	45.1021	nnxnp	SNP
sca1_34663006	1	45.1045	nnxnp	SNP
sca1_34738649	1	45.1876	nnxnp	SNP
sca1_34755653	1	45.2747	nnxnp	SNP
sca1_34755681	1	45.2772	nnxnp	SNP
sca1_35391127	1	45.2937	nnxnp	SNP
sca1_36073624	1	45.3286	nnxnp	SNP
sca1_36073884	1	45.7477	hkxhk	SNP
sca1_36274743	1	46.3521	lmxll	SNP
sca1_36274839	1	46.3937	lmxll	SNP
sca1_37608604	1	46.672	nnxnp	SNP
sca1_36275087	1	46.9981	lmxll	SNP
sca1_36591484	1	47.2658	lmxll	SNP
sca1_37960135	1	47.4123	nnxnp	SNP
sca1_37057482	1	47.8702	lmxll	SNP
sca1_37857580	1	48.1197	lmxll	SNP
sca1_38147100	1	48.3366	nnxnp	SNP
sca1_38880616	1	48.4106	nnxnp	SNP
sca1_38600739	1	48.7242	lmxll	SNP
sca1_38942906	1	48.9529	nnxnp	SNP
sca1_39313746	1	49.1079	lmxll	SNP
sca1_39313768	1	49.6825	nnxnp	SNP
sca1_39721707	1	49.7124	lmxll	SNP
sca1_40285510	1	50.0548	lmxll	SNP
sca1_39942954	1	50.4574	nnxnp	SNP
sca1_40707650	1	50.6593	lmxll	SNP
sca1_40567225	1	50.9439	nnxnp	SNP
sca1_40707671	1	51.2638	lmxll	SNP
sca1_42091384	1	51.8683	hkxhk	SNP
sca1_42136427	1	51.8993	nnxnp	SNP
sca1_42394173	1	52.052	lmxll	SNP
sca1_42286291	1	52.0797	nnxnp	SNP
sca1_42673163	1	52.3976	lmxll	SNP
sca1_42286501	1	52.5697	nnxnp	SNP
sca1_42950981	1	52.6909	lmxll	SNP
sca1_42673154	1	52.7673	nnxnp	SNP
sca1_44092919	1	52.8764	lmxll	SNP
sca1_42951121	1	52.9754	nnxnp	SNP
sca1_43089744	1	53.0592	nnxnp	SNP
sca1_43413339	1	53.1964	nnxnp	SNP
sca1_44092925	1	53.2789	hkxhk	SNP
sca1_44783452	1	53.3929	nnxnp	SNP
sca1_45011470	1	53.4499	nnxnp	SNP
sca1_45012376	1	53.4515	nnxnp	SNP
sca1_45022716	1	53.5347	nnxnp	SNP
sca1_44581411	1	53.5388	lmxll	SNP
sca1_44993682	1	53.6297	lmxll	INDEL
sca1_45011468	1	53.7194	lmxll	SNP
sca1_45022752	1	53.759	nnxnp	SNP
sca1_45022734	1	53.9802	lmxll	SNP
sca1_45288553	1	53.9851	nnxnp	SNP
sca1_45288596	1	53.9851	nnxnp	SNP
sca1_45288566	1	53.9851	nnxnp	SNP
sca1_45288565	1	53.9851	nnxnp	SNP
sca1_45748322	1	54.2084	nnxnp	SNP
sca1_45176212	1	54.2871	lmxll	SNP
sca1_46162591	1	54.2889	nnxnp	SNP
sca1_45176220	1	54.2905	lmxll	SNP
sca1_45221901	1	54.3304	lmxll	SNP
sca1_45627854	1	54.4313	lmxll	SNP
sca1_46162603	1	54.5649	lmxll	SNP
sca1_46275848	1	54.6336	lmxll	SNP
sca1_46275991	1	54.7047	lmxll	SNP
sca1_46275976	1	54.7827	nnxnp	SNP
sca1_46716521	1	54.807	lmxll	SNP
sca1_46716526	1	54.807	lmxll	SNP
sca1_46716547	1	55.0556	hkxhk	SNP
sca1_46748093	1	55.1304	lmxll	SNP
sca1_47078205	1	55.1459	lmxll	SNP
sca1_47078275	1	55.1491	lmxll	SNP
sca1_47090298	1	55.1675	lmxll	SNP
sca1_47090310	1	55.1691	lmxll	SNP
sca1_47562141	1	55.1779	nnxnp	SNP
sca1_47223879	1	55.1807	lmxll	SNP
sca1_47223934	1	55.1817	lmxll	SNP
sca1_48638015	1	55.3185	nnxnp	SNP
sca1_47247861	1	55.3442	lmxll	SNP
sca1_48217189	1	55.4806	lmxll	SNP
sca1_48353475	1	55.6509	lmxll	SNP
sca1_48353450	1	55.6509	lmxll	SNP
sca1_48847910	1	55.855	lmxll	SNP
sca1_48848023	1	55.9293	lmxll	SNP
sca1_48848050	1	56.0166	lmxll	SNP
sca1_48872113	1	56.2047	lmxll	SNP
sca1_49408754	1	56.2359	lmxll	SNP
sca1_49408788	1	56.2374	lmxll	SNP
sca1_49408794	1	56.2374	lmxll	INDEL
sca1_49427365	1	56.2586	lmxll	SNP
sca1_49469304	1	56.2734	lmxll	INDEL
sca1_49508829	1	56.7362	lmxll	SNP
sca1_48702080	1	57.0568	nnxnp	SNP
sca1_49509013	1	57.1989	lmxll	SNP
sca1_49519511	1	57.5827	lmxll	SNP
sca1_49519593	1	57.7025	lmxll	SNP
sca1_49519618	1	57.7786	lmxll	SNP
sca1_49519732	1	57.8367	lmxll	SNP
sca1_49615912	1	58.2995	lmxll	SNP
sca1_48891109	1	58.4247	nnxnp	SNP
sca1_49123378	1	58.4727	nnxnp	SNP
sca1_49654628	1	58.7622	lmxll	SNP
sca1_49912377	1	59.225	lmxll	SNP
sca1_49912676	1	59.2854	lmxll	SNP
sca1_50030465	1	59.7482	lmxll	SNP
sca1_50365027	1	60.2109	hkxhk	SNP
sca1_50388196	1	60.479	hkxhk	SNP
sca1_50390539	1	60.6155	hkxhk	SNP
sca1_50545669	1	60.8456	lmxll	SNP
sca1_50545640	1	61.1694	nnxnp	SNP
sca1_50545627	1	61.1694	nnxnp	SNP
sca1_50591785	1	61.2409	lmxll	SNP
sca1_50766755	1	61.7018	lmxll	SNP
sca1_50591734	1	61.7233	nnxnp	SNP
sca1_51363608	1	61.7284	lmxll	SNP
sca1_51370350	1	61.7529	lmxll	SNP
sca1_51395369	1	61.882	hkxhk	SNP
sca1_51395371	1	61.9286	lmxll	SNP
sca1_51443813	1	62.025	lmxll	SNP
sca1_51443811	1	62.025	lmxll	SNP
sca1_51494210	1	62.3969	lmxll	SNP
sca1_51603833	1	62.4635	lmxll	SNP
sca1_51709078	1	62.5187	hkxhk	SNP
sca1_51985773	1	63.0378	lmxll	SNP
sca1_51837191	1	63.2044	nnxnp	SNP
sca1_52182516	1	63.8204	lmxll	SNP
sca1_52182535	1	63.8242	lmxll	SNP
sca1_52289477	1	63.89	nnxnp	SNP
sca1_52372503	1	64.15	nnxnp	INDEL
sca1_52192800	1	64.1928	lmxll	SNP
sca1_52471882	1	64.2685	lmxll	SNP
sca1_52526504	1	64.5557	nnxnp	SNP
sca1_52519692	1	65.0511	lmxll	SNP
sca1_52519711	1	65.0593	lmxll	SNP
sca1_52519779	1	65.2241	lmxll	INDEL
sca1_52540678	1	65.2413	nnxnp	SNP
sca1_52540739	1	65.927	nnxnp	SNP
sca1_52540875	1	65.9653	nnxnp	SNP
sca1_52540876	1	65.986	nnxnp	SNP
sca1_52526333	1	66.0068	lmxll	SNP
sca1_52526342	1	66.0152	lmxll	SNP
sca1_52526399	1	66.0789	lmxll	SNP
sca1_52526447	1	66.1058	lmxll	SNP
sca1_52540917	1	66.6717	nnxnp	SNP
sca1_52611160	1	66.8884	lmxll	SNP
sca1_52616001	1	67.2718	lmxll	SNP
sca1_52540936	1	67.3573	nnxnp	SNP
sca1_52616478	1	68.043	nnxnp	SNP
sca1_52661907	1	68.0544	lmxll	SNP
sca1_52661923	1	68.1071	lmxll	SNP
sca1_52637468	1	68.7287	nnxnp	SNP
sca1_52661979	1	68.8898	lmxll	SNP
sca1_52662003	1	68.8911	lmxll	SNP
sca1_52650177	1	69.4144	nnxnp	SNP
sca1_52661873	1	69.5692	nnxnp	SNP
sca1_52676388	1	69.6737	lmxll	SNP
sca1_52690308	1	70.0202	lmxll	SNP
sca1_52702060	1	70.204	lmxll	SNP
sca1_52702098	1	70.2057	lmxll	SNP
sca1_52702166	1	70.2074	lmxll	SNP
sca1_52702234	1	70.211	lmxll	INDEL
sca1_52702302	1	70.2334	lmxll	SNP
sca1_52702283	1	70.2334	lmxll	SNP
sca1_52702290	1	70.2334	lmxll	SNP
sca1_52662044	1	70.2549	nnxnp	SNP
sca1_52702308	1	70.2551	lmxll	SNP
sca1_52702319	1	70.2551	lmxll	SNP
sca1_52662045	1	70.2703	nnxnp	SNP
sca1_52681622	1	70.2925	nnxnp	SNP
sca1_52702275	1	70.2959	nnxnp	SNP
sca1_52702400	1	70.3691	hkxhk	SNP
sca1_52702427	1	70.4408	nnxnp	SNP
sca1_52729045	1	70.4471	nnxnp	SNP
sca1_52702425	1	70.5119	lmxll	SNP
sca1_52702441	1	70.5211	lmxll	SNP
sca1_52728952	1	70.5687	lmxll	SNP
sca1_52728962	1	70.5701	lmxll	SNP
sca1_52728956	1	70.5701	lmxll	SNP
sca1_52729253	1	70.5941	lmxll	SNP
sca1_52729380	1	70.6137	lmxll	SNP
sca1_52729399	1	70.6151	lmxll	SNP
sca1_52729407	1	70.6151	lmxll	SNP
sca1_52729402	1	70.6151	lmxll	SNP
sca1_52729431	1	70.7735	lmxll	SNP
sca1_52729447	1	70.9359	lmxll	SNP
sca1_52729602	1	70.9434	lmxll	SNP
sca1_52729079	1	71.1304	nnxnp	SNP
sca1_52730613	1	71.7292	lmxll	SNP
sca1_52729089	1	71.8136	nnxnp	SNP
sca1_52730907	1	71.844	nnxnp	SNP
sca1_52732091	1	72.515	lmxll	SNP
sca1_52732090	1	72.515	lmxll	SNP
sca1_52730920	1	72.5272	nnxnp	SNP
sca1_52732148	1	72.5313	lmxll	SNP
sca1_52732808	1	72.5841	lmxll	SNP
sca1_52730921	1	73.2105	nnxnp	SNP
sca1_52732811	1	73.2554	nnxnp	INDEL
sca1_52733870	1	73.3075	nnxnp	SNP
sca1_52733874	1	73.3125	nnxnp	SNP
sca1_52738346	1	73.3699	hkxhk	SNP
sca1_52738427	1	73.466	nnxnp	SNP
sca1_53037541	1	73.4852	nnxnp	SNP
sca1_52738461	1	74.0374	lmxll	SNP
sca1_53038210	1	74.2929	nnxnp	SNP
sca1_52738871	1	74.7049	lmxll	SNP
sca1_53039549	1	75.1007	nnxnp	SNP
sca1_53039641	1	75.1211	nnxnp	SNP
sca1_53039691	1	75.1421	nnxnp	SNP
sca1_52826599	1	75.3724	lmxll	SNP
sca1_53037560	1	75.4103	lmxll	SNP
sca1_53038055	1	75.4305	lmxll	INDEL
sca1_53039516	1	75.4488	lmxll	SNP
sca1_53039566	1	75.4638	lmxll	SNP
sca1_53039585	1	75.4654	lmxll	SNP
sca1_53039595	1	75.4817	lmxll	SNP
sca1_53119420	1	75.5126	lmxll	SNP
sca1_53119426	1	75.5126	lmxll	SNP
sca1_53119880	1	75.5544	lmxll	INDEL
sca1_53119889	1	75.5586	lmxll	SNP
sca1_53120557	1	75.5971	lmxll	SNP
sca1_53120937	1	75.6384	lmxll	SNP
sca1_53121145	1	75.6704	lmxll	SNP
sca1_53121162	1	75.6884	lmxll	SNP
sca1_53121186	1	75.7346	lmxll	SNP
sca1_53121189	1	75.7679	lmxll	SNP
sca1_53134619	1	75.8139	lmxll	SNP
sca1_53119665	1	75.9499	nnxnp	SNP
sca1_53134685	1	76.4814	lmxll	SNP
sca1_53120929	1	76.7576	nnxnp	SNP
sca1_53152433	1	76.8166	lmxll	SNP
sca1_53152446	1	76.8245	lmxll	SNP
sca1_53121144	1	76.8373	nnxnp	INDEL
sca1_53152538	1	76.8622	lmxll	INDEL
sca1_53152574	1	76.9621	hkxhk	SNP
sca1_53152647	1	77.079	lmxll	SNP
sca1_53166922	1	77.1179	lmxll	SNP
sca1_53166929	1	77.7791	hkxhk	SNP
sca1_53265974	1	78.346	nnxnp	SNP
sca1_53178534	1	78.8078	lmxll	SNP
sca1_53178574	1	78.8114	lmxll	SNP
sca1_53556714	1	78.8516	lmxll	SNP
sca1_53453733	1	78.9129	nnxnp	SNP
sca1_53453769	1	78.921	nnxnp	SNP
sca1_53816137	1	79.3095	lmxll	SNP
sca1_53556677	1	79.4879	nnxnp	SNP
sca1_53590400	1	80.0548	nnxnp	SNP
sca1_54340737	1	80.3382	hkxhk	SNP
sca1_54380285	1	80.7538	nnxnp	SNP
sca1_54380709	1	80.7913	hkxhk	SNP
sca1_55149537	1	80.8855	lmxll	SNP
sca1_54380809	1	80.8943	nnxnp	SNP
sca1_55284021	1	81.5968	lmxll	SNP
sca1_54710016	1	81.646	nnxnp	SNP
sca1_55422760	1	82.308	lmxll	SNP
sca1_55561980	1	82.3349	lmxll	SNP
sca1_55616259	1	82.3506	lmxll	SNP
sca1_55616240	1	82.3506	lmxll	SNP
sca1_55616289	1	82.3506	lmxll	SNP
sca1_54719705	1	82.3978	nnxnp	SNP
sca1_54719739	1	82.4058	nnxnp	SNP
sca1_55099216	1	82.4237	nnxnp	SNP
sca1_55460798	1	82.4471	nnxnp	SNP
sca1_55616339	1	83.0618	lmxll	SNP
sca1_55711126	1	83.1988	nnxnp	SNP
sca1_55616379	1	83.7731	lmxll	SNP
sca1_55645624	1	83.7923	lmxll	SNP
sca1_55651784	1	83.8163	lmxll	SNP
sca1_55711249	1	83.9506	hkxhk	SNP
sca1_55712670	1	84.0849	nnxnp	SNP
sca1_55773897	1	84.2525	lmxll	INDEL
sca1_55859112	1	84.3487	nnxnp	SNP
sca1_55908845	1	84.4128	hkxhk	SNP
sca1_55908854	1	84.414	hkxhk	SNP
sca1_55908877	1	84.4164	hkxhk	SNP
sca1_55909098	1	84.4589	nnxnp	SNP
sca1_55909092	1	84.4589	nnxnp	SNP
sca1_55909100	1	84.4984	hkxhk	SNP
sca1_55909107	1	84.5564	nnxnp	SNP
sca1_56045761	1	84.5687	nnxnp	SNP
sca1_56062335	1	84.6689	hkxhk	SNP
sca1_56062405	1	84.8682	nnxnp	SNP
sca1_56116604	1	85.1385	lmxll	SNP
sca1_56235963	1	85.1872	lmxll	SNP
sca1_56390174	1	85.221	lmxll	SNP
sca1_56492726	1	85.2343	lmxll	SNP
sca1_56496852	1	85.2574	lmxll	SNP
sca1_56522186	1	85.2745	lmxll	SNP
sca1_56534837	1	85.313	lmxll	SNP
sca1_56550439	1	85.3702	lmxll	SNP
sca1_56664723	1	85.4144	lmxll	SNP
sca1_56664746	1	85.4162	lmxll	SNP
sca1_56664756	1	85.4162	lmxll	SNP
sca1_56690201	1	85.4333	lmxll	SNP
sca1_56690222	1	85.4364	lmxll	SNP
sca1_56690234	1	85.4364	lmxll	SNP
sca1_56550392	1	85.47	nnxnp	SNP
sca1_56690240	1	85.5465	hkxhk	SNP
sca1_56690250	1	85.5471	hkxhk	SNP
sca1_56690260	1	85.5483	hkxhk	SNP
sca1_56740739	1	85.5584	hkxhk	INDEL
sca1_56806750	1	85.7057	lmxll	SNP
sca1_56788536	1	85.7436	nnxnp	SNP
sca1_56835600	1	85.7534	lmxll	SNP
sca1_56843251	1	85.7833	lmxll	SNP
sca1_56848668	1	85.8062	lmxll	SNP
sca1_56835614	1	85.8923	nnxnp	SNP
sca1_56857815	1	85.9585	hkxhk	SNP
sca1_56857827	1	85.9605	hkxhk	SNP
sca1_56857831	1	85.9618	hkxhk	SNP
sca1_56868859	1	86.3303	nnxnp	SNP
sca1_56911936	1	86.6987	hkxhk	SNP
sca1_56911946	1	86.7005	hkxhk	SNP
sca1_56911954	1	86.7041	hkxhk	SNP
sca1_57086175	1	86.7401	lmxll	SNP
sca1_57136807	1	86.7504	lmxll	SNP
sca1_56911984	1	86.8098	nnxnp	SNP
sca1_56911985	1	86.811	nnxnp	SNP
sca1_57035713	1	86.8337	nnxnp	SNP
sca1_57112202	1	86.8578	nnxnp	SNP
sca1_57136844	1	87.5053	lmxll	SNP
sca1_57167606	1	87.5662	nnxnp	SNP
sca1_57167446	1	88.2602	lmxll	SNP
sca1_57225692	1	88.2747	nnxnp	SNP
sca1_57225631	1	88.2747	nnxnp	SNP
sca1_57167506	1	88.2781	lmxll	SNP
sca1_57167520	1	88.2811	lmxll	SNP
sca1_57167573	1	88.2842	lmxll	SNP
sca1_57167572	1	88.2842	lmxll	INDEL
sca1_57167592	1	88.2842	lmxll	SNP
sca1_57224791	1	88.2929	lmxll	SNP
sca1_57253356	1	88.3011	lmxll	SNP
sca1_57442835	1	88.3122	lmxll	SNP
sca1_57443010	1	88.3767	hkxhk	SNP
sca1_57443018	1	88.435	nnxnp	SNP
sca1_57600325	1	88.4391	lmxll	SNP
sca1_57600256	1	88.4391	lmxll	SNP
sca1_57699305	1	88.5092	hkxhk	SNP
sca1_57794706	1	88.5931	nnxnp	SNP
sca1_57794760	1	89.2333	hkxhk	SNP
sca1_57886064	1	89.9642	hkxhk	INDEL
sca1_57912214	1	90.0041	lmxll	SNP
sca1_57951721	1	90.0095	lmxll	SNP
sca1_57965567	1	90.0593	hkxhk	SNP
sca1_58008895	1	90.4023	nnxnp	SNP
sca1_58032551	1	90.4509	lmxll	SNP
sca1_58044054	1	90.8424	hkxhk	SNP
sca1_58044429	1	90.9064	lmxll	SNP
sca1_58053749	1	90.9218	lmxll	SNP
sca1_58084324	1	90.9786	hkxhk	SNP
sca1_58164657	1	91.3808	nnxnp	SNP
sca1_58324789	1	91.7831	hkxhk	SNP
sca1_58348501	1	92.2796	lmxll	SNP
sca1_58423530	1	92.7761	lmxll	SNP
sca1_58476137	1	92.7861	lmxll	SNP
sca1_58608307	1	92.8053	lmxll	SNP
sca1_58348502	1	93.1681	nnxnp	SNP
sca1_58742266	1	93.1974	nnxnp	INDEL
sca1_59109072	1	93.2682	nnxnp	SNP
sca1_58742239	1	93.3017	lmxll	SNP
sca1_58775743	1	93.7982	lmxll	SNP
sca1_58775738	1	93.7982	lmxll	SNP
sca1_58811809	1	93.8044	lmxll	SNP
sca1_58901111	1	93.8156	lmxll	SNP
sca1_59108845	1	94.3121	lmxll	SNP
sca1_59298409	1	94.6532	nnxnp	SNP
sca1_59181133	1	94.8086	lmxll	SNP
sca1_59195519	1	94.8242	lmxll	INDEL
sca1_59493674	1	95.3207	lmxll	SNP
sca1_59493656	1	95.3207	lmxll	SNP
sca1_59649326	1	95.8172	lmxll	SNP
sca1_59609059	1	96.0382	nnxnp	SNP
sca1_59914388	1	96.0826	nnxnp	SNP
sca1_59914453	1	96.0874	nnxnp	SNP
sca1_59922341	1	96.1381	nnxnp	SNP
sca1_59971322	1	96.1709	nnxnp	SNP
sca1_59978834	1	96.2508	nnxnp	INDEL
sca1_59757413	1	96.3137	lmxll	SNP
sca1_59757423	1	96.3145	lmxll	SNP
sca1_59979067	1	96.4021	nnxnp	SNP
sca1_59757796	1	96.4759	lmxll	SNP
sca1_60021521	1	96.5045	lmxll	SNP
sca1_60014322	1	96.5138	nnxnp	SNP
sca1_60045767	1	96.6068	lmxll	SNP
sca1_60014361	1	96.7447	nnxnp	SNP
sca1_60047375	1	96.8995	lmxll	SNP
sca1_60037278	1	97.3006	nnxnp	SNP
sca1_60047465	1	97.396	lmxll	SNP
sca1_60047467	1	97.396	lmxll	SNP
sca1_60047488	1	97.3985	lmxll	SNP
sca1_60040844	1	97.4284	nnxnp	SNP
sca1_60047497	1	97.5031	lmxll	SNP
sca1_60048043	1	97.7578	hkxhk	SNP
sca1_60048165	1	98.1706	lmxll	SNP
sca1_60048169	1	98.174	lmxll	SNP
sca1_60219152	1	98.3235	nnxnp	SNP
sca1_60072211	1	98.5498	lmxll	SNP
sca1_60261624	1	98.6236	nnxnp	SNP
sca1_60261628	1	98.674	nnxnp	SNP
sca1_60292720	1	98.7094	nnxnp	SNP
sca1_60292731	1	98.7112	nnxnp	SNP
sca1_60514099	1	99.277	nnxnp	SNP
sca1_60514132	1	99.3013	nnxnp	SNP
sca1_60514338	1	99.3297	nnxnp	SNP
sca1_60622100	1	99.3587	nnxnp	SNP
sca1_60631252	1	99.3926	nnxnp	SNP
sca1_60705752	1	99.5822	lmxll	SNP
sca1_60705729	1	99.5822	lmxll	SNP
sca1_60983250	1	99.5824	nnxnp	SNP
sca1_61107950	1	99.7653	nnxnp	SNP
sca1_61402274	1	99.7819	nnxnp	SNP
sca1_61650760	1	100.348	nnxnp	SNP
sca1_62183937	1	100.445	nnxnp	SNP
sca1_60774205	1	100.615	lmxll	SNP
sca1_61484586	1	100.685	lmxll	SNP
sca1_62197631	1	101.011	nnxnp	INDEL
sca1_62184161	1	101.075	lmxll	SNP
sca1_62184167	1	101.075	lmxll	INDEL
sca1_62184170	1	101.075	lmxll	SNP
sca1_62184235	1	101.084	lmxll	SNP
sca1_62184214	1	101.084	lmxll	SNP
sca1_62184219	1	101.084	lmxll	SNP
sca1_62184233	1	101.084	lmxll	SNP
sca1_62197636	1	101.576	hkxhk	SNP
sca1_62197771	1	101.687	nnxnp	SNP
sca1_62305470	1	101.816	nnxnp	SNP
sca1_62326295	1	102.131	nnxnp	SNP
sca1_62380012	1	102.154	nnxnp	SNP
sca1_62426515	1	102.169	nnxnp	SNP
sca1_62490130	1	102.188	nnxnp	SNP
sca1_62201941	1	102.373	lmxll	SNP
sca1_62497889	1	102.475	nnxnp	SNP
sca1_62316844	1	102.494	lmxll	SNP
sca1_62407998	1	102.585	lmxll	SNP
sca1_62408308	1	102.633	lmxll	SNP
sca1_62536662	1	102.939	nnxnp	SNP
sca1_62634515	1	102.965	nnxnp	SNP
sca1_62513836	1	103.431	lmxll	SNP
sca1_62684918	1	103.64	hkxhk	SNP
sca1_62858063	1	104.198	nnxnp	SNP
sca1_62715683	1	104.701	lmxll	SNP
sca1_62869110	1	104.756	nnxnp	SNP
sca1_62716171	1	104.881	lmxll	SNP
sca1_62850859	1	105.036	lmxll	SNP
sca1_62872518	1	105.224	lmxll	SNP
sca1_62875065	1	105.313	nnxnp	SNP
sca1_62874817	1	105.411	lmxll	SNP
sca1_62875116	1	105.51	lmxll	SNP
sca1_62880118	1	105.597	lmxll	SNP
sca1_62880034	1	105.871	nnxnp	SNP
sca1_62880045	1	105.886	nnxnp	SNP
sca1_62880079	1	105.924	nnxnp	SNP
sca1_62882016	1	106.061	nnxnp	SNP
sca1_62882103	1	106.099	nnxnp	SNP
sca1_62913916	1	106.657	hkxhk	SNP
sca1_62926053	1	107.062	nnxnp	SNP
sca1_62947980	1	107.466	hkxhk	SNP
sca1_62993223	1	107.707	nnxnp	SNP
sca1_63088735	1	108.337	hkxhk	SNP
sca1_63373688	1	109.05	lmxll	INDEL
sca1_63373722	1	109.064	lmxll	SNP
sca1_63104222	1	109.086	nnxnp	SNP
sca1_63373741	1	109.777	lmxll	SNP
sca1_63542494	1	109.835	nnxnp	INDEL
sca1_63483367	1	109.859	lmxll	SNP
sca1_64065113	1	110.021	lmxll	SNP
sca1_63572933	1	110.585	nnxnp	SNP
sca1_63572939	1	110.591	nnxnp	INDEL
sca1_63572966	1	110.629	nnxnp	INDEL
sca1_64072450	1	110.735	lmxll	SNP
sca1_64064454	1	110.903	nnxnp	SNP
sca1_64072502	1	111.11	hkxhk	INDEL
sca1_64072562	1	111.732	nnxnp	SNP
sca1_64072588	1	111.734	nnxnp	INDEL
sca1_64072629	1	111.735	nnxnp	SNP
sca1_64072936	1	111.766	nnxnp	SNP
sca1_64072994	1	111.774	nnxnp	SNP
sca1_64073015	1	111.776	nnxnp	SNP
sca1_64073091	1	111.997	lmxll	SNP
sca1_64094562	1	112.398	nnxnp	SNP
sca1_64096666	1	112.547	nnxnp	SNP
sca1_64076735	1	112.884	lmxll	SNP
sca1_64096889	1	112.997	lmxll	SNP
sca1_64860020	1	113.123	lmxll	SNP
sca1_64198161	1	113.169	nnxnp	SNP
sca1_64198185	1	113.173	nnxnp	SNP
sca1_64198208	1	113.181	nnxnp	SNP
sca1_64788806	1	113.802	nnxnp	SNP
sca1_64788821	1	113.82	nnxnp	SNP
sca1_66912753	1	114.01	lmxll	INDEL
sca1_65117667	1	114.442	nnxnp	SNP
sca1_65117761	1	114.455	nnxnp	SNP
sca1_65117756	1	114.455	nnxnp	SNP
sca1_65500692	1	114.471	nnxnp	SNP
sca1_65500697	1	114.471	nnxnp	SNP
sca1_65500664	1	114.471	nnxnp	SNP
sca1_66951623	1	114.897	lmxll	SNP
sca1_66998683	1	114.956	lmxll	SNP
sca1_67699411	1	115.014	lmxll	SNP
sca1_65781383	1	115.092	nnxnp	SNP
sca1_66881821	1	115.112	nnxnp	SNP
sca1_66912784	1	115.122	nnxnp	SNP
sca1_68202973	1	115.138	nnxnp	SNP
sca1_67740994	1	115.157	lmxll	SNP
sca1_67740995	1	115.157	lmxll	SNP
sca1_68344297	1	115.287	lmxll	SNP
sca1_68363019	1	115.76	nnxnp	SNP
sca1_68565665	1	116.173	lmxll	SNP
sca1_68565709	1	116.382	hkxhk	SNP
sca1_68903932	1	116.762	nnxnp	SNP
sca1_68932600	1	117.007	nnxnp	SNP
sca1_68932869	1	117.387	nnxnp	SNP
sca1_69407913	1	117.767	nnxnp	SNP
sca1_69639306	1	117.894	nnxnp	SNP
sca1_69639384	1	117.98	hkxhk	SNP
sca1_69639387	1	117.98	hkxhk	SNP
sca1_69639389	1	117.98	hkxhk	SNP
sca1_69639423	1	118.03	hkxhk	SNP
sca1_69639447	1	118.049	hkxhk	SNP
sca1_69639450	1	118.051	hkxhk	SNP
sca1_69639459	1	118.054	hkxhk	SNP
sca1_69856997	1	118.214	nnxnp	SNP
sca1_69857036	1	118.48	nnxnp	SNP
sca1_69857047	1	118.647	nnxnp	SNP
sca1_69857080	1	118.666	nnxnp	SNP
sca1_70208265	1	118.761	lmxll	SNP
sca1_70208362	1	118.807	lmxll	SNP
sca1_69978071	1	119.099	nnxnp	SNP
sca1_69978078	1	119.1	nnxnp	SNP
sca1_69978124	1	119.1	nnxnp	SNP
sca1_69978129	1	119.245	nnxnp	SNP
sca1_69978139	1	119.4	nnxnp	SNP
sca1_70208309	1	119.833	nnxnp	SNP
sca1_70229294	1	120.267	nnxnp	SNP
sca1_70229295	1	120.267	nnxnp	SNP
sca1_70229318	1	120.268	nnxnp	SNP
sca1_70400713	1	120.701	nnxnp	SNP
sca1_70443907	1	121.135	hkxhk	SNP
sca2_71767	2	0	lmxll	SNP
sca2_289393	2	0.103989	lmxll	SNP
sca2_455852	2	0.221014	lmxll	SNP
sca2_668857	2	0.359604	lmxll	SNP
sca2_668870	2	0.364803	lmxll	SNP
sca2_732031	2	1.33341	lmxll	SNP
sca2_1021641	2	2.2975	lmxll	SNP
sca2_1062276	2	2.3411	lmxll	SNP
sca2_1094202	2	2.41758	lmxll	SNP
sca2_1108049	2	2.47525	lmxll	SNP
sca2_1229264	2	2.59849	lmxll	SNP
sca2_1337192	2	2.71077	lmxll	SNP
sca2_1422189	2	2.77217	lmxll	SNP
sca2_301394	2	3.96868	nnxnp	SNP
sca2_669037	2	4.16965	nnxnp	SNP
sca2_1021814	2	4.28789	nnxnp	INDEL
sca2_1045532	2	4.38456	nnxnp	SNP
sca2_1094328	2	4.47793	nnxnp	SNP
sca2_1229377	2	4.53956	nnxnp	SNP
sca2_1366353	2	5.16849	nnxnp	SNP
sca2_1778864	2	5.95448	lmxll	SNP
sca2_1827502	2	5.95448	nnxnp	SNP
sca2_1827539	2	9.13679	hkxhk	INDEL
sca2_1827541	2	9.40134	lmxll	SNP
sca2_1953520	2	11.2793	lmxll	SNP
sca2_2126657	2	13.1572	hkxhk	INDEL
sca2_2126702	2	13.3528	lmxll	SNP
sca2_2149460	2	13.4006	lmxll	SNP
sca2_2246458	2	13.4444	lmxll	SNP
sca2_2258535	2	13.6485	hkxhk	SNP
sca2_2282127	2	14.0392	lmxll	SNP
sca2_2419088	2	14.1357	lmxll	SNP
sca2_2274609	2	14.136	nnxnp	SNP
sca2_2282123	2	14.1964	nnxnp	SNP
sca2_2313484	2	14.2329	nnxnp	SNP
sca2_2600059	2	14.2378	lmxll	SNP
sca2_2418980	2	14.3067	nnxnp	SNP
sca2_2715120	2	14.3387	lmxll	SNP
sca2_2436155	2	14.4052	nnxnp	INDEL
sca2_2873004	2	14.4244	lmxll	SNP
sca2_2887991	2	14.7927	hkxhk	SNP
sca2_3023158	2	15.1223	lmxll	SNP
sca2_3023194	2	15.1267	lmxll	SNP
sca2_2888014	2	15.3455	nnxnp	SNP
sca2_2888028	2	15.3455	nnxnp	SNP
sca2_2996256	2	15.5068	nnxnp	SNP
sca2_3023141	2	15.6599	nnxnp	SNP
sca2_3023176	2	15.6599	nnxnp	SNP
sca2_3303858	2	16.5537	nnxnp	SNP
sca2_3304626	2	16.583	lmxll	SNP
sca2_3395634	2	17.6175	lmxll	SNP
sca2_3395663	2	17.6175	lmxll	SNP
sca2_3395647	2	17.6175	lmxll	SNP
sca2_3395659	2	17.6175	lmxll	SNP
sca2_3395544	2	17.6415	nnxnp	SNP
sca2_3471922	2	17.6989	lmxll	SNP
sca2_3465048	2	17.7122	nnxnp	SNP
sca2_3581320	2	17.8084	lmxll	SNP
sca2_3581444	2	17.8411	lmxll	SNP
sca2_3581461	2	17.8454	lmxll	SNP
sca2_3591352	2	17.8537	nnxnp	SNP
sca2_3925028	2	18.0246	nnxnp	SNP
sca2_3925038	2	18.0317	nnxnp	SNP
sca2_4130535	2	18.8493	nnxnp	SNP
sca2_4130726	2	19.1906	nnxnp	SNP
sca2_4328258	2	20.2842	nnxnp	SNP
sca2_4324191	2	20.471	lmxll	SNP
sca2_4328116	2	23.0967	lmxll	SNP
sca2_4401791	2	24.3227	nnxnp	SNP
sca2_4328133	2	25.7223	lmxll	SNP
sca2_4418998	2	25.7356	lmxll	SNP
sca2_4539481	2	28.3612	hkxhk	SNP
sca2_4550046	2	30.4431	lmxll	SNP
sca2_4811111	2	32.0192	nnxnp	SNP
sca2_4607268	2	32.5249	lmxll	SNP
sca2_4688080	2	34.6067	lmxll	SNP
sca2_4811183	2	36.6885	lmxll	SNP
sca2_4811192	2	38.7703	hkxhk	SNP
sca2_4845081	2	40.6019	lmxll	SNP
sca2_4845107	2	40.6347	lmxll	SNP
sca2_4845115	2	42.4662	lmxll	SNP
sca2_4953884	2	43.4081	hkxhk	SNP
sca2_4953921	2	43.6494	nnxnp	SNP
sca2_5129017	2	43.6841	nnxnp	SNP
sca2_4953902	2	44.1652	lmxll	INDEL
sca2_4953914	2	44.1652	lmxll	SNP
sca2_4953917	2	44.1652	lmxll	SNP
sca2_4953924	2	44.1652	lmxll	SNP
sca2_4953942	2	44.1652	lmxll	SNP
sca2_4954039	2	44.2161	lmxll	SNP
sca2_4960964	2	44.3607	lmxll	SNP
sca2_5172048	2	45.1596	hkxhk	SNP
sca2_5203868	2	46.1377	lmxll	SNP
sca2_5374519	2	46.5576	lmxll	SNP
sca2_5374539	2	46.5679	lmxll	SNP
sca2_5404767	2	47.3393	lmxll	SNP
sca2_5404769	2	47.3393	lmxll	SNP
sca2_5508831	2	47.9005	lmxll	SNP
sca2_6045108	2	49.6706	lmxll	SNP
sca2_6045118	2	49.7023	lmxll	SNP
sca2_6045130	2	49.72	lmxll	SNP
sca2_6045139	2	49.7331	lmxll	SNP
sca2_6045165	2	49.8101	lmxll	SNP
sca2_6143350	2	50.5065	lmxll	SNP
sca2_6143343	2	50.5065	lmxll	SNP
sca2_6143340	2	50.5065	lmxll	SNP
sca2_6143348	2	50.5065	lmxll	SNP
sca2_6143297	2	50.5065	lmxll	SNP
sca2_6090561	2	51.265	nnxnp	SNP
sca2_6434200	2	52.0641	nnxnp	SNP
sca2_6563222	2	52.2766	lmxll	SNP
sca2_6672653	2	54.0468	lmxll	SNP
sca2_6678059	2	54.1789	lmxll	SNP
sca2_6722994	2	54.2886	lmxll	SNP
sca2_6723097	2	54.5137	hkxhk	SNP
sca2_6792282	2	56.1384	lmxll	SNP
sca2_6748383	2	56.3202	nnxnp	SNP
sca2_7189211	2	56.5034	lmxll	SNP
sca2_7192006	2	56.8779	lmxll	SNP
sca2_7075087	2	58.1267	nnxnp	SNP
sca2_7613959	2	58.4072	hkxhk	SNP
sca2_7702182	2	58.6927	lmxll	SNP
sca2_7776605	2	58.7492	lmxll	SNP
sca2_7971570	2	58.7803	lmxll	SNP
sca2_8438826	2	58.7933	lmxll	SNP
sca2_8849493	2	58.9695	lmxll	SNP
sca2_8849491	2	58.9695	lmxll	SNP
sca2_8935312	2	59.1695	lmxll	SNP
sca2_8935410	2	59.2069	lmxll	SNP
sca2_7702392	2	59.3912	nnxnp	SNP
sca2_8310218	2	59.475	nnxnp	SNP
sca2_9228468	2	61.321	lmxll	SNP
sca2_9302476	2	61.9434	nnxnp	SNP
sca2_9302802	2	62.3226	lmxll	SNP
sca2_9302617	2	63.8264	nnxnp	SNP
sca2_9656844	2	64.0873	lmxll	SNP
sca2_9302769	2	65.7332	nnxnp	SNP
sca2_9745105	2	66.2014	lmxll	SNP
sca2_10076584	2	68.3155	lmxll	SNP
sca2_10214151	2	69.0313	hkxhk	SNP
sca2_10214164	2	69.2292	hkxhk	SNP
sca2_10214169	2	69.2472	hkxhk	SNP
sca2_11278644	2	70.4801	lmxll	SNP
sca2_10219759	2	71.4769	nnxnp	SNP
sca2_11422087	2	72.5543	lmxll	SNP
sca2_10274083	2	73.7066	nnxnp	SNP
sca2_10284194	2	73.9712	nnxnp	SNP
sca2_10739665	2	76.2009	nnxnp	SNP
sca2_10847944	2	76.2609	nnxnp	SNP
sca2_10847943	2	76.2609	nnxnp	SNP
sca2_10847970	2	76.2855	nnxnp	SNP
sca2_10847980	2	76.3348	nnxnp	SNP
sca2_11874561	2	78.1103	hkxhk	SNP
sca2_12019532	2	79.9451	nnxnp	SNP
sca2_12030822	2	80.7752	nnxnp	SNP
sca2_12030909	2	81.0905	nnxnp	SNP
sca2_12046214	2	81.5346	nnxnp	SNP
sca2_12065400	2	81.6817	nnxnp	SNP
sca2_12065476	2	81.9196	nnxnp	SNP
sca2_12065664	2	81.9446	nnxnp	SNP
sca2_12065678	2	81.9506	nnxnp	SNP
sca2_12019605	2	82.8191	lmxll	SNP
sca2_12019667	2	82.9044	lmxll	SNP
sca2_12046507	2	83.5023	lmxll	SNP
sca2_12046513	2	83.5023	lmxll	SNP
sca2_12046523	2	83.5245	lmxll	SNP
sca2_12065993	2	83.7854	nnxnp	SNP
sca2_12046568	2	83.8004	lmxll	SNP
sca2_12065500	2	84.3942	lmxll	SNP
sca2_12065524	2	84.4984	lmxll	SNP
sca2_12065538	2	84.646	lmxll	SNP
sca2_12065544	2	84.7078	lmxll	SNP
sca2_12065667	2	85.2157	lmxll	SNP
sca2_12065703	2	85.2356	lmxll	SNP
sca2_12098889	2	85.6202	nnxnp	SNP
sca2_12065758	2	85.7374	lmxll	SNP
sca2_12098905	2	85.787	nnxnp	SNP
sca2_12065821	2	85.946	lmxll	SNP
sca2_12065850	2	85.9659	lmxll	SNP
sca2_12099136	2	85.9791	nnxnp	SNP
sca2_12066027	2	86.1355	lmxll	SNP
sca2_12066037	2	86.1559	lmxll	SNP
sca2_12066061	2	86.2411	lmxll	SNP
sca2_12066077	2	86.2845	lmxll	SNP
sca2_12099137	2	86.3899	nnxnp	INDEL
sca2_12102185	2	87.5694	hkxhk	SNP
sca2_12102189	2	87.6057	hkxhk	SNP
sca2_12152656	2	90.2899	nnxnp	SNP
sca2_12271798	2	90.6613	lmxll	SNP
sca2_12271801	2	90.6692	lmxll	SNP
sca2_12740429	2	92.2711	lmxll	SNP
sca2_12993878	2	92.974	hkxhk	SNP
sca2_13003956	2	93.5658	lmxll	SNP
sca2_14704223	2	93.7123	lmxll	SNP
sca2_14704241	2	93.7123	lmxll	SNP
sca2_14704220	2	93.7123	lmxll	SNP
sca2_13003845	2	93.7715	nnxnp	SNP
sca2_13003857	2	93.7878	nnxnp	SNP
sca2_15542022	2	94.159	lmxll	SNP
sca2_16200380	2	94.6131	lmxll	SNP
sca2_16200374	2	94.6131	lmxll	SNP
sca2_16311215	2	94.7602	lmxll	SNP
sca2_16328021	2	94.9145	lmxll	SNP
sca2_16906645	2	95.0567	lmxll	SNP
sca2_15902727	2	97.0665	nnxnp	SNP
sca2_18041614	2	98.1481	hkxhk	SNP
sca2_19132616	2	99.6147	nnxnp	INDEL
sca2_18390732	2	99.7527	lmxll	SNP
sca2_19425654	2	101.639	nnxnp	SNP
sca2_19425769	2	102.392	nnxnp	SNP
sca2_19132619	2	103.385	lmxll	SNP
sca2_19181846	2	103.48	lmxll	SNP
sca2_19229761	2	103.66	lmxll	SNP
sca2_20301314	2	103.798	nnxnp	SNP
sca2_20555448	2	104.377	lmxll	SNP
sca2_20301733	2	106.63	nnxnp	SNP
sca2_20555863	2	108.009	lmxll	SNP
sca2_20557333	2	108.487	lmxll	SNP
sca2_20557386	2	109.461	nnxnp	SNP
sca2_20557456	2	110.64	nnxnp	SNP
sca2_20558257	2	111.5	nnxnp	SNP
sca2_20558439	2	111.623	nnxnp	SNP
sca2_20587753	2	112.119	lmxll	SNP
sca2_20587883	2	114.454	hkxhk	SNP
sca2_23723479	2	114.879	nnxnp	SNP
sca2_21896106	2	114.914	lmxll	SNP
sca2_22559330	2	116.014	lmxll	SNP
sca2_23723845	2	117.57	nnxnp	SNP
sca2_23693850	2	119.907	lmxll	SNP
sca2_25320109	2	120.261	nnxnp	SNP
sca2_25320152	2	121.192	nnxnp	SNP
sca2_23723296	2	121.814	lmxll	SNP
sca2_25320248	2	122.572	nnxnp	SNP
sca2_25383898	2	122.951	lmxll	SNP
sca2_25383909	2	122.961	lmxll	SNP
sca2_25383911	2	122.97	lmxll	SNP
sca2_25461710	2	123.111	lmxll	SNP
sca2_25461711	2	123.111	lmxll	SNP
sca2_26081061	2	123.44	lmxll	SNP
sca2_25565016	2	123.487	nnxnp	SNP
sca2_26753920	2	124.263	hkxhk	SNP
sca2_26754038	2	124.423	hkxhk	SNP
sca2_27100825	2	124.838	lmxll	SNP
sca2_27533640	2	126.24	nnxnp	SNP
sca2_28292758	2	126.673	lmxll	SNP
sca2_28292805	2	126.785	lmxll	SNP
sca2_29993245	2	127.962	lmxll	SNP
sca2_30008207	2	128.345	lmxll	SNP
sca2_27813704	2	128.555	nnxnp	SNP
sca2_27813707	2	128.555	nnxnp	SNP
sca2_30691630	2	128.617	lmxll	SNP
sca2_28277466	2	129.272	nnxnp	INDEL
sca2_28277468	2	129.28	nnxnp	SNP
sca2_28277470	2	129.284	nnxnp	SNP
sca2_28277485	2	129.293	nnxnp	SNP
sca2_28277493	2	129.309	nnxnp	SNP
sca2_29157307	2	130.147	nnxnp	INDEL
sca2_29187621	2	130.19	nnxnp	SNP
sca2_29979497	2	131.302	nnxnp	SNP
sca2_29979500	2	131.306	nnxnp	INDEL
sca2_29979519	2	131.311	nnxnp	SNP
sca2_30037202	2	132.372	nnxnp	SNP
sca2_30547085	2	132.972	nnxnp	SNP
sca2_31077966	2	133.702	lmxll	SNP
sca2_30691665	2	134.856	nnxnp	SNP
sca2_31038660	2	137.172	nnxnp	SNP
sca2_31077705	2	137.789	nnxnp	SNP
sca2_31570261	2	138.09	nnxnp	SNP
sca2_31579112	2	138.13	nnxnp	SNP
sca2_31327869	2	138.788	lmxll	SNP
sca2_31663281	2	138.992	lmxll	SNP
sca2_31702981	2	139.117	lmxll	SNP
sca2_31702989	2	140.446	nnxnp	SNP
sca2_31816634	2	142.761	nnxnp	SNP
sca2_31816754	2	142.828	nnxnp	SNP
sca2_31816886	2	144.202	hkxhk	SNP
sca2_32036796	2	144.865	hkxhk	SNP
sca2_32036826	2	145.201	lmxll	SNP
sca2_32037030	2	145.26	lmxll	SNP
sca2_32037037	2	145.26	lmxll	SNP
sca2_32037015	2	145.31	nnxnp	SNP
sca2_32083902	2	145.419	nnxnp	SNP
sca2_32084172	2	146.246	nnxnp	SNP
sca2_32084165	2	146.246	nnxnp	SNP
sca2_32084340	2	146.849	lmxll	SNP
sca2_32084368	2	147.835	hkxhk	SNP
sca2_32084439	2	148.75	nnxnp	SNP
sca2_32084463	2	151.932	nnxnp	SNP
sca2_32084467	2	151.932	nnxnp	SNP
sca3_46894	3	0	nnxnp	SNP
sca3_121277	3	0.466393	hkxhk	SNP
sca3_121572	3	1.22956	nnxnp	SNP
sca3_121673	3	1.58313	nnxnp	SNP
sca3_121529	3	1.74241	lmxll	INDEL
sca3_134249	3	2.95913	nnxnp	INDEL
sca3_122050	3	3.16446	lmxll	SNP
sca3_134163	3	3.74248	lmxll	SNP
sca3_134267	3	3.75933	lmxll	SNP
sca3_205126	3	4.33513	hkxhk	SNP
sca3_205129	3	4.33735	hkxhk	SNP
sca3_205132	3	4.38081	nnxnp	SNP
sca3_205145	3	4.4233	hkxhk	SNP
sca3_483706	3	4.68485	hkxhk	SNP
sca3_517818	3	4.84609	lmxll	SNP
sca3_517841	3	5.02198	hkxhk	SNP
sca3_637554	3	5.21945	nnxnp	SNP
sca3_631879	3	5.76029	lmxll	SNP
sca3_637540	3	6.10107	lmxll	SNP
sca3_637576	3	6.1088	lmxll	SNP
sca3_637608	3	6.12434	lmxll	SNP
sca3_734039	3	6.19706	nnxnp	SNP
sca3_734041	3	6.19706	nnxnp	SNP
sca3_1117703	3	6.44218	lmxll	SNP
sca3_1117617	3	6.54111	nnxnp	SNP
sca3_1131977	3	6.71885	lmxll	SNP
sca3_1345820	3	6.95522	lmxll	SNP
sca3_1349458	3	7.33089	lmxll	SNP
sca3_1124409	3	7.51871	nnxnp	SNP
sca3_1349496	3	8.02715	hkxhk	SNP
sca3_1389490	3	9.00003	nnxnp	SNP
sca3_1389189	3	9.0482	lmxll	SNP
sca3_1389522	3	9.97291	hkxhk	SNP
sca3_1389532	3	10.2	lmxll	SNP
sca3_1389531	3	10.2	lmxll	SNP
sca3_1389557	3	10.2121	lmxll	SNP
sca3_1452965	3	11.5222	lmxll	SNP
sca3_1738233	3	12.1062	nnxnp	SNP
sca3_1830240	3	12.512	nnxnp	SNP
sca3_1558374	3	12.8322	lmxll	SNP
sca3_1558406	3	12.8622	lmxll	SNP
sca3_1598919	3	12.902	lmxll	SNP
sca3_1841275	3	13.5117	nnxnp	SNP
sca3_1806857	3	14.212	lmxll	SNP
sca3_1806961	3	14.4888	lmxll	SNP
sca3_1807226	3	14.7854	lmxll	SNP
sca3_2019571	3	15.0602	nnxnp	SNP
sca3_1830002	3	16.0954	lmxll	SNP
sca3_1851156	3	16.6033	lmxll	SNP
sca3_1924639	3	16.6687	lmxll	SNP
sca3_2240847	3	16.7412	lmxll	SNP
sca3_2240826	3	16.7412	lmxll	SNP
sca3_2240843	3	16.7412	lmxll	SNP
sca3_2240836	3	16.7412	lmxll	SNP
sca3_2240865	3	16.7481	lmxll	SNP
sca3_2240872	3	16.7504	lmxll	SNP
sca3_2240869	3	16.7504	lmxll	SNP
sca3_2240867	3	16.7504	lmxll	SNP
sca3_2240885	3	16.7573	lmxll	SNP
sca3_2240888	3	16.7619	lmxll	SNP
sca3_2375926	3	16.8417	lmxll	SNP
sca3_2375908	3	17.1935	nnxnp	INDEL
sca3_2633787	3	18.1517	lmxll	SNP
sca3_2375951	3	19.3268	nnxnp	SNP
sca3_2412218	3	19.3537	nnxnp	SNP
sca3_2412225	3	19.3632	nnxnp	SNP
sca3_2412413	3	19.3924	nnxnp	SNP
sca3_2599524	3	19.4383	nnxnp	SNP
sca3_2633837	3	19.4618	lmxll	SNP
sca3_2633882	3	19.4956	nnxnp	SNP
sca3_2671900	3	19.5228	lmxll	SNP
sca3_2711549	3	20.0018	lmxll	SNP
sca3_2957037	3	20.6874	hkxhk	SNP
sca3_2957222	3	21.4712	nnxnp	SNP
sca3_2957224	3	21.4797	nnxnp	SNP
sca3_2957229	3	21.5032	nnxnp	SNP
sca3_2957183	3	22.1665	lmxll	SNP
sca3_2957198	3	22.3395	lmxll	SNP
sca3_2986800	3	23.0589	lmxll	SNP
sca3_3068997	3	23.3018	hkxhk	SNP
sca3_3069030	3	23.3125	hkxhk	SNP
sca3_3069031	3	23.3125	hkxhk	SNP
sca3_3069044	3	23.3152	hkxhk	SNP
sca3_3102114	3	23.4293	lmxll	SNP
sca3_3102103	3	23.4293	lmxll	INDEL
sca3_3102433	3	23.5488	hkxhk	SNP
sca3_3114029	3	23.695	nnxnp	SNP
sca3_3114024	3	24.5586	lmxll	SNP
sca3_3114049	3	24.5586	lmxll	SNP
sca3_3164493	3	24.6121	nnxnp	SNP
sca3_3177875	3	25.5291	hkxhk	SNP
sca3_3208405	3	25.7097	lmxll	SNP
sca3_3297590	3	26.8292	nnxnp	SNP
sca3_3297470	3	26.9832	lmxll	SNP
sca3_3297886	3	27.626	lmxll	SNP
sca3_3297682	3	28.1293	nnxnp	SNP
sca3_3297772	3	29.4294	nnxnp	SNP
sca3_3298035	3	29.7863	lmxll	SNP
sca3_3298045	3	30.1445	lmxll	SNP
sca3_3297879	3	30.7294	nnxnp	SNP
sca3_3298050	3	32.0295	nnxnp	SNP
sca3_3298207	3	32.3048	lmxll	SNP
sca3_3298240	3	32.5418	nnxnp	SNP
sca3_3298629	3	33.8419	nnxnp	INDEL
sca3_3298782	3	34.4651	lmxll	SNP
sca3_3298639	3	35.1419	nnxnp	SNP
sca3_3298787	3	35.2549	lmxll	SNP
sca3_3298922	3	36.442	nnxnp	SNP
sca3_3298966	3	36.6168	nnxnp	SNP
sca3_3303460	3	37.4152	lmxll	SNP
sca3_3299180	3	37.9169	nnxnp	SNP
sca3_3299326	3	39.217	nnxnp	SNP
sca3_3299422	3	39.3024	nnxnp	SNP
sca3_3303507	3	39.5754	lmxll	SNP
sca3_3299679	3	40.6025	nnxnp	SNP
sca3_3303609	3	40.9138	hkxhk	SNP
sca3_3316141	3	41.5992	hkxhk	SNP
sca3_3316142	3	41.6276	nnxnp	SNP
sca3_3316194	3	42.9175	nnxnp	SNP
sca3_3316222	3	42.9231	nnxnp	SNP
sca3_3316457	3	43.1245	nnxnp	SNP
sca3_3338766	3	43.3971	nnxnp	SNP
sca3_3316328	3	43.7881	lmxll	INDEL
sca3_3352154	3	44.687	nnxnp	SNP
sca3_3352435	3	45.977	hkxhk	SNP
sca3_3617468	3	47.5124	lmxll	SNP
sca3_3617492	3	47.5258	lmxll	INDEL
sca3_4471629	3	47.6987	nnxnp	SNP
sca3_3932980	3	49.0613	lmxll	SNP
sca3_4864505	3	49.4204	hkxhk	SNP
sca3_4864508	3	49.4291	hkxhk	SNP
sca3_4869142	3	50.2944	lmxll	SNP
sca3_4876425	3	51.1598	hkxhk	SNP
sca3_4887128	3	52.5914	lmxll	SNP
sca3_4877475	3	53.0338	nnxnp	SNP
sca3_4887008	3	53.4554	nnxnp	SNP
sca3_5025720	3	54.0231	lmxll	SNP
sca3_5266474	3	54.0778	lmxll	SNP
sca3_5266435	3	54.0778	lmxll	SNP
sca3_5441254	3	54.1248	lmxll	SNP
sca3_4887039	3	55.3294	nnxnp	SNP
sca3_5491519	3	55.5565	lmxll	SNP
sca3_5569262	3	55.5767	lmxll	SNP
sca3_4887048	3	55.995	nnxnp	SNP
sca3_4887134	3	56.5903	nnxnp	SNP
sca3_5897736	3	57.0084	lmxll	SNP
sca3_6035141	3	58.4401	lmxll	SNP
sca3_4911359	3	58.4644	nnxnp	SNP
sca3_6137512	3	58.8884	lmxll	SNP
sca3_6287060	3	60.3201	lmxll	SNP
sca3_6287054	3	60.3201	lmxll	SNP
sca3_6287061	3	60.3201	lmxll	INDEL
sca3_4983309	3	60.3384	nnxnp	SNP
sca3_6287366	3	60.3496	lmxll	SNP
sca3_6287383	3	60.3521	lmxll	SNP
sca3_7192061	3	60.3809	lmxll	SNP
sca3_7233866	3	61.8126	lmxll	SNP
sca3_6287420	3	62.2124	nnxnp	SNP
sca3_6287468	3	62.2515	nnxnp	SNP
sca3_7252714	3	63.2443	lmxll	SNP
sca3_7192104	3	64.1256	nnxnp	SNP
sca3_7373307	3	64.2898	nnxnp	SNP
sca3_7551986	3	64.5822	nnxnp	INDEL
sca3_7742646	3	64.676	lmxll	SNP
sca3_7742664	3	64.6883	lmxll	SNP
sca3_7742665	3	64.6883	lmxll	SNP
sca3_7742668	3	64.6883	lmxll	SNP
sca3_7742243	3	64.8361	nnxnp	SNP
sca3_7742711	3	64.8421	lmxll	SNP
sca3_7988594	3	66.2738	lmxll	INDEL
sca3_7988595	3	66.2738	lmxll	SNP
sca3_7742538	3	66.7101	nnxnp	SNP
sca3_7902101	3	66.7854	nnxnp	SNP
sca3_8202177	3	66.8193	nnxnp	SNP
sca3_7988613	3	66.8262	lmxll	SNP
sca3_8201960	3	68.2579	lmxll	SNP
sca3_8202147	3	68.3022	lmxll	SNP
sca3_8303283	3	68.6933	hkxhk	SNP
sca3_8486186	3	68.9956	lmxll	SNP
sca3_8572358	3	69.0368	lmxll	SNP
sca3_9095158	3	69.0823	lmxll	SNP
sca3_9542196	3	69.1969	lmxll	SNP
sca3_9542200	3	69.2687	lmxll	SNP
sca3_8486179	3	70.1095	nnxnp	SNP
sca3_8486207	3	70.148	nnxnp	SNP
sca3_8607568	3	70.2033	nnxnp	SNP
sca3_8607668	3	70.2138	nnxnp	SNP
sca3_9095161	3	70.24	nnxnp	SNP
sca3_9456847	3	70.2768	nnxnp	SNP
sca3_9457018	3	70.2972	nnxnp	SNP
sca3_9698274	3	70.4544	lmxll	SNP
sca3_9936477	3	71.6402	lmxll	SNP
sca3_10118573	3	72.0977	lmxll	SNP
sca3_9542285	3	72.8698	nnxnp	SNP
sca3_10118624	3	73.2834	lmxll	SNP
sca3_10185023	3	74.4691	lmxll	SNP
sca3_10200032	3	74.5063	lmxll	SNP
sca3_10251651	3	74.5491	lmxll	SNP
sca3_10251709	3	74.5572	lmxll	SNP
sca3_10435535	3	74.6202	lmxll	SNP
sca3_10524378	3	74.6517	lmxll	SNP
sca3_10524396	3	74.6563	lmxll	SNP
sca3_10524426	3	74.6711	lmxll	INDEL
sca3_10524430	3	74.698	lmxll	SNP
sca3_10524517	3	74.7072	lmxll	SNP
sca3_10524569	3	74.7191	lmxll	SNP
sca3_10524598	3	74.7396	lmxll	SNP
sca3_10524619	3	74.7646	lmxll	INDEL
sca3_10524649	3	74.7911	lmxll	SNP
sca3_10524703	3	74.7959	lmxll	SNP
sca3_10524758	3	74.8182	lmxll	SNP
sca3_10524807	3	74.8503	lmxll	SNP
sca3_10118544	3	75.4423	nnxnp	SNP
sca3_10772033	3	76.036	lmxll	SNP
sca3_10937957	3	77.2217	lmxll	SNP
sca3_10977069	3	77.7304	lmxll	SNP
sca3_10342324	3	78.0148	nnxnp	INDEL
sca3_10473556	3	78.0714	nnxnp	SNP
sca3_11033026	3	78.0988	nnxnp	SNP
sca3_11257058	3	78.1363	nnxnp	SNP
sca3_10977116	3	78.9161	lmxll	SNP
sca3_10999902	3	79.5209	lmxll	SNP
sca3_11000083	3	80.7066	lmxll	SNP
sca3_11275394	3	80.7088	nnxnp	INDEL
sca3_11275556	3	81.8013	nnxnp	SNP
sca3_11033251	3	81.8924	lmxll	SNP
sca3_11033249	3	81.8924	lmxll	SNP
sca3_11047169	3	81.9492	lmxll	SNP
sca3_11047154	3	81.9492	lmxll	SNP
sca3_11335508	3	83.1225	nnxnp	INDEL
sca3_11132318	3	83.135	lmxll	SNP
sca3_11365869	3	84.2909	nnxnp	SNP
sca3_11145174	3	84.3207	lmxll	SNP
sca3_11335404	3	85.5064	lmxll	SNP
sca3_11335516	3	85.6777	lmxll	SNP
sca3_11455460	3	86.8635	hkxhk	SNP
sca3_11628061	3	87.5372	nnxnp	SNP
sca3_12188801	3	88.0737	nnxnp	SNP
sca3_12682100	3	88.1046	nnxnp	SNP
sca3_12682214	3	88.2541	nnxnp	SNP
sca3_12368417	3	88.3716	lmxll	SNP
sca3_12368444	3	88.4077	lmxll	SNP
sca3_12368464	3	88.4379	lmxll	SNP
sca3_12368472	3	88.4379	lmxll	SNP
sca3_12368493	3	88.4911	lmxll	SNP
sca3_12682356	3	88.4912	nnxnp	SNP
sca3_12368504	3	88.5452	lmxll	SNP
sca3_12368519	3	88.6075	lmxll	SNP
sca3_12816230	3	89.0099	lmxll	SNP
sca3_12959656	3	89.717	lmxll	SNP
sca3_14386854	3	90.2486	nnxnp	SNP
sca3_14429577	3	90.5132	hkxhk	SNP
sca3_14722402	3	91.465	lmxll	SNP
sca3_14874872	3	91.9312	hkxhk	SNP
sca3_14874880	3	91.9326	hkxhk	SNP
sca3_15056409	3	92.5639	nnxnp	SNP
sca3_15076802	3	92.6398	lmxll	SNP
sca3_15056465	3	92.9674	nnxnp	SNP
sca3_15294291	3	93.5836	lmxll	SNP
sca3_15367268	3	93.8832	nnxnp	SNP
sca3_15305691	3	95.0657	lmxll	SNP
sca3_15305690	3	95.0657	lmxll	SNP
sca3_15305717	3	95.1186	lmxll	SNP
sca3_15562232	3	95.6773	hkxhk	SNP
sca3_16880844	3	97.1455	nnxnp	SNP
sca3_17391110	3	97.1634	nnxnp	SNP
sca3_16206076	3	97.4923	lmxll	SNP
sca3_17632128	3	98.6316	nnxnp	SNP
sca3_16544311	3	99.3073	lmxll	SNP
sca3_17665044	3	100.1	nnxnp	SNP
sca3_16558144	3	100.122	lmxll	SNP
sca3_17630111	3	100.899	lmxll	SNP
sca3_17693293	3	101.176	nnxnp	SNP
sca3_17693332	3	102.644	nnxnp	SNP
sca3_17693337	3	102.714	lmxll	SNP
sca3_17693356	3	102.714	lmxll	SNP
sca3_17867631	3	102.789	lmxll	SNP
sca3_17876894	3	103.563	hkxhk	SNP
sca3_17943869	3	104.615	lmxll	SNP
sca3_17880269	3	104.82	nnxnp	SNP
sca3_17943913	3	105.006	lmxll	SNP
sca3_17944042	3	105.379	lmxll	SNP
sca3_18476828	3	106.15	nnxnp	SNP
sca3_18318718	3	106.431	lmxll	SNP
sca3_18453162	3	107.483	lmxll	SNP
sca3_18501706	3	108.535	lmxll	SNP
sca3_18501707	3	108.535	lmxll	SNP
sca3_18529242	3	108.627	lmxll	SNP
sca3_18529424	3	108.653	lmxll	SNP
sca3_18536746	3	109.704	hkxhk	SNP
sca3_18536946	3	109.731	hkxhk	SNP
sca3_18551706	3	111.079	lmxll	INDEL
sca3_18544401	3	111.771	nnxnp	SNP
sca3_18566279	3	112.426	lmxll	SNP
sca3_18979196	3	113.099	nnxnp	SNP
sca3_18979275	3	113.713	nnxnp	SNP
sca3_18979316	3	113.728	nnxnp	SNP
sca3_18897744	3	113.774	lmxll	SNP
sca3_19037466	3	114.856	nnxnp	SNP
sca3_19166569	3	114.995	nnxnp	SNP
sca3_19217412	3	115.122	lmxll	SNP
sca3_19217349	3	115.122	lmxll	SNP
sca3_19572199	3	116.47	lmxll	SNP
sca3_19572214	3	116.47	lmxll	SNP
sca3_19749310	3	116.772	lmxll	SNP
sca3_19837669	3	116.797	lmxll	SNP
sca3_19896604	3	117.035	hkxhk	SNP
sca3_19978663	3	117.337	hkxhk	SNP
sca3_20058325	3	117.647	lmxll	SNP
sca3_20058440	3	118.053	lmxll	SNP
sca3_20077429	3	118.766	lmxll	SNP
sca3_20077431	3	118.79	lmxll	SNP
sca3_20348218	3	119.401	nnxnp	SNP
sca3_20347990	3	120.128	lmxll	SNP
sca3_20833292	3	121.465	hkxhk	SNP
sca3_21142054	3	122.34	nnxnp	SNP
sca3_21162973	3	123.214	hkxhk	SNP
sca3_21315808	3	123.513	hkxhk	SNP
sca3_21315951	3	124.469	nnxnp	SNP
sca3_21315866	3	125.206	lmxll	SNP
sca3_21427068	3	125.426	nnxnp	SNP
sca3_21452315	3	126.382	nnxnp	SNP
sca3_21452368	3	126.384	nnxnp	SNP
sca3_21472868	3	127.046	hkxhk	SNP
sca3_21472869	3	127.046	hkxhk	SNP
sca3_21472875	3	127.049	hkxhk	SNP
sca3_21472891	3	127.067	hkxhk	SNP
sca3_21472898	3	127.098	hkxhk	SNP
sca3_21472899	3	127.124	hkxhk	SNP
sca3_21472902	3	127.128	hkxhk	SNP
sca3_21473007	3	127.969	lmxll	SNP
sca3_21473064	3	128.81	hkxhk	SNP
sca3_21473079	3	129.623	lmxll	SNP
sca3_21473088	3	130.437	hkxhk	SNP
sca3_21473340	3	130.864	hkxhk	SNP
sca3_21484002	3	131.532	nnxnp	SNP
sca3_21483831	3	131.977	lmxll	SNP
sca3_21484012	3	132.132	nnxnp	SNP
sca3_21484025	3	132.65	nnxnp	SNP
sca3_21484262	3	133.718	lmxll	SNP
sca3_21496790	3	134.171	nnxnp	SNP
sca3_21484279	3	134.189	lmxll	SNP
sca3_21539579	3	135.691	nnxnp	SNP
sca3_21539498	3	135.691	nnxnp	SNP
sca3_21539499	3	135.93	lmxll	SNP
sca3_21663270	3	137.211	nnxnp	SNP
sca3_21539565	3	137.671	lmxll	SNP
sca3_21663175	3	137.856	lmxll	SNP
sca3_22311976	3	137.863	nnxnp	SNP
sca3_21831808	3	138.994	lmxll	SNP
sca3_21831805	3	138.994	lmxll	SNP
sca3_21850886	3	139.06	lmxll	SNP
sca3_22374429	3	139.115	lmxll	SNP
sca3_22374470	3	139.118	lmxll	INDEL
sca3_22374477	3	139.121	lmxll	INDEL
sca3_22463233	3	139.162	lmxll	SNP
sca3_22443017	3	139.383	nnxnp	SNP
sca3_22464729	3	140.903	hkxhk	SNP
sca3_22552148	3	141.069	lmxll	SNP
sca3_23163903	3	141.098	nnxnp	SNP
sca3_23144633	3	141.139	lmxll	SNP
sca3_23163932	3	142.742	hkxhk	SNP
sca3_23349068	3	143.312	lmxll	SNP
sca3_23349069	3	143.312	lmxll	SNP
sca3_23399308	3	143.668	lmxll	SNP
sca3_23399309	3	143.668	lmxll	SNP
sca3_23491674	3	143.893	nnxnp	SNP
sca3_23491738	3	144.896	lmxll	SNP
sca3_23709340	3	146.123	lmxll	SNP
sca3_23491887	3	146.288	nnxnp	SNP
sca3_23491917	3	147.022	nnxnp	SNP
sca3_24284314	3	147.351	lmxll	SNP
sca3_24332329	3	147.881	nnxnp	SNP
sca3_24469906	3	148.578	lmxll	SNP
sca3_24654904	3	149.806	lmxll	SNP
sca3_24861219	3	149.877	lmxll	SNP
sca3_25094828	3	150.277	hkxhk	SNP
sca3_25095140	3	150.925	nnxnp	SNP
sca3_25095617	3	150.993	lmxll	SNP
sca3_25164974	3	151.465	lmxll	SNP
sca3_25264686	3	151.481	lmxll	SNP
sca3_25095411	3	151.899	nnxnp	SNP
sca3_25095485	3	152.003	nnxnp	SNP
sca3_25437516	3	152.651	hkxhk	SNP
sca3_25437556	3	153.847	nnxnp	SNP
sca3_25573129	3	154.084	nnxnp	SNP
sca3_25718266	3	154.335	lmxll	SNP
sca3_25718455	3	155.279	nnxnp	SNP
sca3_25718521	3	156.475	nnxnp	SNP
sca3_25934315	3	156.862	hkxhk	SNP
sca3_25993203	3	157.735	nnxnp	SNP
sca3_25934353	3	158.56	lmxll	SNP
sca3_26013586	3	158.608	nnxnp	SNP
sca3_26013591	3	158.65	nnxnp	SNP
sca3_26013665	3	159.104	nnxnp	SNP
sca3_26013935	3	159.703	hkxhk	SNP
sca3_26019934	3	160.471	hkxhk	SNP
sca3_26081194	3	161.426	hkxhk	SNP
sca3_26086784	3	161.627	nnxnp	SNP
sca3_26468015	3	163.06	nnxnp	SNP
sca3_26697016	3	163.299	hkxhk	SNP
sca3_26708654	3	164.411	lmxll	SNP
sca3_27044563	3	165.522	lmxll	SNP
sca3_27330791	3	165.543	lmxll	INDEL
sca3_27360527	3	166.305	nnxnp	SNP
sca3_27366162	3	166.655	hkxhk	SNP
sca3_27418929	3	167.953	nnxnp	SNP
sca3_27418606	3	167.993	lmxll	SNP
sca3_27418654	3	168.087	lmxll	SNP
sca3_27418946	3	168.613	lmxll	SNP
sca3_27419181	3	168.873	lmxll	SNP
sca3_27459646	3	169.34	lmxll	SNP
sca3_27616139	3	170.015	hkxhk	SNP
sca3_27787015	3	170.427	lmxll	SNP
sca3_27786930	3	170.72	nnxnp	SNP
sca3_27868421	3	170.797	nnxnp	SNP
sca3_28014485	3	170.847	nnxnp	SNP
sca3_28021999	3	170.911	nnxnp	SNP
sca3_27868368	3	171.656	lmxll	SNP
sca3_28136137	3	172.025	nnxnp	SNP
sca3_28152596	3	172.679	nnxnp	SNP
sca3_28152613	3	172.701	nnxnp	SNP
sca3_27868428	3	172.884	lmxll	SNP
sca3_28021944	3	172.917	lmxll	SNP
sca3_28021960	3	172.917	lmxll	SNP
sca3_28152477	3	172.936	lmxll	SNP
sca3_28158667	3	173.052	hkxhk	SNP
sca3_28158961	3	173.197	lmxll	INDEL
sca3_28158673	3	173.242	nnxnp	SNP
sca3_28164600	3	173.29	nnxnp	SNP
sca3_28480202	3	173.492	lmxll	SNP
sca3_28414433	3	173.551	nnxnp	SNP
sca3_28598626	3	173.765	nnxnp	SNP
sca3_28650175	3	173.794	lmxll	SNP
sca3_28651318	3	173.818	nnxnp	SNP
sca3_28651321	3	173.842	nnxnp	SNP
sca3_28651402	3	173.869	nnxnp	SNP
sca3_28651600	3	173.929	nnxnp	SNP
sca3_28651619	3	174.133	hkxhk	SNP
sca3_28801476	3	175.053	nnxnp	SNP
sca3_28998171	3	175.498	lmxll	SNP
sca3_29402754	3	176.863	lmxll	SNP
sca3_28998164	3	177.056	nnxnp	SNP
sca3_29402740	3	177.087	nnxnp	SNP
sca3_29982965	3	178.227	lmxll	SNP
sca3_29415448	3	179.09	nnxnp	SNP
sca3_29420642	3	179.33	nnxnp	SNP
sca3_29420651	3	179.33	nnxnp	SNP
sca3_29482868	3	179.358	nnxnp	SNP
sca3_29983180	3	179.592	hkxhk	SNP
sca3_29983182	3	179.742	nnxnp	SNP
sca3_30085519	3	179.746	lmxll	SNP
sca3_30134843	3	179.769	lmxll	INDEL
sca3_30183392	3	179.96	hkxhk	SNP
sca3_30201153	3	180.108	nnxnp	SNP
sca3_30487643	3	180.521	lmxll	INDEL
sca3_30487501	3	181.568	nnxnp	SNP
sca3_30487565	3	182.109	nnxnp	SNP
sca3_30487584	3	182.126	nnxnp	SNP
sca3_30487644	3	182.242	nnxnp	SNP
sca3_30487681	3	182.317	nnxnp	SNP
sca3_30544589	3	182.348	lmxll	SNP
sca3_30600649	3	182.4	lmxll	SNP
sca3_30614741	3	183.777	nnxnp	SNP
sca3_30614762	3	184.227	hkxhk	SNP
sca3_30614776	3	184.345	lmxll	SNP
sca3_30614783	3	184.474	hkxhk	SNP
sca3_30614826	3	184.569	nnxnp	SNP
sca3_30614901	3	184.644	hkxhk	SNP
sca3_30614920	3	184.854	nnxnp	SNP
sca3_30626697	3	184.883	nnxnp	SNP
sca3_30626822	3	184.915	nnxnp	SNP
sca3_30626811	3	184.915	nnxnp	SNP
sca3_30626801	3	184.915	nnxnp	SNP
sca3_30626831	3	184.915	nnxnp	SNP
sca3_30683498	3	185.899	lmxll	SNP
sca3_30803137	3	187.154	lmxll	SNP
sca3_30803643	3	187.211	nnxnp	SNP
sca3_30803770	3	187.532	nnxnp	SNP
sca3_30803653	3	188.41	lmxll	SNP
sca3_30803663	3	188.412	lmxll	SNP
sca3_30805522	3	189.668	lmxll	SNP
sca3_30950847	3	189.828	hkxhk	SNP
sca3_30984357	3	190.65	nnxnp	SNP
sca3_31135986	3	191.472	hkxhk	SNP
sca3_31211272	3	191.583	nnxnp	SNP
sca3_31359273	3	191.604	nnxnp	SNP
sca3_31408517	3	191.741	hkxhk	INDEL
sca3_31496689	3	191.87	nnxnp	SNP
sca3_31522167	3	191.884	nnxnp	SNP
sca3_31579332	3	191.993	hkxhk	SNP
sca3_31579740	3	193.616	nnxnp	SNP
sca3_31579527	3	193.616	lmxll	SNP
sca3_31794950	3	193.681	lmxll	SNP
sca3_31747872	3	195.239	nnxnp	SNP
sca3_31795180	3	195.304	lmxll	SNP
sca3_31795181	3	195.304	lmxll	SNP
sca3_31935861	3	195.336	lmxll	SNP
sca3_31935854	3	195.336	lmxll	INDEL
sca3_31935862	3	195.336	lmxll	SNP
sca4_140702	4	0	nnxnp	SNP
sca4_142210	4	1.78346	nnxnp	SNP
sca4_142223	4	2.19663	nnxnp	SNP
sca4_142394	4	2.68496	nnxnp	SNP
sca4_144046	4	3.28224	lmxll	SNP
sca4_257258	4	3.58271	lmxll	SNP
sca4_142418	4	4.46842	nnxnp	INDEL
sca4_257481	4	5.09015	nnxnp	SNP
sca4_298201	4	5.36617	hkxhk	SNP
sca4_298288	4	5.52878	nnxnp	SNP
sca4_319891	4	5.54378	nnxnp	SNP
sca4_328466	4	5.56088	nnxnp	SNP
sca4_357591	4	5.61016	nnxnp	SNP
sca4_357592	4	5.71524	hkxhk	SNP
sca4_357601	4	5.71673	hkxhk	SNP
sca4_685078	4	5.88794	nnxnp	SNP
sca4_685079	4	5.88794	nnxnp	SNP
sca4_685344	4	6.04219	hkxhk	SNP
sca4_754969	4	6.12375	hkxhk	SNP
sca4_780152	4	6.19323	hkxhk	SNP
sca4_780268	4	6.4746	lmxll	SNP
sca4_811568	4	6.58981	nnxnp	SNP
sca4_811546	4	6.58981	nnxnp	INDEL
sca4_811622	4	7.76994	lmxll	SNP
sca4_811738	4	7.79811	lmxll	SNP
sca4_811749	4	7.79811	lmxll	SNP
sca4_811764	4	7.81509	lmxll	SNP
sca4_811769	4	7.99733	hkxhk	SNP
sca4_811773	4	8.41982	hkxhk	SNP
sca4_1209012	4	8.8673	lmxll	SNP
sca4_827398	4	9.25	nnxnp	SNP
sca4_1368137	4	9.97084	hkxhk	SNP
sca4_1482619	4	10.2628	nnxnp	SNP
sca4_1712040	4	11.1803	nnxnp	SNP
sca4_2116507	4	12.0979	nnxnp	SNP
sca4_2220548	4	12.4578	hkxhk	SNP
sca4_2434418	4	12.8118	nnxnp	SNP
sca4_2460210	4	13.1877	hkxhk	SNP
sca4_2602976	4	13.4557	nnxnp	SNP
sca4_2949276	4	14.4479	lmxll	SNP
sca4_2949329	4	14.4821	lmxll	SNP
sca4_2949324	4	14.4821	lmxll	SNP
sca4_2949351	4	14.4961	lmxll	SNP
sca4_2959315	4	14.5054	lmxll	SNP
sca4_2959359	4	14.5054	lmxll	SNP
sca4_2959399	4	14.5124	lmxll	SNP
sca4_2959426	4	14.7694	hkxhk	SNP
sca4_2959504	4	14.9462	nnxnp	SNP
sca4_2959510	4	14.9487	lmxll	SNP
sca4_2959524	4	14.9573	nnxnp	SNP
sca4_2959559	4	15.1343	hkxhk	SNP
sca4_3142538	4	15.3014	lmxll	SNP
sca4_3142807	4	15.3014	lmxll	SNP
sca4_3255871	4	15.3067	lmxll	SNP
sca4_3142728	4	15.4515	nnxnp	SNP
sca4_3362398	4	15.5739	nnxnp	SNP
sca4_3362420	4	15.585	nnxnp	SNP
sca4_3393878	4	15.7054	nnxnp	SNP
sca4_3846886	4	15.7657	nnxnp	SNP
sca4_3366444	4	15.9989	lmxll	SNP
sca4_3366454	4	16.0101	lmxll	SNP
sca4_3366458	4	16.0128	lmxll	SNP
sca4_3851139	4	16.515	nnxnp	SNP
sca4_3851137	4	16.515	nnxnp	SNP
sca4_3851141	4	16.515	nnxnp	INDEL
sca4_3851153	4	16.5219	nnxnp	INDEL
sca4_3851156	4	16.5254	nnxnp	SNP
sca4_3851098	4	17.69	lmxll	SNP
sca4_3851303	4	18.4296	nnxnp	INDEL
sca4_3851546	4	19.3671	lmxll	SNP
sca4_4237208	4	19.3688	nnxnp	SNP
sca4_4215978	4	20.1097	lmxll	SNP
sca4_4301149	4	21.2675	lmxll	SNP
sca4_4453644	4	21.273	nnxnp	SNP
sca4_4343649	4	21.8522	lmxll	SNP
sca4_4492694	4	23.1772	nnxnp	SNP
sca4_4492674	4	23.1772	nnxnp	SNP
sca4_4534351	4	23.2403	nnxnp	SNP
sca4_4664820	4	23.5293	hkxhk	SNP
sca4_4739095	4	23.8164	nnxnp	SNP
sca4_4739049	4	25.0856	lmxll	SNP
sca4_4739181	4	25.9048	nnxnp	SNP
sca4_6075215	4	25.9596	nnxnp	SNP
sca4_6075183	4	25.9596	nnxnp	SNP
sca4_6075208	4	25.9596	nnxnp	SNP
sca4_5011753	4	26.6418	lmxll	SNP
sca4_5011765	4	26.7566	lmxll	SNP
sca4_5011785	4	26.8761	lmxll	SNP
sca4_5011810	4	26.8761	lmxll	SNP
sca4_5011902	4	26.9727	lmxll	SNP
sca4_5659537	4	27.8101	lmxll	SNP
sca4_5667269	4	27.8978	lmxll	SNP
sca4_6104686	4	27.9448	lmxll	SNP
sca4_6324628	4	28.048	nnxnp	SNP
sca4_6724971	4	28.6872	nnxnp	SNP
sca4_6576883	4	29.501	lmxll	SNP
sca4_6576889	4	29.501	lmxll	SNP
sca4_6876611	4	30.1041	lmxll	SNP
sca4_6806927	4	30.7756	nnxnp	SNP
sca4_6876612	4	31.6604	lmxll	SNP
sca4_7049678	4	32.864	nnxnp	SNP
sca4_7049694	4	32.8708	nnxnp	SNP
sca4_7049722	4	33.1021	nnxnp	SNP
sca4_7048787	4	33.2166	lmxll	SNP
sca4_7049515	4	33.2273	lmxll	SNP
sca4_7370313	4	33.2703	nnxnp	SNP
sca4_8019423	4	34.2702	nnxnp	SNP
sca4_8019203	4	34.3623	lmxll	SNP
sca4_8299990	4	35.9186	hkxhk	SNP
sca4_8301359	4	36.3871	nnxnp	SNP
sca4_8385292	4	36.5204	hkxhk	SNP
sca4_8446554	4	38.2055	nnxnp	SNP
sca4_8446504	4	38.4144	lmxll	SNP
sca4_8446555	4	38.6726	lmxll	SNP
sca4_8446636	4	39.1962	nnxnp	SNP
sca4_8449222	4	40.5666	lmxll	SNP
sca4_8449227	4	40.5666	lmxll	SNP
sca4_8449171	4	40.8813	nnxnp	SNP
sca4_8449318	4	41.9679	nnxnp	SNP
sca4_8682680	4	42.1473	nnxnp	SNP
sca4_8449290	4	42.4605	lmxll	SNP
sca4_8483448	4	43.72	lmxll	SNP
sca4_8880814	4	43.8324	nnxnp	SNP
sca4_8989554	4	45.5176	nnxnp	SNP
sca4_8876370	4	45.6139	lmxll	SNP
sca4_8997027	4	46.2519	hkxhk	SNP
sca4_8997791	4	46.8193	nnxnp	SNP
sca4_9214853	4	47.3295	nnxnp	SNP
sca4_9284660	4	47.5084	nnxnp	SNP
sca4_9334790	4	47.6028	nnxnp	SNP
sca4_9382055	4	47.6857	nnxnp	SNP
sca4_9403785	4	48.9219	nnxnp	SNP
sca4_9004316	4	49.4519	lmxll	SNP
sca4_9455550	4	50.1582	nnxnp	SNP
sca4_9455587	4	50.1603	nnxnp	SNP
sca4_10054042	4	50.2004	nnxnp	SNP
sca4_9382076	4	51.3112	lmxll	SNP
sca4_9809784	4	51.4254	lmxll	SNP
sca4_10324519	4	51.4366	nnxnp	SNP
sca4_9910479	4	51.5472	lmxll	SNP
sca4_10332420	4	51.7451	nnxnp	SNP
sca4_10426765	4	52.2747	nnxnp	SNP
sca4_10518529	4	53.511	nnxnp	SNP
sca4_10750899	4	54.7472	hkxhk	SNP
sca4_10848061	4	55.1286	lmxll	SNP
sca4_10862864	4	56.0899	hkxhk	SNP
sca4_10862874	4	56.1189	hkxhk	SNP
sca4_10863823	4	57.1047	lmxll	SNP
sca4_10863824	4	57.5355	nnxnp	SNP
sca4_10866102	4	58.0095	nnxnp	SNP
sca4_11336065	4	58.0421	lmxll	SNP
sca4_11336126	4	58.4373	hkxhk	SNP
sca4_11438667	4	58.716	nnxnp	SNP
sca4_12012993	4	58.7879	nnxnp	SNP
sca4_12133550	4	59.3356	nnxnp	SNP
sca4_12161205	4	59.9154	nnxnp	SNP
sca4_12205104	4	60.2272	hkxhk	SNP
sca4_12255285	4	60.6768	lmxll	SNP
sca4_12255319	4	61.2823	lmxll	SNP
sca4_12255583	4	61.8522	nnxnp	SNP
sca4_12277645	4	61.9011	lmxll	SNP
sca4_12255596	4	62.0994	nnxnp	SNP
sca4_12929718	4	62.7364	nnxnp	SNP
sca4_12929723	4	62.7364	nnxnp	SNP
sca4_12957182	4	62.7684	nnxnp	SNP
sca4_14136722	4	63.2566	lmxll	SNP
sca4_14116766	4	63.9592	nnxnp	SNP
sca4_14294618	4	65.2329	lmxll	SNP
sca4_14294614	4	65.2329	lmxll	SNP
sca4_14292412	4	65.5841	nnxnp	SNP
sca4_14868795	4	67.2091	hkxhk	SNP
sca4_16311896	4	67.321	lmxll	SNP
sca4_14868803	4	67.5278	nnxnp	SNP
sca4_14868830	4	67.5345	nnxnp	SNP
sca4_14869082	4	67.6171	nnxnp	SNP
sca4_16704532	4	67.7332	lmxll	SNP
sca4_16311965	4	67.7426	nnxnp	SNP
sca4_16704374	4	67.9027	nnxnp	SNP
sca4_19054919	4	68.0027	nnxnp	SNP
sca4_21272584	4	68.052	nnxnp	SNP
sca4_21272577	4	68.052	nnxnp	SNP
sca4_16704681	4	68.1252	lmxll	SNP
sca4_21772397	4	68.3997	nnxnp	SNP
sca4_22058733	4	68.7564	nnxnp	SNP
sca4_16704807	4	68.7697	lmxll	SNP
sca4_22559310	4	68.8132	nnxnp	SNP
sca4_22559351	4	68.8264	nnxnp	SNP
sca4_16866613	4	69.1095	lmxll	SNP
sca4_16993599	4	69.1668	lmxll	SNP
sca4_16993675	4	69.197	lmxll	SNP
sca4_16993673	4	69.197	lmxll	SNP
sca4_21809275	4	70.3459	lmxll	SNP
sca4_22674308	4	70.6698	nnxnp	SNP
sca4_21809356	4	71.4948	lmxll	SNP
sca4_23100933	4	72.4793	nnxnp	INDEL
sca4_22559368	4	72.6436	lmxll	SNP
sca4_22559340	4	72.6436	lmxll	SNP
sca4_23197722	4	72.7393	hkxhk	SNP
sca4_23233881	4	72.863	lmxll	SNP
sca4_23402264	4	74.042	lmxll	SNP
sca4_23612877	4	75.2209	lmxll	SNP
sca4_23612923	4	76.3998	hkxhk	SNP
sca4_23625252	4	76.989	nnxnp	SNP
sca4_23625307	4	77.0537	hkxhk	SNP
sca4_23625432	4	77.4645	lmxll	SNP
sca4_23625469	4	77.4906	lmxll	SNP
sca4_23625483	4	77.5056	lmxll	SNP
sca4_23625496	4	77.5095	lmxll	SNP
sca4_23625728	4	78.5611	hkxhk	SNP
sca4_23634315	4	78.8493	hkxhk	SNP
sca4_23640375	4	79.1937	hkxhk	SNP
sca4_23640436	4	79.2597	hkxhk	SNP
sca4_23691085	4	80.3181	nnxnp	SNP
sca4_23911585	4	80.529	hkxhk	SNP
sca4_23912002	4	80.6814	nnxnp	SNP
sca4_23963578	4	80.7187	nnxnp	SNP
sca4_24242297	4	81.0018	nnxnp	SNP
sca4_24755929	4	81.2676	nnxnp	SNP
sca4_25033917	4	81.3098	nnxnp	SNP
sca4_25106860	4	81.3683	lmxll	SNP
sca4_25106872	4	81.3683	lmxll	SNP
sca4_25106856	4	81.3683	lmxll	SNP
sca4_25106844	4	81.3683	lmxll	SNP
sca4_25357311	4	81.8359	nnxnp	SNP
sca4_25370045	4	82.2467	hkxhk	SNP
sca4_25399004	4	82.7039	nnxnp	INDEL
sca4_25376227	4	83.4555	lmxll	SNP
sca4_25613463	4	84.6643	hkxhk	SNP
sca4_25640589	4	85.846	nnxnp	SNP
sca4_25640915	4	86.5256	nnxnp	SNP
sca4_25804512	4	86.7758	lmxll	SNP
sca4_25845195	4	86.8507	nnxnp	SNP
sca4_25859484	4	87.2264	nnxnp	SNP
sca4_26377932	4	88.4081	nnxnp	SNP
sca4_26377957	4	88.4336	nnxnp	SNP
sca4_26377974	4	89.6153	nnxnp	SNP
sca4_25825107	4	90.4097	lmxll	SNP
sca4_26412166	4	90.797	hkxhk	SNP
sca4_26412178	4	90.9584	nnxnp	SNP
sca4_26412194	4	92.6648	hkxhk	SNP
sca4_26416807	4	93.9453	nnxnp	SNP
sca4_27125752	4	93.9797	nnxnp	INDEL
sca4_26790461	4	94.0397	lmxll	SNP
sca4_27221236	4	95.2601	hkxhk	SNP
sca4_27221443	4	95.3099	hkxhk	SNP
sca4_27264084	4	96.2232	nnxnp	SNP
sca4_27339143	4	96.8993	lmxll	SNP
sca4_27338760	4	97.6094	nnxnp	SNP
sca4_27591801	4	98.9956	nnxnp	SNP
sca4_27591812	4	99.003	nnxnp	SNP
sca4_27620420	4	99.0266	nnxnp	SNP
sca4_27620529	4	99.029	nnxnp	SNP
sca4_27591763	4	99.3992	lmxll	SNP
sca4_27673928	4	100.415	nnxnp	SNP
sca4_28062556	4	101.801	nnxnp	SNP
sca4_27620493	4	101.899	lmxll	SNP
sca4_28092877	4	102.423	lmxll	INDEL
sca4_28150780	4	103.188	nnxnp	SNP
sca4_28150781	4	104.574	nnxnp	SNP
sca4_28150783	4	104.574	nnxnp	SNP
sca4_28190108	4	104.923	lmxll	SNP
sca4_28150800	4	105.96	nnxnp	SNP
sca4_28150785	4	105.96	nnxnp	SNP
sca4_28150833	4	105.981	nnxnp	SNP
sca4_28343060	4	107.151	nnxnp	SNP
sca4_28343117	4	107.423	lmxll	SNP
sca4_28343088	4	107.423	lmxll	SNP
sca4_28492800	4	108.537	nnxnp	SNP
sca4_28492801	4	109.923	hkxhk	SNP
sca4_28492814	4	110.815	nnxnp	SNP
sca4_28492817	4	111.708	hkxhk	SNP
sca4_28492851	4	112.905	lmxll	SNP
sca4_28492818	4	112.905	lmxll	SNP
sca4_28492844	4	112.905	lmxll	INDEL
sca4_28492819	4	112.905	lmxll	SNP
sca4_28836315	4	114.102	lmxll	SNP
sca4_28836311	4	114.102	lmxll	SNP
sca4_28836340	4	114.112	lmxll	SNP
sca4_28921117	4	114.493	lmxll	SNP
sca4_28550564	4	115.203	nnxnp	SNP
sca4_28550574	4	115.597	nnxnp	SNP
sca4_28948501	4	115.69	lmxll	SNP
sca4_29054251	4	116.55	lmxll	INDEL
sca4_29054261	4	116.556	lmxll	SNP
sca4_29540407	4	116.945	lmxll	SNP
sca4_29540534	4	118.142	lmxll	SNP
sca4_28945104	4	119.092	nnxnp	SNP
sca4_29577546	4	119.339	lmxll	SNP
sca4_29576774	4	120.133	nnxnp	SNP
sca4_29576775	4	120.133	nnxnp	SNP
sca4_29632369	4	120.536	lmxll	SNP
sca4_29632387	4	120.562	lmxll	SNP
sca4_29654335	4	121.127	lmxll	SNP
sca4_29654828	4	122.324	lmxll	SNP
sca4_29752670	4	123.521	lmxll	SNP
sca4_29752668	4	123.521	lmxll	SNP
sca4_29796367	4	123.628	nnxnp	SNP
sca4_29871901	4	124.12	hkxhk	SNP
sca4_29871956	4	124.182	hkxhk	SNP
sca4_29871967	4	124.183	hkxhk	SNP
sca4_30245806	4	124.57	nnxnp	SNP
sca4_30252945	4	126.353	nnxnp	SNP
sca4_30253101	4	126.377	nnxnp	SNP
sca4_30253184	4	127.008	nnxnp	SNP
sca4_30253185	4	127.02	nnxnp	SNP
sca4_30253186	4	127.028	nnxnp	SNP
sca5_156394	5	0	lmxll	SNP
sca5_156504	5	0.677616	lmxll	SNP
sca5_641495	5	0.938024	nnxnp	SNP
sca5_372809	5	1.428	lmxll	SNP
sca5_697144	5	1.48846	hkxhk	SNP
sca5_752529	5	2.63156	nnxnp	SNP
sca5_801637	5	3.77466	hkxhk	SNP
sca5_887120	5	4.93732	lmxll	SNP
sca5_1037654	5	6.09998	hkxhk	SNP
sca5_1045707	5	6.23937	lmxll	SNP
sca5_1125862	5	6.3819	hkxhk	SNP
sca5_1604213	5	6.45899	hkxhk	SNP
sca5_1913445	5	7.08229	nnxnp	SNP
sca5_1947747	5	8.23862	hkxhk	SNP
sca5_1947749	5	8.24257	hkxhk	SNP
sca5_1947750	5	8.26512	hkxhk	SNP
sca5_2055903	5	8.6112	nnxnp	SNP
sca5_2015408	5	9.95465	lmxll	SNP
sca5_2523469	5	10.4907	nnxnp	INDEL
sca5_2563625	5	10.5718	nnxnp	SNP
sca5_2655065	5	10.6752	nnxnp	SNP
sca5_2523170	5	10.9564	lmxll	SNP
sca5_2655657	5	12.5547	hkxhk	SNP
sca5_2655683	5	12.6882	nnxnp	SNP
sca5_2655684	5	12.8217	hkxhk	SNP
sca5_2760099	5	13.0404	nnxnp	SNP
sca5_2985869	5	13.2395	hkxhk	SNP
sca5_3262507	5	13.5668	lmxll	SNP
sca5_3262443	5	13.5668	lmxll	SNP
sca5_3737398	5	13.7589	nnxnp	SNP
sca5_3392026	5	13.8146	lmxll	SNP
sca5_3392027	5	13.8369	lmxll	SNP
sca5_3737518	5	14.0454	nnxnp	SNP
sca5_3632317	5	14.0494	lmxll	SNP
sca5_4065251	5	14.3642	hkxhk	SNP
sca5_4066066	5	14.4692	hkxhk	SNP
sca5_4066079	5	14.5948	hkxhk	SNP
sca5_4066096	5	14.7204	hkxhk	SNP
sca5_4066146	5	14.8819	lmxll	SNP
sca5_4066132	5	14.8819	lmxll	SNP
sca5_4066118	5	14.8819	lmxll	SNP
sca5_4066268	5	15.0713	hkxhk	SNP
sca5_4066284	5	15.4076	nnxnp	SNP
sca5_4066304	5	15.4264	lmxll	SNP
sca5_4066311	5	15.7638	hkxhk	SNP
sca5_4066334	5	15.786	hkxhk	SNP
sca5_4096472	5	15.9125	hkxhk	SNP
sca5_4183764	5	16.2636	lmxll	SNP
sca5_4183842	5	16.68	hkxhk	SNP
sca5_4911186	5	18.752	lmxll	SNP
sca5_4911371	5	18.8303	lmxll	SNP
sca5_4937548	5	19.1903	nnxnp	SNP
sca5_4937706	5	19.8923	nnxnp	SNP
sca5_4937555	5	20.9023	lmxll	SNP
sca5_5036460	5	21.4997	lmxll	SNP
sca5_5066575	5	22.4027	nnxnp	SNP
sca5_5611623	5	23.1034	nnxnp	SNP
sca5_5611760	5	23.3066	nnxnp	SNP
sca5_5611759	5	23.3066	nnxnp	SNP
sca5_5611788	5	23.5718	hkxhk	SNP
[truncated: 7,594 more rows]
