# Supplementary material for: Construction of a high-density genetic map and QTL mapping of leaf traits and plant growth in an interspecific F1 population of Catalpa bungei × Catalpa duclouxii Dode
Source: BMC Plant Biol. 2019 Dec 30;19:596. doi: 10.1186/s12870-019-2207-y (PMC6937828; doi:10.1186/s12870-019-2207-y)
Supplement: Supplementary file 5 — Additional file 5: Table S3. Percentages of missing data in each LG. [file 12870_2019_2207_MOESM5_ESM.xlsx]

## Sheet: Sheet1
GroupID	miss ratio(%)
1	0.28
2	0.05
3	0.13
4	0.08
5	0.13
6	0.09
7	0.1
8	0.11
9	0.16
10	0.03
11	0.03
12	0.17
13	0.2
14	0.22
15	0.19
16	0.26
17	0.16
18	0.38
19	0.23
20	0.05
total	0.19
