# Supplementary material for: Construction of a high-density genetic map and QTL mapping of leaf traits and plant growth in an interspecific F1 population of Catalpa bungei × Catalpa duclouxii Dode
Source: BMC Plant Biol. 2019 Dec 30;19:596. doi: 10.1186/s12870-019-2207-y (PMC6937828; doi:10.1186/s12870-019-2207-y)
Supplement: Supplementary file 7 — Additional file 7: Table S4. Description of correlation coefficients between the genetic and physical positions of 20 LGs in the integrated genetic map. [file 12870_2019_2207_MOESM7_ESM.xlsx]

## Sheet: Additional file 5
LGID	Spearman	Physical Coverage （%）	cM/Mb
1	0.99	99.91	2.41
2	0.99	98.74	4.19
3	0.85	98.84	3.38
4	0.99	99.56	2.84
5	0.69	99.69	4.54
6	0.99	99.72	4.7
7	0.99	98.77	3.75
8	0.99	99.78	3.22
9	0.99	99.89	3.83
10	0.99	99.24	5.03
11	0.99	99.38	4.76
12	0.99	99.42	4.4
13	0.99	99.52	4.94
14	0.74	97.91	4.25
15	0.99	97.47	5.43
16	0.86	98.97	5.9
17	0.99	99.68	5.66
18	0.99	98.52	8.98
19	0.99	94.77	9.84
20	0.99	99.28	12.87
Average	0.95	99	5.25
