# Supplementary material for: Construction of a high-density genetic map and QTL mapping of leaf traits and plant growth in an interspecific F1 population of Catalpa bungei × Catalpa duclouxii Dode
Source: BMC Plant Biol. 2019 Dec 30;19:596. doi: 10.1186/s12870-019-2207-y (PMC6937828; doi:10.1186/s12870-019-2207-y)
Supplement: Supplementary file 10 — Additional file 10: Table S5. Summary of QTLs for leaf traits mapped by ICIM. [file 12870_2019_2207_MOESM10_ESM.xlsx]

## Sheet: Sheet1
QTL name	Trait name	Chromosome	Position	LeftMarker	RightMarker	LOD	PVE(%)	a	d	d/|a|	LeftCI	RightCI
Q3-172	LeafArea	3	172	sca3_30683498	sca3_30803137	3.17	5	-3.45	9.88	2.87	170.5	175.5
Q16-60	LeafArea	16	60	sca16_15586344	sca16_15644600	3.28	5.16	-9.53355	8.9669	0.940563	59.5	61.5
Q16-67	LeafArea	16	67	sca16_16481376	sca16_16171298	3.18	5.06	-10.2974	8.6761	0.842552	65.5	67.5
Q19-106	LeafArea	19	106	sca19_19915910	sca19_19893370	3.04	5.11	-0.3938	-1.63105	-4.14182	103.5	107.5
Q19-116	LeafArea	19	116	sca19_22591400	sca19_22603691	3.56	5.58	0.33175	-1.1405	-3.43783	114.5	119.5
Q19-126	LeafArea	19	126	sca19_22839909	sca19_22839952	3.96	6.26	2.0019	-1.8262	-0.912233	124.5	127.5
Q13-86	LeafLength	13	86	sca13_22552766	sca13_22552810	3.15	2.33	0.8446	-0.8742	-1.03505	85.5	88.5
Q16-54	LeafLength	16	54	sca16_12114984	sca16_13841983	10.17	8.75	1.23525	-0.0523	-0.0423396	53.5	54.5
Q16-60	LeafLength	16	60	sca16_15586344	sca16_15644600	17.65	16.51	-1.89175	0.62855	0.332258	59.5	60.5
Q18-50	LeafLength	18	50	sca18_10924632	sca18_10924761	3.42	2.52	0.5876	-1.1245	-1.91372	48.5	50.5
Q20-111	LeafLength	20	111	sca20_28007597	sca20_28162867	3.54	2.87	0.42025	-1.3756	-3.27329	110.5	112.5
Q18-99	LeafWidth	18	99	sca18_25496722	sca18_25531456	3.15	8.02	-0.28715	-0.75355	-2.62424	97.5	101.5
Q16-60	LeafPerimeter	16	60	sca16_15586344	sca16_15644600	5.47	14	-3.4389	2.1023	0.611329	59.5	60.5
Q16-60	L/W ratio	16	60	sca16_15586344	sca16_15644600	4.27	6.51	-0.0611	0.05135	0.840426	59.5	60.5
Q9-9	PetioleLength	9	9	sca9_469975	sca9_1263695	3.96	9.61	0.57555	-1.388	-2.41161	8.5	10.5
Q12-101	PetioleLength	12	101	sca12_29863406	sca12_29863460	3.03	6.77	0.9913	-0.36095	-0.364118	99.5	102.5
Q16-60	PetioleLength	16	60	sca16_15586344	sca16_15644600	3.1	7.23	-0.69665	0.25185	0.361516	59.5	60.5
Q18-21	PetioleLength	18	21	sca18_5445182	sca18_5366439	3.03	6.62	0.91545	-0.1028	-0.112294	18.5	21.5
Q17-84	SPAD	17	84	sca17_17472686	sca17_17368074	3.53	8.75	-1.3348	1.3739	1.02929	83.5	84.5
Q19-137	SPAD	19	137	sca19_23666094	sca19_23650290	3.05	6.97	0.4571	1.42195	-3.11081	135.5	139.5
Position: The scanning position in cM on the chromosome
LeftMarker: left marker of the current scanning position
RightMarker: right marker of the current scanning position
LOD: LOD score.
PVE (%): Phenotypic variation explained by QTL at the current scanning position
a: additive effects
d: dominance effects
d/|a|: QTL mode of action
LeftCI and Right CI: Confidence interval calculated by one-LOD drop from the estimated QTL position
