# Supplementary material for: Construction of a high-density genetic map and QTL mapping of leaf traits and plant growth in an interspecific F1 population of Catalpa bungei × Catalpa duclouxii Dode
Source: BMC Plant Biol. 2019 Dec 30;19:596. doi: 10.1186/s12870-019-2207-y (PMC6937828; doi:10.1186/s12870-019-2207-y)
Supplement: Supplementary file 11 — Additional file 11: Table S6. Summary of QTLs for plant growth mapped by ICIM. [file 12870_2019_2207_MOESM11_ESM.xlsx]

## Sheet: Sheet1
QTL name	Trait name	Chromosome	Position	LeftMarker	RightMarker	LOD	PVE(%)	a	d	d/|a|	LeftCI	RightCI
Q9-1	PlantHeight(6.30)	9	1	sca9_231994	sca9_261968	3.0287	7.9024	0.0121	0.0666	5.50413	0	1.5
Q18-73	PlantHeight(6.30)	18	73	sca18_18457180	sca18_18457232	3.2516	8.4833	0.0247	-0.0899	-3.63968	71.5	74.5
Q9-1	PlantHeight(7.15)	9	1	sca9_231994	sca9_261968	3.4252	7.4881	0.00415	0.09075	21.8675	0	1.5
Q16-97	PlantHeight(7.15)	16	97	sca16_29608554	sca16_29138160	3.2571	7.2301	-0.09865	-0.09945	-1.00811	96.5	97.5
Q18-73	PlantHeight(7.15)	18	73	sca18_18457180	sca18_18457232	3.2591	7.1473	0.03375	-0.1175	-3.48148	71.5	74.5
Q19-59	PlantHeight(7.15)	19	59	sca19_14622894	sca19_14633481	3.098	6.7978	-0.00595	0.0129	2.16807	56.5	60.5
Q16-56	PlantHeight(8.15)	16	56	sca16_13867634	sca16_14174437	3.0349	6.4599	-0.09235	-0.0577	0.624797	54.5	57.5
Q18-66	PlantHeight(8.15)	18	66	sca18_15484674	sca18_15698439	3.1373	6.6688	0.08455	-0.0551	-0.651685	63.5	68.5
Q18-73	PlantHeight(8.15)	18	73	sca18_18457180	sca18_18457232	4.0254	8.4748	0.0736	-0.12045	-1.63655	72.5	74.5
Q18-60	PlantHeight(8.31)	18	60	sca18_13213219	sca18_13659160	3.1686	5.8194	0.0636	-0.1115	-1.75314	56.5	62.5
Q18-66	PlantHeight(8.31)	18	66	sca18_15484674	sca18_15698439	3.4181	6.2279	0.08825	-0.06355	-0.720113	63.5	67.5
Q18-73	PlantHeight(8.31)	18	73	sca18_18457180	sca18_18457232	5.0373	9.0256	0.083	-0.1407	-1.69518	72.5	74.5
Q3-14	PlantHeight(10.10)	3	14	sca3_2019571	sca3_1830002	3.3495	7.9127	-0.04515	-0.02565	-0.568106	10.5	17.5
Position: The scanning position in cM on the chromosome
LeftMarker: left marker of the current scanning position
RightMarker: right marker of the current scanning position
LOD: LOD score.
PVE (%): Phenotypic variation explained by QTL at the current scanning position
a: additive effects
d: dominance effects
d/|a|: QTL mode of action
LeftCI and RightCI: Confidence interval calculated by one-LOD drop from the estimated QTL position
