# Supplementary material for: Construction of a high-density genetic map and QTL mapping of leaf traits and plant growth in an interspecific F1 population of Catalpa bungei × Catalpa duclouxii Dode
Source: BMC Plant Biol. 2019 Dec 30;19:596. doi: 10.1186/s12870-019-2207-y (PMC6937828; doi:10.1186/s12870-019-2207-y)
Supplement: Supplementary file 12 — Additional file 12: Table S7. The protein sequences and annotation of genes identified in Q16-60, Q18-66 and Q18-73. [file 12870_2019_2207_MOESM12_ESM.xlsx]

## Sheet: Q16-60
#@chr	pos1	pos2
Gene_id	Bio_Type	The protein sequence	Chr	Pos1	Pos2	Tair ID	Tair annotation	NR-ID	NR-ANNO	Uni-ID	Uni-ANNO	KEGG-ID	KEGG-ANNO	GO-ID	GO-ANNO	EggNOG-ID	EggNOG-ANNO
sca16	15586344	15644600
evm.model.group5.471	protein_coding	MIYTAIDTFYLTDEQLKNSPTSKDGIDEATETTLRIYGCDLIQESGILLKLPQAVMATGQ VLFHRFYCKKSFARFNVKRVAASCVWLASKLEESPRKARQVLIVFHRMECRRENLPIEHL DTSSKRYVDLKADLIRTERHLLKEMGFICHVEHPHKFISNYLAVLETPEELRQEAWNLAN DSLRTTLCVRFRSEVVACGVVYAAARRFQVPLPENPPWWKAFDADKSGIDEVCRVLGRLY SLPKAQYIPVCKEGGTFATSNRMRDSNQSGSKDGSTVNEDTSAAKGSSGAGNQEVGKNEV IKAALDKLKVSKRTDDESKSTTNGGELREEPDSKLSLDHKTETGGERIKEKERDRERERE RDRAKSRDHDRGRESDRERGRDDNERDRDKVKE…	sca16	15586947	15590208	AT2G26430.1	RCY1, ATRCY1 arginine-rich cyclin 1	XP_011093757.2	cyclin-L1-1 [Sesamum indicum]_x0001_XP_020553701.1 cyclin-L1-1 [Sesamum indicum]_x0001_XP_020553702.1 cyclin-L1-1 [Sesamum indicum]	--	--	--	--	GO:0000307,GO:0005634,GO:0016538,GO:0045737,GO:0045944,GO:1901409	cyclin-dependent protein kinase holoenzyme complex:nucleus:cyclin-dependent protein serine/threonine kinase regulator activity:positive regulation of cyclin-dependent protein serine/threonine kinase activity:positive regulation of transcription by RNA polymerase II:positive regulation of phosphorylation of RNA polymerase II C-terminal domain	--	--
evm.model.group5.472	protein_coding	MSSMCSYLHEIAMTDHMRSLVPSNCFISCFKLQIAATYMSHGMHSIQNLIMDTQHLKRKN EKGKKKKTKRATCCVPLSLLQKMLKLIGSIELEPCNFYFYELILN*	sca16	15590656	15590973			--	--	--	--	--	--	--	--	--	--
evm.model.group5.473	protein_coding	MLAVKGGWVGQTFALATSNDTGSKKSRIRRSKEERKTMIESFINKYQKSNNGNFPSLNLT HKEVGGSFYTVREIFREVIQENRVLAPPKVSLEEQNHSGFVEPQNDLSVSDKHHFVTPIE PNQYQITSDEFENEKIVNVGSGLEIHSDEHFTTTAVMINHQDDNDGGVDSSSQEIHVLES QMLDDEQYLSKNNKIVDKTKESGEGNYMESVVTSEKDGGRDVEVSEANSAVETFPLSPVS ETILDLDGESGKLDEANKHEKSTFLKSNGLVDEKDLEPPLDSTMELTGERKDGKVVQNLQ EPAFENSKLSSSLPDETKARSSTAHLISEEPMAFITRSKVQDDNILKIRNNLMLERLNLE TWKRTSKKSTRLENNPLLMFIKTFISTFVKFWT…	sca16	15592448	15597339	AT3G52170.2	DNA binding	PIN10040.1	hypothetical protein CDL12_17375 [Handroanthus impetiginosus]	--	--	--	--	GO:0008150,GO:0003677	biological_process:DNA binding	--	--
evm.model.group5.474	protein_coding	MEHRPSYYWLCRLRRVDRGLPSKHGHSYPWTSWAICPPPKLVTLKAQLESCLESMTQRAI KLGTISSHQIFTTLTKWHSPTTALNQILNINSGSQMRVVNKKNRISTSNLWDSAVFKLSA GLSEQELDGVLDKSITVEEGSYYKEAMAALKLAKEVIRVQEKWRENAIRDLNNKGGFSRS LANSATDWPCLLIELLSSAAEMDYFQPKLVINNIEVLKNAVLEDDRTICGSMYHDSLIWR IIALGANERCLPVLLVTSDSYYSYRAFMDFGFPDIFISRETFGWTPAEAKMHMVGDYFSQ SEWDVIVDVFGPNPRHLFEVYALKLNHYYQKVMSYESIFEDIVDLYLAYLQVNVVNPAMD KALLLLEKFAADAQSGKIPKDRLRFGAPWRHPP…	sca16	15601632	15607340	AT2G31340.1	emb1381 embryo defective 1381	XP_011084220.2	uncharacterized protein LOC105166535 [Sesamum indicum]	--	--	--	--	GO:0003674,GO:0005739,GO:0009793	molecular_function:mitochondrion:embryo development ending in seed dormancy	--	--
evm.model.group5.475	protein_coding	MGRNSVSTPDSASDDATSATAAAFHSIRDRFPFKRNNNNYNSTSAHSRSSKTAPFSHKPS RSHHHHKRKLSLLPFKGKSWFYMCIFMVIFMFALASMVLQNTIMTVFRQGVGGERMRWRW SVNEELKLGSSLEFVPRRRIELNGSRLDWLRSQPRIGVRPPRIGIILGNMKKNPSTLMLY SLMKNLKALGYLLKIYALEDGGARSLWQEIGSQVSILSPERYGYIDWSIFEGIIADSLEA KEAISSLMQEPFCSVPLIWVIQEDTLANRLKMYENIGLDRLISDWKYAFRRADVVVFPEF SFPMLYSVLDTGNFFVIPGSPIDVWAAESYSKTHSKSQLRKENGYDNDDLLVLIVGSSFF YYELSWDYAVAMHDLEPLLLKYAGSNDVGFTSK…	sca16	15608029	15618359	AT5G04480.1	UDP-Glycosyltransferase superfamily protein	PIN10038.1	hypothetical protein CDL12_17373 [Handroanthus impetiginosus]	--	--	--	--	GO:0005634,GO:0016021,GO:0016740,GO:0005794,GO:0005768,GO:0005802,GO:0048868	nucleus:integral component of membrane:transferase activity:Golgi apparatus:endosome:trans-Golgi network:pollen tube development	--	--

## Sheet: Q18-66
#@chr	pos1	pos2
Gene_id	Bio_Type	The protein sequence	Chr	Pos1	Pos2	Tair ID	Tair annotation	NR-ID	NR-ANNO	Uni-ID	Uni-ANNO	KEGG-ID	KEGG-ANNO	GO-ID	GO-ANNO	EggNOG-ID	EggNOG-ANNO
sca18	15484674	15698439
evm.model.group7.1464	protein_coding	MFPWLAHGHISPFLELARSLANRNFITYICSSPINLNPIRKTLSSKDSISIKLVELQIPT TQELPSHYHTTNGLPPHLMCALKRALDKAQPAFSTLLKTLKPDLVLYDFLQPWAPEEAAL QNIPAVLFLPNGAAAASLLTYHWIEPKSEYPFPAIYFRENEYGIFSRLTKSTGSDTNDDE RVRLSVKRSSDIVLIKTFREMEGKYIDYLSYLTRKRYVPVAEAGVGEEVVRSREWKLDRT EVARVVRKVVVKESGEEVRRKAAEMGGKMREKREAEIEGVVEEVVRLCRRREAWDMEREN SMKGLILRRHIESSAKKYANVEQLVDRLRSTYPQYSRHKLQPFTKRVNHIIQISCSRRSE AMDDSDDGGGTPIIKKRRKVDEKEERLQLLEAQ…	sca18	15480218	15495412	AT3G01610.1	CDC48C	PIN03885.1	UDP-glucuronosyl and UDP-glucosyl transferase [Handroanthus impetiginosus]	--	--	--	--	GO:0009813,GO:0043231,GO:0052696,GO:0080043,GO:0080044	flavonoid biosynthetic process:intracellular membrane-bounded organelle:flavonoid glucuronidation:quercetin 3-O-glucosyltransferase activity:quercetin 7-O-glucosyltransferase activity	--	--
evm.model.group7.1465	protein_coding	MDTENFPMKVLMLPWLAYGHISPLLELAKKLSHRNIHTFLCSTPINLASIKNKIPQKYSE SIHLVELHLPSLPELPPQYHTTNGLPLHLNATLRKALDSSKQCFSRILETLKPDVLIHDF LIEWAPAVAFSCNIPAVGFLTSGAVICSYLCHFLLNPDGTEYPFPAMKLTGFELDVMNGL IEFYRKNAIQEKDDSVDGPSQLGEILRGKVEETLRVLRGGCEEEMDEVVEELRKLCGKIE ERSFLDLGK*	sca18	15499165	15500553	AT2G22590.1	UDP-Glycosyltransferase superfamily protein	XP_011076906.1	beta-D-glucosyl crocetin beta-1,6-glucosyltransferase-like [Sesamum indicum]	UniRef90_B6EWZ0	UDP-glucose:glucosyltransferase n=1 Tax=Lycium barbarum RepID=B6EWZ0_LYCBA	ko00942	Anthocyanin biosynthesis	GO:0009813,GO:0043231,GO:0052696,GO:0080043,GO:0080044	flavonoid biosynthetic process:intracellular membrane-bounded organelle:flavonoid glucuronidation:quercetin 3-O-glucosyltransferase activity:quercetin 7-O-glucosyltransferase activity	C;G:Energy production and conversion;Carbohydrate transport and metabolism	COG1819@NOG:UDP-Glycosyltransferase
evm.model.group7.1467	protein_coding	MSSSVNEDQEQRKTTSMEESNAMTIEFLRARLLSERSVSKTARQRADELAKRVAELEEQL KFVSLQRKKAEKATVDVLAILEDRGISDVSEEFDSFSEQDESPSDSKACNGLVMAKETST NMKLRKNNTDAYSSSEIESSPSTGRSLSWKSTKDFQNSLEKKKYMDSVRRRASFASNGSS ARRVGKSCRRIRRRETRSIEELQNDGTGAAARSRDSSNFSDGEPVALRESDNGKNPLESP ILVSNSETQEITGHYFSGRERDEDMESALQHQAQLIGRYEEEEKAQREWEEKFRENNGGT CTQDSCDPGNHSDVTEERYDIKSPELSCAVETVDSDNRETNQEPVDARFGEEPQSSKSLP SLTDVDKGSLQDEKCRGGITAYESSASEFSFPV…	sca18	15509175	15513849	-	-	PSR92962.1	Nucleolin like [Actinidia chinensis var. chinensis]	--	--	--	--	GO:0003674,GO:0005634,GO:0008150	molecular_function:nucleus:biological_process	--	--
evm.model.group7.1468	protein_coding	MKNFPCSSSRQSQMDSSNYDIYSSSSMQDDLFDNQGYTETYNIVRWKSGRRIDPRLLTLL ESFTEIYMNRREFFKKIFRENHEELFKNIGDAMKRKKEMKKVRSMPRSLSMRAINQRGGD DEIDGLRLERFKVRTPNVIVAGSDGAGAGAGAAGQGGQGQGQTTKGSKDVK*	sca18	15518323	15518861	-	-	PIN06019.1	hypothetical protein CDL12_21442 [Handroanthus impetiginosus]	--	--	--	--	--	--	--	--
evm.model.group7.1469	protein_coding	MISSGTNLVMTVIGFSMSIMFIVFVCTRLIWARIHLSLSRRSLANASRSDLNILERGPHG LEPLTLANFPTKKYRELCLSSKENSRCTVCLTDYHEEDTLRILPVCGHSFHASCIDIWLQ QHSTCPVCRVSLRERKWFMQPMFSSALRSQYGIQSVNAHYCCFIVNEDGHSSSPHDNDLI QEVRRRSEGDGNSVSIDHQQIITDSASRKIEIAH*	sca18	15521234	15523695	-	-	PIN03887.1	hypothetical protein CDL12_23582 [Handroanthus impetiginosus]	UniRef90_A0A022RDF4	Uncharacterized protein (Fragment) n=1 Tax=Mimulus guttatus RepID=A0A022RDF4_MIMGU	--	--	GO:0005886,GO:0043161,GO:0048577,GO:0061630	plasma membrane:proteasome-mediated ubiquitin-dependent protein catabolic process:negative regulation of short-day photoperiodism, flowering:ubiquitin protein ligase activity	O:Posttranslational modification, protein turnover, chaperones	121N2@NOG:finger protein
evm.model.group7.1470	protein_coding	MESLSSSPFSHLIFAALALILSVFFIFLLSRKSSSKNLHLPPAPPGQPVIGNLFQVAFSG KPFFQYVRELIPKYGPIFRLKMGARTMIIISSADLAHKALIEKGAIFATRPMENPTRTIF SCNKFSVNAALYGPVWRSLRRNLVQNMLAAAKIKEFRGPRDAAMDKLIDRLRAEAAANEG TVWVLKNVRFAMFCILLAMCFGVEMDEESIEKVDQMMKTVLIVLDPRLDDFLPLLSPFFS KQRRRVQQVRKQQIETLVPLIEKRRKSIQNPDSDKTAASFSYLDTLFNLQIEGRKSSPSD EEIVTLCSEFLNGGTDTSAAAVEWAVARLIENPKIQSKLYDEIKTTVGEKRIDEKDIENM PYLNAVIKELLRKHPPTYFALTHAVTEPAKLGG…	sca18	15524352	15525984	AT5G04660.1	CYTOCHROME P450	XP_011101640.1	cytochrome P450 77A2-like [Sesamum indicum]	--	--	ko00627,ko00624,ko00903,ko00945,ko00363	Aminobenzoate degradation:Polycyclic aromatic hydrocarbon degradation:Limonene and pinene degradation:Stilbenoid, diarylheptanoid and gingerol biosynthesis:Bisphenol degradation	GO:0010143,GO:0016020,GO:0016709,GO:0044550,GO:0052722	cutin biosynthetic process:membrane:oxidoreductase activity, acting on paired donors, with incorporation or reduction of molecular oxygen, NAD(P)H as one donor, and incorporation of one atom of oxygen:secondary metabolite biosynthetic process:fatty acid in-chain hydroxylase activity	Q:Secondary metabolites biosynthesis, transport and catabolism	1BERR@strNOG:cytochrome P450
evm.model.group7.1471	protein_coding	MSLAAKFPLKSTTVSENEGSSSVEHHKVRITYPDGTTYDQKIIREPGYNHSSVTSTESSE YRAENAMTETRTFLTNDHTRRTEEEIISSQSSSESFVFQASEDIRSSSGSNSEADEGWNF SKNLGYQSVSDRAERIAASQRHQFQFMGRSFPNSTPLIGHENLKIPAYRQNPGVASRNMH PNPFISEVQHHQSPVFPSANSWPNMSMGLERWEADILAFPVKESISSLASTEFVITNGTG VERPHDNIGQSAESTPTVQNGRPKFQPSPLNHTISNKHLEPQAGLPDGSQNITNGQHIIK PRQGKQETFQKESISLTDPTRPAGAFSKQPSDNWTHSDDVQLEPTEMRHVHASGETSSKI STTSNARKRKAGKEKAEPINWDTLRKGVESKAG…	sca18	15544648	15549082	AT5G04560.2	DEMETER	PIN06015.1	DNA-(apurinic or apyrimidinic site) lyase [Handroanthus impetiginosus]	--	--	--	--	GO:0003677,GO:0006284,GO:0006351,GO:0006355,GO:0046872,GO:0051539,GO:0009793,GO:0043078,GO:0006349,GO:0003906,GO:0006306	DNA binding:base-excision repair:transcription, DNA-templated:regulation of transcription, DNA-templated:metal ion binding:4 iron, 4 sulfur cluster binding:embryo development ending in seed dormancy:polar nucleus:regulation of gene expression by genetic imprinting:DNA-(apurinic or apyrimidinic site) lyase activity:DNA methylation	--	--
evm.model.group7.1472	protein_coding	MNLGKGFSIPQEKGVIQNEDIWIPVTPQKPVLQRLDNVQSEMPQSNQRGEDKWQDLLGLY SGLLQNKSSKGLPQKLNPDSPVGRELLGAVAPFETCNELQQTSRDIAPVGTYSRLIQNFN SSGHTGLSNVEYNNQEVGTLQNFRNLNQNGVSIGSCMRSLGEVVPPRKVNSLAELISGKS AKHVTSSNGAPNRSISDVGDSAVIWPHSLVERKQVAYASVGAKLQQDHVFHVNGDDGSYN LQQTPNGKLLVHNYNLNLPPASEAGESSSATRSFPLGPVTPDQQKQSKTYQMIPVSQLLM DATASQQKYMQDNVVLSQPEILERVHNEISPNTLDTSTAAISISPKENNNTDGENGGIDL NKTPQQKAPKRRKHRPKVVVEGKPKRTPKPAVA…	sca18	15549179	15553744	AT5G04560.2	DEMETER	PIN06015.1	DNA-(apurinic or apyrimidinic site) lyase [Handroanthus impetiginosus]	--	--	--	--	GO:0003677,GO:0006351,GO:0006355,GO:0016787,GO:0046872,GO:0051539	DNA binding:transcription, DNA-templated:regulation of transcription, DNA-templated:hydrolase activity:metal ion binding:4 iron, 4 sulfur cluster binding	--	--
evm.model.group7.1474	protein_coding	MAKKVGWLRKKFLNDIDAHSSIQDQEVMKVENGKLSLVTSISFMGPEIAINVGKPTCQVI KWDGSKHSWNEHGPEKNTGCPSKFLIMCLNSIQNALQQDVAFSNQWGRPFFANEWGLEFW NCYTIGKDVLEMNGDDSTVEQIAWITSTAADTISTKEAEGVSFNGPFLLYIVPSQEKAYK VRQVCKPLKSVGIHTVSLHSGASVDHQIQGLKSCEPEFIVSTPKSLLELLSLKAVDISEV SLLVIDGLEAPFEGTYFDAIKSIRQFMSGNPRTIVFCDCINNSSISVRAKAMRISCK*	sca18	15588571	15590824	AT2G28600.1	P-loop containing nucleoside triphosphate hydrolases superfamily protein	PIN06014.1	RNA helicase [Handroanthus impetiginosus]	--	--	--	--	GO:0004004,GO:0010501	ATP-dependent RNA helicase activity:RNA secondary structure unwinding	--	--
evm.model.group7.1475	protein_coding	MGSAGVDSAGIFSKDGESGGGASSKDLDAGALFVLKSRGSWLHCGYHLTTAIVAPALLSL PFAFTLLGWSGGVLCLTAAGLVTFYSYNLLSIVLEHYAQLGKRHLRFRDMAHDILGPGWG RYFVGPLQLGLCYGAVIACTLLGGQSLKFIYLVSTPNGSMQLYQFIVMFGGLTLIMAQMP SFHSLRHINLVSLVLCLAYCACTTVGSVDIGHSHNALKRDYTVNRVGLNRIFGVFNAISI IATTYGNGIIPEIQATIAPPVTGKMFKGLLVCYSVVISTFFSVAISGYWAFGNQAQPSVL SNFMVNGMPLLPKWFLLMTYVFTLVQVSAVILVYLQPTNVVIERKFADPKKGEFSIRNIV PRLLFRSLSVIIATTLAAMLPFFGDIMALFGAF…	sca18	15661650	15667061	AT1G08230.2	H+-driven, high affinity gamma-aminobutyric acid (GABA) transporter	PIN19356.1	Amino acid transporter [Handroanthus impetiginosus]	--	--	--	--	GO:0003333,GO:0015171	amino acid transmembrane transport:amino acid transmembrane transporter activity	--	--
evm.model.group7.1476	protein_coding	MLEMVTPSWFRNLLTTSKKHEFRTEKAQIAVLAFEAASLMTKLLHLWQSLSEKQVARLRE EIMNSVGIKKLVSENDDYVGRLICAEMTENLMNVSKAVARLSKKCNDPLLKSFEQTFNDL VKIGADLYGWQFSWKKMDRKVKKMERFIVTNTNLYQEMENLADLEQTLKRLKINDNADSI TLVEYEKKVAWKQHEVKHLKENSLWNRTYDYTILLLARSLFTIYGRIGHVFGINNVADVG VKDSKATDAHNSRRSHSTVFMQSSVYPSENYVPRFSSGSSGKSISGPLLRANNVGNFQSG PLRNSTTTSSPISGKHNGVSFYSGPLGRSMTKSAHISRSSKSSWRLWHFRDKSHDTSEKV PQRKPNRITVSGPLSGYMTGGNDSLTSNTHLNS…	sca18	15671184	15674753	AT5G04550.1	type-1 restriction enzyme mjaxp r protein	XP_011077245.1	uncharacterized protein LOC105161303 [Sesamum indicum]_x0001_XP_011077246.1 uncharacterized protein LOC105161303 [Sesamum indicum]	--	--	--	--	GO:0003674,GO:0005634,GO:0008150	molecular_function:nucleus:biological_process	S:Function unknown	0IH8Z@euNOG:Protein of unknown function (DUF668)
evm.model.group7.1477	protein_coding	MNMEENTEEPHKEPIPLLTPYNMGNFDLSHRIVLAPMTRLRSYNFIAQPHASLYYSQRTT KGGFLISEASGISDTAQGYPHSPGIWTKEQVEAWKPIVKAVHDKGGIFFCQLWHAGRVSN YSFQPGGNPPISCTDKPIQTDQDIGGSGGAIFSPPHRLTIQEISQVIHDFRVAAKHAIEA GFDGVEIHAANGYLIDQFLKDKVNDRTDEYGGTLEKRCRFPLEIIEAITKEIGSHRVGIR LSPYADYNECGDSNPDALGLYMAEELNKYNILYCHVIEPRMITQFEKLEAKSSLLPMRKA FRGTFIVAGGYDRNDGNEAISRRKADLVAFGRLFLANPDLPRRFQLNSGPNEYDRSTFYT HDPVVGYTDYPFLQEGLLRIR*	sca18	15676511	15680225	AT1G76680.2	12-oxophytodienoate reductase 1	PIN19357.1	NADH:flavin oxidoreductase/12-oxophytodienoate reductase [Handroanthus impetiginosus]	--	--	ko00592	alpha-Linolenic acid metabolism	GO:0003959,GO:0005622,GO:0055114	NADPH dehydrogenase activity:intracellular:oxidation-reduction process	--	--
evm.model.group7.1478	protein_coding	MVSNYLLLEEPIRMASILEPSKPSFFPAMTKIVGTLGPNSRSVEVISGCLKAGMSVARFD FSWGDAEFHQETLENLNVAIRTTKKLCAIMLDTVGPELLIVNKSEQPISLQEDSFVILTP DQDKEATSDLLPINFRELSKAVKKGDDIFIGQYLFTGRETTSVWLEVSEVKDEDVVCLIK NSAVLAGPLYTLHVSQIRIDLPTLTDKDKEAISTWGCRNKIDFLSLSYARRAEDVRHARE FLSKFGDLNQTQIFAKIENVEGLIHFDEILQEADGIILARGNLGIDLPPEKVFLYQKEAV YKCNIAGKPAVVTRVVDTMTDNLRPTRAEATDVANAVLDGCDAILLGAETLRGLYPVETI STVGKICAEAEKVYNQDLYFKKTVKHVGEPMTH…	sca18	15683216	15689248	AT3G52990.1	Pyruvate kinase family protein	PIN06013.1	Pyruvate kinase [Handroanthus impetiginosus]	--	--	ko01200,ko00620,ko04922,ko04930,ko00230,ko05203,ko01230,ko05230,ko00010	Carbon metabolism:Pyruvate metabolism:Glucagon signaling pathway:Type II diabetes mellitus:Purine metabolism:Viral carcinogenesis:Biosynthesis of amino acids:Central carbon metabolism in cancer:Glycolysis / Gluconeogenesis	GO:0000287,GO:0005737,GO:0016301,GO:0030955,GO:0046686,GO:0016020,GO:0005829	magnesium ion binding:cytoplasm:kinase activity:potassium ion binding:response to cadmium ion:membrane:cytosol	G:Carbohydrate transport and metabolism	1BCJI@strNOG:Pyruvate kinase
evm.model.group7.1479	protein_coding	MVSDHLLLEEPIRMSSILEPSKPNFFPALTKIVGTLGPKSQSVETISECLEAGMSVARFD FSWGDAEFHQETLENLKVAIKKTKKLCAVMLDTVGPELQVVNRSEHPISLKEDSMVILTP DQDKEATSDLLPVNYSGLSKAVKTGDTIFIGQYLFTGNETTSVWLEVTEVKGEDVVCLIK NSATLAGPLYTLHVSQIRIGLPTLTEQDKEVISTWGVRNSIDFLSLSCTRHAEDIRHARE FLSTLGDLKQTQIFAKIENVEGLANFDEILQEADGIILSRGNLGIDLPPEKVFLYQKEAV HKCNMAGKPAVVTRVVDSMTDNLRPTRAEATDVANAVLDGSDAILLGAETLRGLYPVETI SIVGKICAEAEKVYNQDLYFKRTVKYVGEPMTH…	sca18	15690907	15696960	AT3G52990.1	Pyruvate kinase family protein	PIN19359.1	Pyruvate kinase [Handroanthus impetiginosus]	--	--	ko01200,ko00620,ko04922,ko04930,ko00230,ko05203,ko01230,ko05230,ko00010	Carbon metabolism:Pyruvate metabolism:Glucagon signaling pathway:Type II diabetes mellitus:Purine metabolism:Viral carcinogenesis:Biosynthesis of amino acids:Central carbon metabolism in cancer:Glycolysis / Gluconeogenesis	GO:0000287,GO:0004743,GO:0016301,GO:0030955,GO:0005886,GO:0005829,GO:0005737	magnesium ion binding:pyruvate kinase activity:kinase activity:potassium ion binding:plasma membrane:cytosol:cytoplasm	--	--
evm.model.group7.1480	protein_coding	MSSLPPHRPPELIHHRLIEFVKTALINIFVSPYATVCDLYCGKVPDEEKWDEAQIGHFIG IDVATSGVSEVREAWESRRKAYTSEFLEFDPCIEDVDLHWKNKENRADVVFCMQHLPLCV ETEEKERRLLQNVSTLLKPGGYFLGITPDSSTIWAKYQKNVEAYHNKGGGMKPNIVPNCI RSESYMITFEVEEEKFPFFGKKYQLKFAGDVSAETHYLVHFPSLIRLAREAGLEYVEIQN LTDFYDDYRVQLGGMLMDAGHNLVDQRGRLLPRSYDVLGLYTTFVFQKPDPDITPPLMTPLLEDGSHNHDEASVMAPLMPQRDWQVVAWREDDKNVQPESSSGLGKITEQKGILGPGPAE LRFPEAV*	sca18	15697921	15705207	AT3G52210.3	S-adenosyl-L-methionine-dependent methyltransferases superfamily protein	PIN19360.1	mRNA (guanine-N(7)-)-methyltransferase [Handroanthus impetiginosus]	--	--	ko03015	mRNA surveillance pathway	GO:0004482,GO:0005634,GO:0005845,GO:0006370,GO:0036265	mRNA (guanine-N7-)-methyltransferase activity:nucleus:mRNA cap binding complex:7-methylguanosine mRNA capping:RNA (guanine-N7)-methylation	--	--

## Sheet: Q18-73
#@chr	pos1	pos2
Gene_id	Bio_Type	The protein sequence	Chr	Pos1	Pos2	Tair ID	Tair annotation	NR-ID	NR-ANNO	Uni-ID	Uni-ANNO	KEGG-ID	KEGG-ANNO	GO-ID	GO-ANNO	EggNOG-ID	EggNOG-ANNO
@chr	18457180	18457232
evm.model.group7.1784	protein_coding	MAIECLVLGAGKEVGKSCVVVTINGKRIMFDCGIHLAYQDHRRYPEFSLIPNSHDFTNSISCIIITHFHLDHIGALPYFTEVCGYMGPIFMTYPTKALAPLMLDDYRKVMVERRGEEEQFSSEHVVDCFKKVTAVDLKQTVQVDKDIQICAYYAGHVLGAAMFYVKVGDAAMVYTGDYNMTPDRHLGAAQIDRLQLDLVITESTYATTYRDSKYVREREFLTAVHKCVAGGGKVLIPTFALGRAQELCMLLDDYWERMNLQVPIYFSAGLTIQANMYYKMLINWTGQKVKDTYATRNAFDFKHVFSFDRSLINTPGPCVLFATPAMINGGFSLEVFREWAPYEGNLVTLPGYCMAGTVGHQLMSAKTPTQILLDKDVQIDVRCQIHQLSFSPHTDAKGI…	sca18	18454269	18466405	AT2G01730.1	ATCPSF73-II	XP_020554245.1	cleavage and polyadenylation specificity factor subunit 3-II isoform X3 [Sesamum indicum]	--	--	--	--	GO:0003824,GO:0004518,GO:0006397,GO:0010197,GO:0005515,GO:0005634	catalytic activity:nuclease activity:mRNA processing:polar nucleus fusion:protein binding:nucleus	--	--
