# Supplementary material for: Construction of a high-density genetic map and QTL mapping of leaf traits and plant growth in an interspecific F1 population of Catalpa bungei × Catalpa duclouxii Dode
Source: BMC Plant Biol. 2019 Dec 30;19:596. doi: 10.1186/s12870-019-2207-y (PMC6937828; doi:10.1186/s12870-019-2207-y)
Supplement: Supplementary file 15 — Additional file 15: Table S8. The number of variants we obtained using different selecting parameter combinations. [file 12870_2019_2207_MOESM15_ESM.xlsx]

## Sheet: Sheet1
Variant calling parameter combination	Parameters	Number of obtained markers
1	1. sequence depth more than 10-fold (in parents) and 1-fold (in offspring)	10511
	2. missing rate less than 0.3
	3. segregation distortion analysis (chi-square test, P value<0.05)
2	1. sequence depth more than 10-fold (in parents) and 3-fold (in offspring)	9593
	2. missing rate less than 0.3
	3. segregation distortion analysis (chi-square test, P value<0.05)
3	1. sequence depth more than 10-fold (in parents) and 5-fold (in offspring)	9570
	2. missing rate less than 0.3
	3. segregation distortion analysis (chi-square test, P value<0.05)
4	1. sequence depth more than 10-fold (in parents) and 8-fold (in offspring)	5784
	2. missing rate less than 0.3
	3. segregation distortion analysis (chi-square test, P value<0.05)
5	1. sequence depth more than 10-fold (in parents) and 5-fold (in offspring)	4348
	2. missing rate less than 0.1
	3. segregation distortion analysis (chi-square test, P value<0.05)
